# Supplementary material for: WRKY Gene Family Drives Dormancy Release in Onion Bulbs
Source: Cells. 2022 Mar 24;11(7):1100. doi: 10.3390/cells11071100 (PMC8997782; doi:10.3390/cells11071100)
Supplement: Supplementary file 1 [file cells-11-01100-s001.zip]

Archive with 3 entries (3 files):
- Puccio_et_al_CELLS_SUPP_MAT_R1.pdf
- Puccio_et_al_CELLS_Table_S5.xlsx
- Puccio_et_al_CELLS_Table_S6-S7-S10.xlsx
