# Supplementary material for: WRKY Gene Family Drives Dormancy Release in Onion Bulbs
Source: Cells. 2022 Mar 24;11(7):1100. doi: 10.3390/cells11071100 (PMC8997782; doi:10.3390/cells11071100)
Supplement: Supplementary file 1 [file cells-11-01100-s001.zip › Puccio_et_al_CELLS_Table_S5.xlsx]

## Sheet: T2-T1_comparison_uninfected
Table S5 List of annotated DEGs, and their fold change (log2 Fold-Change), isolated at T2/T1, T3/T1, and T3/T2, comparisons, in uninfected and OYDV-infected bulbs using MapMan software. Fold change and annotation is reported for each gene.
IDENTIFIER	VALUE	BINCODE	DESCRIPTION
TRINITY_DN10_c0_g1_i7	-2.10151	30.2.5	(at1g53730 : 469.0) STRUBBELIG-receptor family 6 (SRF6); FUNCTIONS IN: protein serine/threonine kinase activity, protein kinase activity, ATP binding; INVOLVED IN: transmembrane receptor protein tyrosine kinase signaling pathway, protein amino acid phosphorylation; LOCATED IN: plasma membrane; EXPRESSED IN: 22 plant structures; EXPRESSED DURING: 13 growth stages; CONTAINS InterPro DOMAIN/s: Prote…
TRINITY_DN100006_c3_g1_i3	2.43309	35.1.5	(at1g31920 : 555.0) Tetratricopeptide repeat (TPR)-like superfamily protein; CONTAINS InterPro DOMAIN/s: Pentatricopeptide repeat (InterPro:IPR002885); BEST Arabidopsis thaliana protein match is: Tetratricopeptide repeat (TPR)-like superfamily protein (TAIR:AT5G66520.1); Has 36071 Blast hits to 13961 proteins in 258 species: Archae - 0; Bacteria - 3; Metazoa - 83; Fungi - 93; Plants - 35305; Viru…
TRINITY_DN10074_c0_g1_i2	-2.85392	30.3	(at1g18210 : 127.0) Calcium-binding EF-hand family protein; FUNCTIONS IN: calcium ion binding; INVOLVED IN: biological_process unknown; LOCATED IN: plasma membrane, vacuole; EXPRESSED IN: 25 plant structures; EXPRESSED DURING: 13 growth stages; CONTAINS InterPro DOMAIN/s: EF-Hand 1, calcium-binding site (InterPro:IPR018247), EF-HAND 2 (InterPro:IPR018249), EF-hand-like domain (InterPro:IPR011992)…
TRINITY_DN10104_c0_g1_i7	-3.83188	35.2	(at2g01300 : 81.6) unknown protein; BEST Arabidopsis thaliana protein match is: unknown protein (TAIR:AT1G15010.1); Has 73 Blast hits to 73 proteins in 12 species: Archae - 0; Bacteria - 0; Metazoa - 0; Fungi - 0; Plants - 73; Viruses - 0; Other Eukaryotes - 0 (source: NCBI BLink). & (reliability: 163.2) & (original description: len=598 path=[0:0-47 3:48-110 5:111-154 6:155-162 8:163-198 9:199-22…
TRINITY_DN1011_c0_g1_i5	-1.39545	28.1.3.2.1	(q1s9i9|h2b1_medtr : 198.0) Probable histone H2B.1 - Medicago truncatula (Barrel medic) & (at1g07790 : 190.0) Encodes a histone 2B (H2B) protein.; HTB1; FUNCTIONS IN: DNA binding; INVOLVED IN: nucleosome assembly; LOCATED IN: chloroplast; EXPRESSED IN: 23 plant structures; EXPRESSED DURING: 13 growth stages; CONTAINS InterPro DOMAIN/s: Histone H2B (InterPro:IPR000558), Histone-fold (InterPro:IPR0…
TRINITY_DN10111_c0_g1_i8	-1.5264	33.99	(at5g64700 : 219.0) nodulin MtN21 /EamA-like transporter family protein; FUNCTIONS IN: molecular_function unknown; LOCATED IN: membrane; EXPRESSED IN: 10 plant structures; EXPRESSED DURING: 4 anthesis, C globular stage, petal differentiation and expansion stage; CONTAINS InterPro DOMAIN/s: Protein of unknown function DUF6, transmembrane (InterPro:IPR000620); BEST Arabidopsis thaliana protein matc…
TRINITY_DN1013_c0_g1_i3	0.760277	35.2	(at5g48340 : 385.0) unknown protein; FUNCTIONS IN: molecular_function unknown; INVOLVED IN: biological_process unknown; LOCATED IN: cellular_component unknown; EXPRESSED IN: 24 plant structures; EXPRESSED DURING: 14 growth stages. & (reliability: 770.0) & (original description: len=2964 path=[0:0-624 2:625-746 4:747-819 5:820-893 7:894-905 8:906-973 9:974-1036 11:1037-1214 13:1215-1370 14:1371-14…
TRINITY_DN10137_c1_g1_i11	-2.2879	27.3.32	(at1g80840 : 125.0) Pathogen-induced transcription factor. Binds W-box sequences in vitro. Coexpression with WRKY18 or WRKY60 made plants more susceptible to both P. syringae and B. cinerea. WRKY40 and WRKY60 have partially redundant roles in response to the hemibiotrophic bacterial pathogen Pseudomonas syringae and the necrotrophic fungal pathogen Botrytis cinerea, with WRKY18 playing a more imp…
TRINITY_DN1014_c0_g1_i1	-1.22173	4.1.7	(p48495|tpis_pethy : 445.0) Triosephosphate isomerase, cytosolic (EC 5.3.1.1) (TIM) (Triose-phosphate isomerase) - Petunia hybrida (Petunia) & (at3g55440 : 439.0) Encodes triosephosphate isomerase.; triosephosphate isomerase (TPI); FUNCTIONS IN: triose-phosphate isomerase activity, copper ion binding; INVOLVED IN: in 7 processes; LOCATED IN: in 8 components; EXPRESSED IN: 27 plant structures; EXP…
TRINITY_DN10158_c0_g1_i1	1.20716	30.11	(at3g06250 : 313.0) FAR1-related sequence 7 (FRS7); FUNCTIONS IN: zinc ion binding; INVOLVED IN: response to red or far red light; LOCATED IN: cellular_component unknown; EXPRESSED IN: 19 plant structures; EXPRESSED DURING: 8 growth stages; CONTAINS InterPro DOMAIN/s: MULE transposase, conserved domain (InterPro:IPR018289), Transcription factor, FAR1-related (InterPro:IPR004330), Zinc finger, PMZ…
TRINITY_DN10164_c0_g2_i1	-7.76721	35.2	no hits & (original description: len=507 path=[0:0-506])
TRINITY_DN101742_c0_g2_i1	3.71544	35.2	(original description: len=3153 path=[0:0-154 2:155-3152])
TRINITY_DN101798_c0_g1_i4	-3.89692	26.12	(at4g21960 : 150.0) Encodes AT4g21960 (AT4g21960/T8O5_170).; PRXR1; FUNCTIONS IN: peroxidase activity, heme binding; INVOLVED IN: response to oxidative stress, oxidation reduction; LOCATED IN: endomembrane system; EXPRESSED IN: 24 plant structures; EXPRESSED DURING: 13 growth stages; CONTAINS InterPro DOMAIN/s: Haem peroxidase (InterPro:IPR010255), Plant peroxidase (InterPro:IPR000823), Haem pero…
TRINITY_DN10183_c1_g1_i1	-0.965871	20.1	(at5g15870 : 805.0) glycosyl hydrolase family 81 protein; FUNCTIONS IN: hydrolase activity, acting on glycosyl bonds, endo-1,3(4)-beta-glucanase activity; INVOLVED IN: response to cyclopentenone; EXPRESSED IN: 23 plant structures; EXPRESSED DURING: 13 growth stages; CONTAINS InterPro DOMAIN/s: Glycoside hydrolase, family 81 (InterPro:IPR005200); BEST Arabidopsis thaliana protein match is: glycosy…
TRINITY_DN1021_c0_g1_i1	-1.14875	27.3.71	(at2g06530 : 122.0) VPS2.1; CONTAINS InterPro DOMAIN/s: Snf7 (InterPro:IPR005024); BEST Arabidopsis thaliana protein match is: vacuolar protein sorting-associated protein 2.3 (TAIR:AT1G03950.1); Has 2524 Blast hits to 2516 proteins in 271 species: Archae - 17; Bacteria - 20; Metazoa - 1106; Fungi - 512; Plants - 555; Viruses - 5; Other Eukaryotes - 309 (source: NCBI BLink). & (reliability: 244.0)…
TRINITY_DN10233_c0_g1_i2	-1.42434	27.3.22	(at4g32980 : 211.0) Encodes transcription factor involved in photomorphogenesis. Regulates gibberellin biosynthesis. Activated by AGAMOUS in a cal-1, ap1-1 background. Expressed at low levels in developing stamens. Increased levels of ATH1 severely delay flowering in the C24 accession. Most remarkably, ectopically expressed ATH1 hardly had an effect on flowering time in the Col-0 and Ler accessio…
TRINITY_DN10269_c0_g1_i1	-2.61034	35.2	no hits & (original description: len=1367 path=[1:0-148 4:149-828 5:829-830 6:831-1366])
TRINITY_DN10292_c0_g1_i1	-3.62436	35.2	no hits & (original description: len=641 path=[0:0-136 1:137-227 2:228-640])
TRINITY_DN10369_c0_g1_i6	1.70327	30.2.17	(p10978|polx_tobac : 237.0) Retrovirus-related Pol polyprotein from transposon TNT 1-94 [Includes: Protease (EC 3.4.23.-); Reverse transcriptase (EC 2.7.7.49); Endonuclease] - Nicotiana tabacum (Common tobacco) & (at4g23160 : 157.0) Encodes a cysteine-rich receptor-like protein kinase.; cysteine-rich RLK (RECEPTOR-like protein kinase) 8 (CRK8); FUNCTIONS IN: kinase activity; INVOLVED IN: protein …
TRINITY_DN10369_c0_g2_i4	2.59081	35.2	no hits & (original description: len=9584 path=[0:0-3223 1:3224-3224 2:3225-4057 3:4058-4104 5:4105-5774 7:5775-6579 8:6580-6580 9:6581-9583])
TRINITY_DN10383_c0_g1_i6	-2.54102	26.3.1	(q653v7|aglu_orysa : 885.0) Probable alpha-glucosidase Os06g0675700 precursor (EC 3.2.1.20) (Maltase) - Oryza sativa (Rice) & (at5g11720 : 869.0) Glycosyl hydrolases family 31 protein; FUNCTIONS IN: hydrolase activity, hydrolyzing O-glycosyl compounds; INVOLVED IN: carbohydrate metabolic process; LOCATED IN: apoplast, vacuole, plant-type cell wall; EXPRESSED IN: 23 plant structures; EXPRESSED DUR…
TRINITY_DN10392_c0_g1_i9	1.84438	35.2	no hits & (original description: len=1083 path=[0:0-102 1:103-114 3:115-133 15:134-137 17:138-160 21:161-188 25:189-224 31:225-312 33:313-313 37:314-879 44:880-881 46:882-931 47:932-1082])
TRINITY_DN1040_c0_g1_i8	-2.23591	35.2	no hits & (original description: len=1053 path=[2:0-88 3:89-245 6:246-260 7:261-282 9:283-297 10:298-304 11:305-318 12:319-1052])
TRINITY_DN1042_c0_g1_i2	-1.8434	11.1.9	(at1g77590 : 877.0) Encodes major plastidic long chain acyl-CoA synthetase with a slight substrate preference of oleic acid over any of the other fatty acids.; long chain acyl-CoA synthetase 9 (LACS9); FUNCTIONS IN: long-chain fatty acid-CoA ligase activity; INVOLVED IN: fatty acid metabolic process, fatty acid biosynthetic process; LOCATED IN: chloroplast, membrane, chloroplast envelope; EXPRESS…
TRINITY_DN10442_c0_g1_i5	-3.40426	35.2	no hits & (original description: len=705 path=[2:0-42 3:43-69 4:70-209 6:210-704])
TRINITY_DN1045_c0_g1_i3	-1.48983	27.3.50	(at3g55770 : 253.0) GATA type zinc finger transcription factor family protein; FUNCTIONS IN: zinc ion binding; INVOLVED IN: biological_process unknown; LOCATED IN: cellular_component unknown; EXPRESSED IN: 23 plant structures; EXPRESSED DURING: 15 growth stages; CONTAINS InterPro DOMAIN/s: Zinc finger, LIM-type (InterPro:IPR001781); BEST Arabidopsis thaliana protein match is: GATA type zinc finge…
TRINITY_DN10498_c0_g1_i4	-2.70227	35.2	no hits & (original description: len=662 path=[0:0-195 2:196-416 4:417-552 5:553-661])
TRINITY_DN10498_c0_g2_i1	-2.59705	35.2	no hits & (original description: len=2411 path=[0:0-2410])
TRINITY_DN10512_c0_g1_i1	-2.3496	35.2	(at5g16520 : 339.0) unknown protein; Has 25 Blast hits to 25 proteins in 9 species: Archae - 0; Bacteria - 0; Metazoa - 0; Fungi - 0; Plants - 25; Viruses - 0; Other Eukaryotes - 0 (source: NCBI BLink). & (reliability: 678.0) & (original description: len=1760 path=[1:0-233 2:234-940 4:941-1101 6:1102-1287 8:1288-1381 10:1382-1759])
TRINITY_DN10550_c1_g3_i2	1.62048	35.2	no hits & (original description: len=1475 path=[0:0-1367 2:1368-1474])
TRINITY_DN1057_c0_g1_i5	-1.66411	35.2	no hits & (original description: len=2084 path=[0:0-439 3:440-564 4:565-604 5:605-702 7:703-1292 8:1293-1312 11:1313-1334 13:1335-1354 14:1355-1414 19:1415-1432 20:1433-1462 21:1463-1516 23:1517-1629 25:1630-1670 26:1671-2083])
TRINITY_DN10607_c1_g1_i2	-1.8776	10.5.1.1	(at5g55730 : 223.0) fasciclin-like arabinogalactan-protein 1 (Fla1); FASCICLIN-like arabinogalactan 1 (FLA1); CONTAINS InterPro DOMAIN/s: FAS1 domain (InterPro:IPR000782); BEST Arabidopsis thaliana protein match is: FASCICLIN-like arabinogalactan 2 (TAIR:AT4G12730.1). & (gnl|cdd|36063 : 82.9) no description available & (reliability: 446.0) & (original description: len=2572 path=[1:0-1004 2:1005-1…
TRINITY_DN1062_c0_g1_i1	-2.32698	13.1.5.3.2	(at1g55920 : 290.0) Encodes a chloroplast/cytosol localized serine O-acetyltransferase involved in sulfur assimilation and cysteine biosynthesis. Expressed in the vascular system.; serine acetyltransferase 2;1 (SERAT2;1); FUNCTIONS IN: serine O-acetyltransferase activity; INVOLVED IN: cellular response to sulfate starvation, response to cold; LOCATED IN: cytosol, chloroplast, nucleus; EXPRESSED I…
TRINITY_DN10641_c0_g1_i3	-2.21682	15.2	(at3g17390 : 80.1) S-adenosylmethionine synthetase; METHIONINE OVER-ACCUMULATOR 3 (MTO3); FUNCTIONS IN: methionine adenosyltransferase activity; INVOLVED IN: lignin biosynthetic process, response to cold, methionine metabolic process, S-adenosylmethionine biosynthetic process; LOCATED IN: nucleolus, cell wall, plasma membrane, membrane; EXPRESSED IN: 28 plant structures; EXPRESSED DURING: 16 grow…
TRINITY_DN10651_c0_g1_i1	-0.823438	34.1	(q40002|vata_horvu : 228.0) Vacuolar ATP synthase catalytic subunit A (EC 3.6.3.14) (V-ATPase subunit A) (Vacuolar proton pump subunit alpha) (V-ATPase 69 kDa subunit) (Fragment) - Hordeum vulgare (Barley) & (at1g78900 : 215.0) Encodes catalytic subunit A of the vacuolar ATP synthase. Mutants are devoid of vacuolar ATPase activity as subunit A is encoded only by this gene and show strong defects …
TRINITY_DN10669_c0_g1_i1	3.44514	29.4	(p54152|msra_fraan : 143.0) Peptide methionine sulfoxide reductase (EC 1.8.4.11) (Protein-methionine-S-oxide reductase) (Peptide-methionine (S)-S-oxide reductase) (Peptide Met(O) reductase) (Fruit-ripening protein E4) - Fragaria ananassa (Strawberry) & (at4g25130 : 124.0) Encodes a chloroplast-localized methionine sulfoxide reductase that is a member of the MSRA family. Involved in protection of …
TRINITY_DN10727_c0_g1_i2	-1.07297	11.1.3	(at1g74960 : 371.0) Encodes a plastidic beta-ketoacyl-ACP synthase II, involved in fatty acid elongation from 16:0-ACP to 18:0-ACP. Homozygous knock-out mutants are embryo lethal, indicating early embryo development is sensitive to elevated 16:0.; fatty acid biosynthesis 1 (FAB1); CONTAINS InterPro DOMAIN/s: Beta-ketoacyl synthase (InterPro:IPR000794), Thiolase-like (InterPro:IPR016039), Beta-ket…
TRINITY_DN1085_c0_g1_i10	-1.236	10.5.5	(q8ru27|uptg2_soltu : 212.0) Alpha-1,4-glucan-protein synthase [UDP-forming] 2 (EC 2.4.1.112) (UDP-glucose:protein transglucosylase 2) (UPTG 2) - Solanum tuberosum (Potato) & (at3g08900 : 205.0) Encodes a reversible autoglycosylated protein peripherally associated with cell membranes. Highly expressed in roots ans suspension-cultured cells.; reversibly glycosylated polypeptide 3 (RGP3); FUNCTIONS…
TRINITY_DN10866_c0_g3_i2	2.10278	35.2	no hits & (original description: len=6859 path=[1:0-912 2:913-944 3:945-1563 5:1564-1599 7:1600-1755 10:1756-1805 12:1806-2484 13:2485-2913 14:2914-3169 15:3170-6858])
TRINITY_DN10909_c0_g2_i1	-1.03401	34.12	(at1g51610 : 551.0) Cation efflux family protein; FUNCTIONS IN: cation transmembrane transporter activity, efflux transmembrane transporter activity; INVOLVED IN: cation transport, transmembrane transport; LOCATED IN: membrane; EXPRESSED IN: 22 plant structures; EXPRESSED DURING: 13 growth stages; CONTAINS InterPro DOMAIN/s: Cation efflux protein (InterPro:IPR002524); Has 3094 Blast hits to 3092 …
TRINITY_DN109253_c0_g1_i4	-1.25819	14.15	(at2g14750 : 325.0) Encodes adenosine-5'-phosphosulfate kinase. Provides activated sulfate for sulfation of secondary metabolites, including the glucosinolates. Essential for pollen viability.; APS kinase (APK); CONTAINS InterPro DOMAIN/s: Adenylylsulphate kinase, C-terminal (InterPro:IPR002891); BEST Arabidopsis thaliana protein match is: APS-kinase 2 (TAIR:AT4G39940.1); Has 5042 Blast hits to 5…
TRINITY_DN10953_c0_g1_i15	-2.32671	2.2.1.3.3	(p49175|inv1_maize : 512.0) Beta-fructofuranosidase 1 precursor (EC 3.2.1.26) (Sucrose 1) (Invertase 1) - Zea mays (Maize) & (at1g12240 : 471.0) ATBETAFRUCT4; FUNCTIONS IN: hydrolase activity, hydrolyzing O-glycosyl compounds, beta-fructofuranosidase activity; INVOLVED IN: sucrose catabolic process, using beta-fructofuranosidase, carbohydrate metabolic process; LOCATED IN: vacuole, plant-type cel…
TRINITY_DN10961_c0_g1_i3	-1.62547	25	(at5g16450 : 178.0) Ribonuclease E inhibitor RraA/Dimethylmenaquinone methyltransferase; FUNCTIONS IN: ribonuclease inhibitor activity; INVOLVED IN: regulation of RNA metabolic process; LOCATED IN: cellular_component unknown; EXPRESSED IN: 24 plant structures; EXPRESSED DURING: 13 growth stages; CONTAINS InterPro DOMAIN/s: Ribonuclease E inhibitor RraA/Dimethylmenaquinone methyltransferase (Inter…
TRINITY_DN10972_c0_g1_i2	-1.07659	4.2.4	(at2g22480 : 669.0) phosphofructokinase 5 (PFK5); CONTAINS InterPro DOMAIN/s: Pyrophosphate-dependent phosphofructokinase TP0108 (InterPro:IPR012004), Phosphofructokinase (InterPro:IPR000023); BEST Arabidopsis thaliana protein match is: phosphofructokinase 4 (TAIR:AT5G61580.1); Has 7923 Blast hits to 7389 proteins in 2127 species: Archae - 28; Bacteria - 5127; Metazoa - 660; Fungi - 395; Plants -…
TRINITY_DN10978_c0_g1_i2	-3.33265	29.5.3	(at2g27420 : 352.0) Cysteine proteinases superfamily protein; FUNCTIONS IN: cysteine-type peptidase activity, cysteine-type endopeptidase activity; INVOLVED IN: proteolysis; LOCATED IN: endomembrane system; EXPRESSED IN: 15 plant structures; EXPRESSED DURING: 10 growth stages; CONTAINS InterPro DOMAIN/s: Peptidase C1A, papain (InterPro:IPR013128), Proteinase inhibitor I29, cathepsin propeptide (I…
TRINITY_DN110_c0_g1_i2	1.23637	35.1.5	(at5g64320 : 638.0) Pentatricopeptide repeat (PPR) superfamily protein; FUNCTIONS IN: molecular_function unknown; INVOLVED IN: biological_process unknown; LOCATED IN: mitochondrion; CONTAINS InterPro DOMAIN/s: Pentatricopeptide repeat (InterPro:IPR002885); BEST Arabidopsis thaliana protein match is: Pentatricopeptide repeat (PPR) superfamily protein (TAIR:AT1G74580.1); Has 1807 Blast hits to 1807…
TRINITY_DN11040_c0_g1_i11	2.17972	35.2	no hits & (original description: len=1456 path=[3:0-356 5:357-487 7:488-742 11:743-747 12:748-773 14:774-781 16:782-827 18:828-830 20:831-865 22:866-866 23:867-870 25:871-997 27:998-1010 30:1011-1043 32:1044-1088 33:1089-1118 35:1119-1155 36:1156-1156 38:1157-1247 39:1248-1455])
TRINITY_DN11056_c0_g1_i3	-1.25353	35.2	no hits & (original description: len=3078 path=[2:0-2053 15:2054-2054 16:2055-2056 17:2057-2155 18:2156-2159 20:2160-3077])
TRINITY_DN11089_c0_g1_i4	-1.59001	35.2	(at1g02816 : 157.0) Protein of unknown function, DUF538; FUNCTIONS IN: molecular_function unknown; INVOLVED IN: biological_process unknown; LOCATED IN: plasma membrane, vacuole; EXPRESSED IN: 25 plant structures; EXPRESSED DURING: 14 growth stages; CONTAINS InterPro DOMAIN/s: Protein of unknown function DUF538 (InterPro:IPR007493); BEST Arabidopsis thaliana protein match is: Protein of unknown fu…
TRINITY_DN110920_c0_g1_i1	2.468	35.2	no hits & (original description: len=4005 path=[1:0-877 3:878-921 4:922-2359 5:2360-2385 7:2386-2531 8:2532-2594 10:2595-3302 11:3303-4004])
TRINITY_DN11095_c0_g1_i3	-3.07499	35.2	(at1g76240 : 93.2) Arabidopsis protein of unknown function (DUF241); FUNCTIONS IN: molecular_function unknown; LOCATED IN: chloroplast; EXPRESSED IN: 19 plant structures; EXPRESSED DURING: 9 growth stages; CONTAINS InterPro DOMAIN/s: Protein of unknown function DUF241, plant (InterPro:IPR004320); BEST Arabidopsis thaliana protein match is: Arabidopsis protein of unknown function (DUF241) (TAIR:AT…
TRINITY_DN1113_c1_g1_i1	-1.47241	35.2	no hits & (original description: len=5303 path=[0:0-274 6:275-2933 13:2934-4811 15:4812-5302])
TRINITY_DN11135_c1_g1_i1	-0.83844	35.2	(at2g31410 : 114.0) unknown protein; Has 1719 Blast hits to 1091 proteins in 184 species: Archae - 5; Bacteria - 24; Metazoa - 559; Fungi - 169; Plants - 192; Viruses - 1; Other Eukaryotes - 769 (source: NCBI BLink). & (reliability: 228.0) & (original description: len=873 path=[0:0-872])
TRINITY_DN111406_c0_g1_i2	-1.27939	35.2	no hits & (original description: len=1563 path=[0:0-698 6:699-701 7:702-702 9:703-738 11:739-771 12:772-797 13:798-1008 14:1009-1562])
TRINITY_DN1116_c0_g1_i2	-1.3643	10.2	(ipr005150 : 1500.0) Cellulose synthase & (at4g39350 : 1324.0) Encodes a cellulose synthase isomer, related to CESA6. As inferred from the null role of secondary wall-type CesAs, included in a set of five primary wall-type CesAs that may support trichome cell wall thickening.; cellulose synthase A2 (CESA2); FUNCTIONS IN: cellulose synthase activity, transferase activity, transferring glycosyl gro…
TRINITY_DN11184_c0_g1_i2	-2.33942	35.2	(at3g16330 : 98.2) unknown protein; BEST Arabidopsis thaliana protein match is: unknown protein (TAIR:AT1G52140.1); Has 109 Blast hits to 109 proteins in 16 species: Archae - 0; Bacteria - 0; Metazoa - 0; Fungi - 0; Plants - 109; Viruses - 0; Other Eukaryotes - 0 (source: NCBI BLink). & (reliability: 196.4) & (original description: len=1192 path=[0:0-144 1:145-145 2:146-1191])
TRINITY_DN111923_c0_g1_i4	-4.71546	35.2	(at5g15900 : 305.0) Encodes a member of the TBL (TRICHOME BIREFRINGENCE-LIKE) gene family containing a plant-specific DUF231 (domain of unknown function) domain. TBL gene family has 46 members, two of which (TBR/AT5G06700 and TBL3/AT5G01360) have been shown to be involved in the synthesis and deposition of secondary wall cellulose, presumably by influencing the esterification state of pectic poly…
TRINITY_DN11221_c0_g1_i1	2.59562	35.2	no hits & (original description: len=3188 path=[0:0-3187])
TRINITY_DN1131_c1_g1_i5	-2.28679	35.2	no hits & (original description: len=2259 path=[2:0-60 3:61-153 4:154-155 5:156-158 6:159-231 7:232-323 8:324-2258])
TRINITY_DN11322_c0_g1_i1	-2.2043	35.2	no hits & (original description: len=914 path=[0:0-474 5:475-561 9:562-596 11:597-653 12:654-662 14:663-665 15:666-697 16:698-703 19:704-762 21:763-822 22:823-823 24:824-913])
TRINITY_DN113260_c0_g1_i1	-0.730688	10.1.1.2	(at1g01220 : 900.0) Encodes a bifunctional enzyme that has both L-fucokinase and GDP-L-fucose pyrophosphorylase activities. It catalyzes the two steps of the L-fucose salvage pathway for the generation of activated GDP-L-fucose. This pathway seems to be of minor importance for cell wall polysaccharide biosynthesis compared to the de novo GDP-L-fucose biosynthesis pathway in Arabidopsis.; L-fucoki…
TRINITY_DN1134_c0_g1_i3	-1.50383	30.3	(at3g43810 : 245.0) EF hand domain protein encodes a calmodulin. Can functionally complement a yeast CaM mutant.; calmodulin 7 (CAM7); FUNCTIONS IN: calcium ion binding; INVOLVED IN: detection of calcium ion, calcium-mediated signaling, regulation of photomorphogenesis; LOCATED IN: cellular_component unknown; EXPRESSED IN: 25 plant structures; EXPRESSED DURING: 15 growth stages; CONTAINS InterPro…
TRINITY_DN11341_c0_g1_i2	-1.17305	25.2	(at1g50480 : 868.0) 10-formyltetrahydrofolate synthetase (THFS) mRNA, complete; 10-formyltetrahydrofolate synthetase (THFS); FUNCTIONS IN: formate-tetrahydrofolate ligase activity, copper ion binding, ATP binding; INVOLVED IN: response to cadmium ion, folic acid and derivative biosynthetic process; LOCATED IN: apoplast, chloroplast, plasma membrane; EXPRESSED IN: 6 plant structures; EXPRESSED DUR…
TRINITY_DN11347_c0_g1_i3	1.9146	35.2	no hits & (original description: len=1618 path=[0:0-190 2:191-332 3:333-371 5:372-901 6:902-954 8:955-1043 9:1044-1076 10:1077-1120 12:1121-1124 14:1125-1617])
TRINITY_DN11382_c0_g1_i5	-1.08101	27.3.99	(at3g19130 : 266.0) RNA-binding protein 47B (RBP47B); FUNCTIONS IN: RNA binding; EXPRESSED IN: 23 plant structures; EXPRESSED DURING: 14 growth stages; CONTAINS InterPro DOMAIN/s: RNA recognition motif, RNP-1 (InterPro:IPR000504), Nucleotide-binding, alpha-beta plait (InterPro:IPR012677); BEST Arabidopsis thaliana protein match is: RNA-binding protein 47A (TAIR:AT1G49600.1); Has 37628 Blast hits …
TRINITY_DN11386_c0_g2_i2	0.681107	35.2	(at4g26410 : 174.0) Uncharacterised conserved protein UCP022280; FUNCTIONS IN: molecular_function unknown; INVOLVED IN: biological_process unknown; LOCATED IN: cellular_component unknown; EXPRESSED IN: 25 plant structures; EXPRESSED DURING: 15 growth stages; CONTAINS InterPro DOMAIN/s: Uncharacterised conserved protein UCP022280 (InterPro:IPR016803); BEST Arabidopsis thaliana protein match is: Un…
TRINITY_DN11422_c1_g1_i1	-1.89108	35.2	no hits & (original description: len=801 path=[1:0-501 2:502-800])
TRINITY_DN11424_c0_g1_i5	1.67083	29.7	(at3g06440 : 540.0) Galactosyltransferase family protein; FUNCTIONS IN: transferase activity, transferring hexosyl groups, transferase activity, transferring glycosyl groups; INVOLVED IN: protein amino acid glycosylation; LOCATED IN: membrane; EXPRESSED IN: 22 plant structures; EXPRESSED DURING: 13 growth stages; CONTAINS InterPro DOMAIN/s: Galectin, carbohydrate recognition domain (InterPro:IPR0…
TRINITY_DN11429_c0_g2_i6	-1.68724	15.2	(at4g39700 : 134.0) Heavy metal transport/detoxification superfamily protein ; FUNCTIONS IN: metal ion binding; INVOLVED IN: metal ion transport; LOCATED IN: cellular_component unknown; CONTAINS InterPro DOMAIN/s: Heavy metal transport/detoxification protein (InterPro:IPR006121); BEST Arabidopsis thaliana protein match is: Heavy metal transport/detoxification superfamily protein (TAIR:AT1G22990.1…
TRINITY_DN11433_c0_g1_i13	-1.31684	29.4	(at2g25620 : 253.0) Encodes DBP1, a member of the DBP factors (DNA-binding protein phosphatases) featuring sequence-specific DNA-binding and protein phosphatase activity. DBP1 is involved in plant-potyvirus interactions. Loss-of-function of DBP1 renders resistance to potyviruses.; DNA-binding protein phosphatase 1 (DBP1); FUNCTIONS IN: protein serine/threonine phosphatase activity, catalytic acti…
TRINITY_DN11476_c1_g1_i1	3.19198	35.2	no hits & (original description: len=1693 path=[0:0-1692])
TRINITY_DN1156_c0_g1_i5	-0.593689	29.1	(at3g04600 : 506.0) Nucleotidylyl transferase superfamily protein; FUNCTIONS IN: nucleotide binding, tryptophan-tRNA ligase activity, aminoacyl-tRNA ligase activity, ATP binding; INVOLVED IN: tRNA aminoacylation for protein translation, tryptophanyl-tRNA aminoacylation; LOCATED IN: cytosol; EXPRESSED IN: 24 plant structures; EXPRESSED DURING: 14 growth stages; CONTAINS InterPro DOMAIN/s: Aminoacy…
TRINITY_DN11564_c1_g2_i4	-0.944233	21.2.1	(at3g27820 : 501.0) Encodes a peroxisome membrane-bound monodehydroascorbate reductase, involved in the ascorbate-glutathione cycle which removes toxic H2O2; monodehydroascorbate reductase 4 (MDAR4); FUNCTIONS IN: monodehydroascorbate reductase (NADH) activity; INVOLVED IN: hydrogen peroxide catabolic process; LOCATED IN: peroxisomal membrane, chloroplast envelope; EXPRESSED IN: 22 plant structur…
TRINITY_DN115852_c0_g1_i2	-2.74016	35.2	(at5g62960 : 210.0) unknown protein; BEST Arabidopsis thaliana protein match is: unknown protein (TAIR:AT1G10660.1); Has 35333 Blast hits to 34131 proteins in 2444 species: Archae - 798; Bacteria - 22429; Metazoa - 974; Fungi - 991; Plants - 531; Viruses - 0; Other Eukaryotes - 9610 (source: NCBI BLink). & (reliability: 420.0) & (original description: len=1633 path=[1:0-540 2:541-634 4:635-1195 5…
TRINITY_DN11634_c0_g1_i14	-1.75115	33.99	(at1g66330 : 376.0) senescence-associated family protein; Has 35333 Blast hits to 34131 proteins in 2444 species: Archae - 798; Bacteria - 22429; Metazoa - 974; Fungi - 991; Plants - 531; Viruses - 0; Other Eukaryotes - 9610 (source: NCBI BLink). & (reliability: 752.0) & (original description: len=2297 path=[4:0-436 5:437-565 6:566-640 7:641-641 8:642-938 10:939-1750 11:1751-1751 12:1752-1754 17:…
TRINITY_DN1164_c0_g1_i7	-1.13638	30.3	(at3g52290 : 148.0) IQ-domain 3 (IQD3); FUNCTIONS IN: calmodulin binding; INVOLVED IN: biological_process unknown; LOCATED IN: plasma membrane; EXPRESSED IN: 23 plant structures; EXPRESSED DURING: 13 growth stages; CONTAINS InterPro DOMAIN/s: IQ calmodulin-binding region (InterPro:IPR000048); BEST Arabidopsis thaliana protein match is: IQ-domain 2 (TAIR:AT5G03040.3); Has 829 Blast hits to 818 pro…
TRINITY_DN11646_c1_g1_i10	-0.651434	27.3.70	(at1g03150 : 218.0) Acyl-CoA N-acyltransferases (NAT) superfamily protein; FUNCTIONS IN: N-acetyltransferase activity; INVOLVED IN: metabolic process; LOCATED IN: cellular_component unknown; EXPRESSED IN: 22 plant structures; EXPRESSED DURING: 13 growth stages; CONTAINS InterPro DOMAIN/s: GCN5-related N-acetyltransferase, C-terminal (InterPro:IPR022610), GCN5-related N-acetyltransferase (InterPro…
TRINITY_DN11653_c1_g1_i3	3.58395	26.1	"(at3g14630 : 396.0) putative cytochrome P450; ""cytochrome P450, family 72, subfamily A, polypeptide 9"" (CYP72A9); FUNCTIONS IN: electron carrier activity, monooxygenase activity, iron ion binding, oxygen binding, heme binding; INVOLVED IN: oxidation reduction; LOCATED IN: endomembrane system; EXPRESSED IN: stem, sepal, leaf, stamen; EXPRESSED DURING: LP.04 four leaves visible, 4 anthesis, peta…
TRINITY_DN11657_c2_g1_i1	7.71443	35.2	no hits & (original description: len=1157 path=[0:0-1156])
TRINITY_DN11695_c0_g1_i3	3.43336	35.2	no hits & (original description: len=4568 path=[0:0-516 2:517-593 4:594-594 5:595-595 6:596-598 7:599-912 8:913-962 10:963-1391 12:1392-1454 13:1455-2035 14:2036-2067 15:2068-2129 17:2130-2171 18:2172-2199 19:2200-2201 20:2202-2210 22:2211-2248 23:2249-2548 24:2549-2591 26:2592-2628 27:2629-2635 28:2636-3030 29:3031-3033 30:3034-3037 31:3038-3092 32:3093-4567])
TRINITY_DN117067_c0_g1_i1	-1.90593	29.5.1	(at3g14240 : 770.0) Subtilase family protein; FUNCTIONS IN: identical protein binding, serine-type endopeptidase activity; INVOLVED IN: proteolysis, negative regulation of catalytic activity; LOCATED IN: endomembrane system; EXPRESSED IN: 22 plant structures; EXPRESSED DURING: 13 growth stages; CONTAINS InterPro DOMAIN/s: Protease-associated PA (InterPro:IPR003137), Proteinase inhibitor, propepti…
TRINITY_DN11726_c0_g1_i4	-2.53938	27.3.99	(at5g10770 : 352.0) Eukaryotic aspartyl protease family protein; FUNCTIONS IN: DNA binding, aspartic-type endopeptidase activity; INVOLVED IN: proteolysis; EXPRESSED IN: 12 plant structures; EXPRESSED DURING: 4 anthesis, C globular stage, petal differentiation and expansion stage, E expanded cotyledon stage; CONTAINS InterPro DOMAIN/s: Peptidase aspartic (InterPro:IPR021109), Peptidase aspartic, …
TRINITY_DN11759_c0_g1_i2	0.898971	29.4.1.57	(at5g15080 : 537.0) Protein kinase superfamily protein; FUNCTIONS IN: protein serine/threonine kinase activity, protein kinase activity, kinase activity, ATP binding; INVOLVED IN: protein amino acid phosphorylation, N-terminal protein myristoylation; LOCATED IN: plasma membrane; CONTAINS InterPro DOMAIN/s: Protein kinase, ATP binding site (InterPro:IPR017441), Protein kinase, catalytic domain (In…
TRINITY_DN1181_c0_g1_i8	-1.80392	17.7.1.5	(at1g76680 : 211.0) Encodes a member of an alpha/beta barrel fold family of FMN-containing oxidoreductases. One of the closely related 12-oxophytodienoic acid reductases. This enzyme is not expected to participate in jasmonic acid biosynthesis because during in vitro assays, it shows very little activity with the naturally occurring OPDA isomer. Shows activity towards 2,4,6-trinitrotoluene. Expre…
TRINITY_DN11819_c0_g1_i6	1.24481	29.4	(at4g27300 : 249.0) S-locus lectin protein kinase family protein; FUNCTIONS IN: in 6 functions; INVOLVED IN: protein amino acid phosphorylation, recognition of pollen; LOCATED IN: endomembrane system; EXPRESSED IN: 21 plant structures; EXPRESSED DURING: 11 growth stages; CONTAINS InterPro DOMAIN/s: Curculin-like (mannose-binding) lectin (InterPro:IPR001480), PAN-2 domain (InterPro:IPR013227), App…
TRINITY_DN11865_c0_g1_i4	-2.2714	35.2	(at3g03341 : 105.0) unknown protein; Has 30201 Blast hits to 17322 proteins in 780 species: Archae - 12; Bacteria - 1396; Metazoa - 17338; Fungi - 3422; Plants - 5037; Viruses - 0; Other Eukaryotes - 2996 (source: NCBI BLink). & (reliability: 210.0) & (original description: len=990 path=[3:0-238 4:239-364 5:365-375 6:376-475 7:476-586 10:587-989])
TRINITY_DN11867_c0_g1_i1	2.33535	35.2	no hits & (original description: len=2034 path=[0:0-97 3:98-192 4:193-250 5:251-319 7:320-750 9:751-799 10:800-2033])
TRINITY_DN11867_c0_g5_i1	2.88088	35.2	no hits & (original description: len=2128 path=[0:0-1116 2:1117-2127])
TRINITY_DN11877_c1_g1_i1	0.893889	35.2	(at4g30990 : 1513.0) ARM repeat superfamily protein; FUNCTIONS IN: binding; INVOLVED IN: biological_process unknown; LOCATED IN: Golgi apparatus; CONTAINS InterPro DOMAIN/s: Down-regulated-in-metastasis protein (InterPro:IPR011430), Armadillo-type fold (InterPro:IPR016024); BEST Arabidopsis thaliana protein match is: unknown protein (TAIR:AT5G36722.1); Has 688 Blast hits to 408 proteins in 187 sp…
TRINITY_DN11884_c0_g1_i2	-3.78831	35.2	no hits & (original description: len=856 path=[0:0-337 2:338-855])
TRINITY_DN11894_c0_g1_i4	-2.51047	35.2	no hits & (original description: len=2287 path=[1:0-1454 2:1455-1455 3:1456-1754 4:1755-1785 6:1786-2064 7:2065-2286])
TRINITY_DN11913_c4_g1_i2	-1.63091	10.8.1	(q43111|pme3_phavu : 328.0) Pectinesterase-3 precursor (EC 3.1.1.11) (Pectin methylesterase 3) (PE 3) - Phaseolus vulgaris (Kidney bean) (French bean) & (at1g53840 : 302.0) encodes a pectin methylesterase; pectin methylesterase 1 (PME1); FUNCTIONS IN: pectinesterase activity; INVOLVED IN: cell wall modification; LOCATED IN: extracellular region, plasma membrane, membrane, plant-type cell wall; EX…
TRINITY_DN11929_c0_g3_i1	3.82635	35.2	no hits & (original description: len=1646 path=[0:0-97 1:98-1645])
TRINITY_DN11962_c0_g1_i1	-0.884687	27.3	(at1g21600 : 363.0) Present in transcriptionally active plastid chromosomes. Involved in plastid gene expression.; plastid transcriptionally active 6 (PTAC6); FUNCTIONS IN: molecular_function unknown; INVOLVED IN: positive regulation of transcription, DNA-dependent, transcription from plastid promoter; LOCATED IN: plastid chromosome, nucleoid; EXPRESSED IN: 22 plant structures; EXPRESSED DURING: …
TRINITY_DN1201_c6_g1_i1	-1.31776	35.2	no hits & (original description: len=675 path=[0:0-674])
TRINITY_DN120189_c0_g1_i1	2.34788	29.2.3	(q40468|if415_tobac : 95.9) Eukaryotic initiation factor 4A-15 (EC 3.6.1.-) (ATP-dependent RNA helicase eIF4A-15) (eIF-4A-15) - Nicotiana tabacum (Common tobacco) & (at3g13920 : 82.4) eukaryotic translation initiation factor 4A-1; eukaryotic translation initiation factor 4A1 (EIF4A1); CONTAINS InterPro DOMAIN/s: DNA/RNA helicase, DEAD/DEAH box type, N-terminal (InterPro:IPR011545), RNA helicase, …
TRINITY_DN12052_c0_g1_i1	-1.90197	29.5.11.4.2	(at2g38970 : 114.0) Zinc finger (C3HC4-type RING finger) family protein; FUNCTIONS IN: ubiquitin-protein ligase activity, zinc ion binding; EXPRESSED IN: 22 plant structures; EXPRESSED DURING: 13 growth stages; CONTAINS InterPro DOMAIN/s: Zinc finger, RING-type (InterPro:IPR001841), Zinc finger, C3HC4 RING-type (InterPro:IPR018957), von Willebrand factor, type A (InterPro:IPR002035); BEST Arabido…
TRINITY_DN120556_c0_g1_i4	2.61477	35.2	no hits & (original description: len=3096 path=[1:0-589 2:590-633 4:634-688 5:689-744 7:745-778 8:779-905 10:906-1519 12:1520-1562 13:1563-1675 15:1676-1833 16:1834-2200 18:2201-2229 19:2230-2265 21:2266-2293 22:2294-2478 23:2479-3095])
TRINITY_DN120905_c0_g1_i2	-1.81836	26.13	(at4g29270 : 165.0) HAD superfamily, subfamily IIIB acid phosphatase ; FUNCTIONS IN: acid phosphatase activity; INVOLVED IN: biological_process unknown; LOCATED IN: endomembrane system; EXPRESSED IN: 7 plant structures; EXPRESSED DURING: petal differentiation and expansion stage, D bilateral stage; CONTAINS InterPro DOMAIN/s: Acid phosphatase (Class B) (InterPro:IPR005519), Vegetative storage pro…
TRINITY_DN12111_c0_g1_i4	-0.959487	35.2	(at5g64850 : 85.9) FUNCTIONS IN: molecular_function unknown; INVOLVED IN: biological_process unknown; LOCATED IN: plasma membrane; EXPRESSED IN: 22 plant structures; EXPRESSED DURING: 13 growth stages; CONTAINS InterPro DOMAIN/s: RPM1-interacting protein 4, defence response (InterPro:IPR008700); BEST Arabidopsis thaliana protein match is: unknown protein (TAIR:AT5G09960.1); Has 30201 Blast hits t…
TRINITY_DN12122_c0_g1_i2	-1.44386	31.4	(at4g32760 : 325.0) ENTH/VHS/GAT family protein; FUNCTIONS IN: protein transporter activity; INVOLVED IN: intracellular protein transport, intra-Golgi vesicle-mediated transport; LOCATED IN: Golgi stack; EXPRESSED IN: 24 plant structures; EXPRESSED DURING: 15 growth stages; CONTAINS InterPro DOMAIN/s: VHS (InterPro:IPR002014), GAT (InterPro:IPR004152), VHS subgroup (InterPro:IPR018205), ENTH/VHS …
TRINITY_DN12123_c0_g1_i6	2.49737	35.2	no hits & (original description: len=1301 path=[0:0-567 3:568-656 5:657-712 6:713-714 7:715-755 8:756-817 10:818-931 11:932-1014 12:1015-1300])
TRINITY_DN121326_c0_g1_i7	-3.58616	35.2	no hits & (original description: len=1411 path=[2:0-188 4:189-194 5:195-226 7:227-299 10:300-331 11:332-529 13:530-530 15:531-564 17:565-776 18:777-1040 19:1041-1410])
TRINITY_DN12164_c0_g1_i5	1.29785	35.2	no hits & (original description: len=3503 path=[0:0-1447 3:1448-1677 8:1678-1707 9:1708-3502])
TRINITY_DN12301_c0_g1_i2	7.41766	35.2	no hits & (original description: len=1600 path=[0:0-882 1:883-1008 3:1009-1034 5:1035-1215 7:1216-1452 9:1453-1599])
TRINITY_DN1235_c0_g1_i6	1.15845	29.5	(at1g56700 : 112.0) Peptidase C15, pyroglutamyl peptidase I-like; INVOLVED IN: proteolysis; LOCATED IN: cellular_component unknown; EXPRESSED IN: 23 plant structures; EXPRESSED DURING: 13 growth stages; CONTAINS InterPro DOMAIN/s: Peptidase C15, pyroglutamyl peptidase I (InterPro:IPR000816), Peptidase C15, pyroglutamyl peptidase I-like (InterPro:IPR016125); BEST Arabidopsis thaliana protein match…
TRINITY_DN12356_c0_g1_i1	1.85508	35.2	no hits & (original description: len=2162 path=[0:0-2161])
TRINITY_DN1236_c0_g2_i1	-2.09123	29.5	(at1g55360 : 145.0) Protein of Unknown Function (DUF239); INVOLVED IN: biological_process unknown; LOCATED IN: endomembrane system; EXPRESSED IN: 22 plant structures; EXPRESSED DURING: 13 growth stages; CONTAINS InterPro DOMAIN/s: Protein of unknown function DUF239, plant (InterPro:IPR004314); BEST Arabidopsis thaliana protein match is: Protein of Unknown Function (DUF239) (TAIR:AT3G13510.1); Has…
TRINITY_DN1237_c0_g1_i6	-1.05496	30.2.22	(at3g24550 : 400.0) encodes an ortholog of Brassica napus proline extensin-like receptor kinase. Expression of the brassica gene is induced by wounding and fungal infection.; proline extensin-like receptor kinase 1 (PERK1); FUNCTIONS IN: protein kinase activity, ATP binding; INVOLVED IN: protein amino acid phosphorylation, response to fungus, response to wounding; LOCATED IN: plasma membrane; EXP…
TRINITY_DN12389_c0_g1_i3	-5.42704	35.2	no hits & (original description: len=1858 path=[1:0-596 2:597-1857])
TRINITY_DN124216_c0_g1_i4	-2.36267	11.9.3.4	(at2g06925 : 143.0) Encodes a secretory phospholipase A2 enzyme, which specifically hydrolyzes the sn-2 position of phospholipids. The enzyme has a preference towards linoleoyl acyl chain over palmitoyl acyl chain. It also has a slight preference for phosphatidylcholine over phosphatidylethanolamine.; PLA2-ALPHA; FUNCTIONS IN: phospholipase A2 activity; INVOLVED IN: phospholipid metabolic process…
TRINITY_DN125125_c0_g1_i1	-0.939091	35.2	(at1g68220 : 102.0) Protein of unknown function (DUF1218); FUNCTIONS IN: molecular_function unknown; INVOLVED IN: biological_process unknown; LOCATED IN: plasma membrane; EXPRESSED IN: 22 plant structures; EXPRESSED DURING: 13 growth stages; CONTAINS InterPro DOMAIN/s: Protein of unknown function DUF1218 (InterPro:IPR009606); BEST Arabidopsis thaliana protein match is: Protein of unknown function…
TRINITY_DN12518_c0_g1_i8	1.1596	35.2	no hits & (original description: len=5009 path=[0:0-116 2:117-151 3:152-185 5:186-237 6:238-355 7:356-356 8:357-465 9:466-493 11:494-523 13:524-553 14:554-591 16:592-916 18:917-951 19:952-2016 20:2017-2044 22:2045-3515 23:3516-3574 25:3575-3741 27:3742-3781 28:3782-3907 29:3908-3976 30:3977-4044 32:4045-4065 33:4066-4081 34:4082-4582 35:4583-4611 36:4612-5008])
TRINITY_DN12528_c0_g1_i2	-2.48582	30.3	(at4g27280 : 108.0) Calcium-binding EF-hand family protein; FUNCTIONS IN: calcium ion binding; INVOLVED IN: response to karrikin; EXPRESSED IN: 23 plant structures; EXPRESSED DURING: 13 growth stages; CONTAINS InterPro DOMAIN/s: EF-Hand 1, calcium-binding site (InterPro:IPR018247), EF-HAND 2 (InterPro:IPR018249), EF-hand-like domain (InterPro:IPR011992); BEST Arabidopsis thaliana protein match is…
TRINITY_DN12599_c0_g1_i2	-1.47644	35.2	(at3g55250 : 316.0) unknown protein; FUNCTIONS IN: molecular_function unknown; INVOLVED IN: biological_process unknown; LOCATED IN: mitochondrion, chloroplast, nucleus; EXPRESSED IN: 23 plant structures; EXPRESSED DURING: 13 growth stages; Has 46 Blast hits to 46 proteins in 17 species: Archae - 0; Bacteria - 0; Metazoa - 0; Fungi - 0; Plants - 46; Viruses - 0; Other Eukaryotes - 0 (source: NCBI …
TRINITY_DN12621_c1_g1_i1	-1.72042	35.2	no hits & (original description: len=1179 path=[0:0-1178])
TRINITY_DN126381_c0_g1_i1	-2.00796	35.2	no hits & (original description: len=299 path=[0:0-66 2:67-298])
TRINITY_DN1264_c0_g2_i3	-2.13538	35.2	no hits & (original description: len=846 path=[0:0-225 1:226-358 3:359-482 4:483-845])
TRINITY_DN12664_c0_g1_i7	3.06869	35.2	no hits & (original description: len=1274 path=[2:0-791 4:792-793 5:794-800 6:801-856 8:857-869 9:870-872 10:873-886 13:887-893 14:894-924 16:925-947 17:948-1006 24:1007-1025 25:1026-1053 26:1054-1055 28:1056-1056 30:1057-1057 33:1058-1062 36:1063-1073 37:1074-1092 39:1093-1120 41:1121-1201 42:1202-1273])
TRINITY_DN12680_c0_g2_i3	-2.28691	30.2.17	(at2g01660 : 177.0) Encodes a plasmodesmal protein that may be involved in the intercellular movement of molecules through the plasmodesmata. The protein has two DUF26 domains and a single transmembrane domain.; plasmodesmata-located protein 6 (PDLP6); CONTAINS InterPro DOMAIN/s: Protein of unknown function DUF26 (InterPro:IPR002902); BEST Arabidopsis thaliana protein match is: plasmodesmata-loca…
TRINITY_DN12705_c1_g1_i3	-9.2433	26.28	(at3g11210 : 132.0) SGNH hydrolase-type esterase superfamily protein; FUNCTIONS IN: hydrolase activity, hydrolase activity, acting on ester bonds, carboxylesterase activity; INVOLVED IN: lipid metabolic process; LOCATED IN: cellular_component unknown; EXPRESSED IN: 20 plant structures; EXPRESSED DURING: 12 growth stages; CONTAINS InterPro DOMAIN/s: Esterase, SGNH hydrolase-type, subgroup (InterPr…
TRINITY_DN12729_c0_g1_i7	-2.58042	28.1.3.2.1	(at1g07790 : 166.0) Encodes a histone 2B (H2B) protein.; HTB1; FUNCTIONS IN: DNA binding; INVOLVED IN: nucleosome assembly; LOCATED IN: chloroplast; EXPRESSED IN: 23 plant structures; EXPRESSED DURING: 13 growth stages; CONTAINS InterPro DOMAIN/s: Histone H2B (InterPro:IPR000558), Histone-fold (InterPro:IPR009072), Histone core (InterPro:IPR007125); BEST Arabidopsis thaliana protein match is: His…
TRINITY_DN12754_c0_g1_i1	-2.24428	35.2	no hits & (original description: len=1103 path=[1:0-435 2:436-678 3:679-770 5:771-791 7:792-1102])
TRINITY_DN12757_c0_g1_i1	1.62545	35.2	no hits & (original description: len=890 path=[0:0-889])
TRINITY_DN12772_c0_g1_i1	-7.41755	35.2	no hits & (original description: len=1592 path=[0:0-1253 1:1254-1284 3:1285-1591])
TRINITY_DN12777_c0_g1_i1	-1.64622	29.5	(at3g52500 : 311.0) Eukaryotic aspartyl protease family protein; FUNCTIONS IN: aspartic-type endopeptidase activity; INVOLVED IN: proteolysis; LOCATED IN: cell wall, membrane, plant-type cell wall; EXPRESSED IN: 22 plant structures; EXPRESSED DURING: 13 growth stages; CONTAINS InterPro DOMAIN/s: Peptidase aspartic (InterPro:IPR021109), Peptidase aspartic, catalytic (InterPro:IPR009007), Peptidase…
TRINITY_DN1279_c0_g1_i5	-0.867543	29.4	(at4g31860 : 243.0) Protein phosphatase 2C family protein; FUNCTIONS IN: protein serine/threonine phosphatase activity, catalytic activity; INVOLVED IN: protein amino acid dephosphorylation; LOCATED IN: plasma membrane; EXPRESSED IN: 24 plant structures; EXPRESSED DURING: 15 growth stages; CONTAINS InterPro DOMAIN/s: Protein phosphatase 2C, manganese/magnesium aspartate binding site (InterPro:IPR…
TRINITY_DN1280_c0_g1_i1	8.31331	35.2	no hits & (original description: len=2484 path=[0:0-2483])
TRINITY_DN12840_c0_g1_i5	1.00369	27.3.52	(at5g63320 : 262.0) Encodes NPX1 (Nuclear Protein X1), a nuclear factor regulating abscisic acid responses.; nuclear protein X1 (NPX1); FUNCTIONS IN: protein binding, transcription repressor activity; INVOLVED IN: response to abscisic acid stimulus; LOCATED IN: nucleus; EXPRESSED IN: 24 plant structures; EXPRESSED DURING: 14 growth stages; CONTAINS InterPro DOMAIN/s: Bromodomain (InterPro:IPR0014…
TRINITY_DN12846_c1_g1_i1	-1.5026	35.2	no hits & (original description: len=1856 path=[0:0-1855])
TRINITY_DN12857_c0_g1_i12	-1.36247	11.1.7	(q9sqi3|fatb_goshi : 271.0) Myristoyl-acyl carrier protein thioesterase, chloroplast precursor (EC 3.1.2.-) (16:0-acyl-carrier protein thioesterase) (16:0-ACP thioesterase) (Acyl-[acyl-carrier-protein] hydrolase) (PATE) - Gossypium hirsutum (Upland cotton) & (at1g08510 : 261.0) Encodes an acyl-acyl carrier protein thioesterase. Hydrolyzes primarily saturated acyl-ACPs with chain lengths that vary…
TRINITY_DN12897_c0_g1_i4	-1.11418	31.1.1.1.2	(at5g59890 : 156.0) actin depolymerizing factor 4 (ADF4) mRNA, complete cds; actin depolymerizing factor 4 (ADF4); FUNCTIONS IN: actin binding; INVOLVED IN: defense response signaling pathway, resistance gene-dependent, defense response to bacterium; LOCATED IN: intracellular; EXPRESSED IN: 22 plant structures; EXPRESSED DURING: 13 growth stages; CONTAINS InterPro DOMAIN/s: Actin-binding, cofilin…
TRINITY_DN1314_c0_g2_i5	-1.27974	35.2	no hits & (original description: len=1392 path=[1:0-160 2:161-221 4:222-307 5:308-312 7:313-383 8:384-776 9:777-808 11:809-950 12:951-1391])
TRINITY_DN13190_c0_g1_i3	-3.18118	29.4	(at1g30270 : 84.3) Arabidopsis thaliana CBL-interacting protein kinase 23. CIPK23 serves as a positive regulator of the potassium transporter AKT1 by directly phosphorylating AKT1. CIPK23 is activated by the binding of two calcineurin B-like proteins, CBL1 and CBL9.; CBL-interacting protein kinase 23 (CIPK23); CONTAINS InterPro DOMAIN/s: Protein kinase, ATP binding site (InterPro:IPR017441), Seri…
TRINITY_DN13220_c4_g1_i2	-1.40906	13.1.3.4	(at1g02500 : 385.0) encodes a S-adenosylmethionine synthetase. SAM1 is regulated by protein S-nitrosylation. The covalent binding of nitric oxide (NO) to the Cys114 residue inhibits the enzyme activity.; S-adenosylmethionine synthetase 1 (SAM1); FUNCTIONS IN: methionine adenosyltransferase activity; INVOLVED IN: response to cadmium ion, response to salt stress, ethylene biosynthetic process, S-ad…
TRINITY_DN13230_c0_g2_i1	2.70788	35.2	no hits & (original description: len=1070 path=[0:0-112 1:113-390 3:391-1069])
TRINITY_DN13234_c0_g1_i1	-3.11402	35.2	no hits & (original description: len=873 path=[0:0-321 2:322-434 3:435-555 4:556-646 6:647-685 7:686-784 9:785-872])
TRINITY_DN13237_c0_g2_i2	-3.19199	35.2	no hits & (original description: len=653 path=[1:0-155 3:156-199 4:200-203 5:204-232 7:233-245 8:246-276 10:277-345 11:346-358 12:359-386 16:387-423 18:424-425 19:426-463 20:464-497 22:498-652])
TRINITY_DN13254_c0_g1_i3	2.42101	35.2	(at2g38640 : 157.0) Protein of unknown function (DUF567); CONTAINS InterPro DOMAIN/s: Protein of unknown function DUF567 (InterPro:IPR007612); BEST Arabidopsis thaliana protein match is: Protein of unknown function (DUF567) (TAIR:AT5G41590.1); Has 389 Blast hits to 388 proteins in 15 species: Archae - 0; Bacteria - 0; Metazoa - 0; Fungi - 1; Plants - 388; Viruses - 0; Other Eukaryotes - 0 (source…
TRINITY_DN132564_c0_g1_i1	-4.211	20.1	(at2g02120 : 90.5) Predicted to encode a PR (pathogenesis-related) protein. Belongs to the plant defensin (PDF) family with the following members: At1g75830/PDF1.1, At5g44420/PDF1.2a, At2g26020/PDF1.2b, At5g44430/PDF1.2c, At2g26010/PDF1.3, At1g19610/PDF1.4, At1g55010/PDF1.5, At2g02120/PDF2.1, At2g02100/PDF2.2, At2g02130/PDF2.3, At1g61070/PDF2.4, At5g63660/PDF2.5, At2g02140/PDF2.6, At5g38330/PDF3.…
TRINITY_DN13263_c0_g1_i2	-1.35081	30.3	(at4g23650 : 435.0) Encodes calcium dependent protein kinase 3 (CPK3), a member of the Arabidopsis CDPK gene family. CDPKs contain an intrinsic Ca2+-activation domain with four EF hand Ca2+-binding sites. CDPKs protein kinases have been proposed to function in multiple plant signal transduction pathways downstream of [Ca2+]cyt elevations, thus transducing various physiological responses. CPK3 is …
TRINITY_DN13273_c0_g1_i3	-2.77022	35.2	no hits & (original description: len=853 path=[2:0-717 11:718-755 12:756-757 14:758-772 16:773-791 17:792-852])
TRINITY_DN13298_c0_g1_i1	-2.08586	35.2	no hits & (original description: len=250 path=[0:0-36 2:37-147 4:148-249])
TRINITY_DN13301_c1_g1_i1	-0.985656	29.2.1.1.3.2.510	(at1g08360 : 216.0) Ribosomal protein L1p/L10e family; FUNCTIONS IN: structural constituent of ribosome, RNA binding; INVOLVED IN: translation, RNA processing; LOCATED IN: cytosolic ribosome, ribosome, cytosolic large ribosomal subunit, plasma membrane; EXPRESSED IN: 22 plant structures; EXPRESSED DURING: 13 growth stages; CONTAINS InterPro DOMAIN/s: Ribosomal protein L1 (InterPro:IPR002143), Rib…
TRINITY_DN1335_c1_g2_i3	-1.19786	35.2	no hits & (original description: len=1840 path=[0:0-1385 1:1386-1495 2:1496-1585 3:1586-1658 4:1659-1742 5:1743-1839])
TRINITY_DN133637_c0_g1_i1	3.92059	35.2	no hits & (original description: len=4347 path=[0:0-4346])
TRINITY_DN13370_c0_g3_i1	-2.0851	35.2	no hits & (original description: len=5903 path=[0:0-5902])
TRINITY_DN13393_c0_g1_i9	-2.48185	35.1	(at3g62040 : 248.0) Haloacid dehalogenase-like hydrolase (HAD) superfamily protein; FUNCTIONS IN: hydrolase activity; EXPRESSED IN: 13 plant structures; EXPRESSED DURING: LP.04 four leaves visible, 4 anthesis, petal differentiation and expansion stage; CONTAINS InterPro DOMAIN/s: Pyrimidine 5-nucleotidase (InterPro:IPR010237), HAD-superfamily hydrolase, subfamily IA, variant 3 (InterPro:IPR006402…
TRINITY_DN13441_c0_g1_i6	-0.969966	35.2	(at5g21160 : 284.0) LA RNA-binding protein; FUNCTIONS IN: molecular_function unknown; INVOLVED IN: biological_process unknown; LOCATED IN: cytosol, nucleus; EXPRESSED IN: 24 plant structures; EXPRESSED DURING: 13 growth stages; CONTAINS InterPro DOMAIN/s: Winged helix-turn-helix transcription repressor DNA-binding (InterPro:IPR011991), RNA-binding protein Lupus La (InterPro:IPR006630), Protein of…
TRINITY_DN1345_c0_g1_i1	-0.771863	29.5	(at4g23860 : 207.0) PHD finger protein-related; FUNCTIONS IN: ubiquitin-protein ligase activity, zinc ion binding; INVOLVED IN: biological_process unknown; LOCATED IN: cytoplasm; EXPRESSED IN: 20 plant structures; EXPRESSED DURING: 13 growth stages; CONTAINS InterPro DOMAIN/s: Zinc finger, PHD-type (InterPro:IPR001965), Zinc finger, N-recognin (InterPro:IPR003126); Has 484 Blast hits to 449 prote…
TRINITY_DN13459_c0_g1_i5	1.39003	35.2	no hits & (original description: len=634 path=[3:0-441 11:442-476 12:477-477 15:478-482 16:483-500 18:501-508 19:509-526 20:527-552 21:553-558 23:559-633])
TRINITY_DN13463_c0_g1_i10	0.625422	35.2	(at5g26760 : 137.0) unknown protein; CONTAINS InterPro DOMAIN/s: Protein of unknown function DUF408 (InterPro:IPR007308); Has 35333 Blast hits to 34131 proteins in 2444 species: Archae - 798; Bacteria - 22429; Metazoa - 974; Fungi - 991; Plants - 531; Viruses - 0; Other Eukaryotes - 9610 (source: NCBI BLink). & (reliability: 274.0) & (original description: len=4952 path=[0:0-733 1:734-1204 2:1205…
TRINITY_DN13479_c0_g3_i4	-0.814593	30.11.1	(at5g43310 : 388.0) COP1-interacting protein-related; EXPRESSED IN: 21 plant structures; EXPRESSED DURING: 13 growth stages; BEST Arabidopsis thaliana protein match is: COP1-interacting protein 7 (TAIR:AT4G27430.2). & (reliability: 776.0) & (original description: len=5086 path=[1:0-559 4:560-560 5:561-1721 7:1722-2491 8:2492-4468 10:4469-4507 12:4508-5085])
TRINITY_DN13491_c0_g1_i10	-2.28512	35.2	no hits & (original description: len=3907 path=[0:0-465 5:466-503 8:504-651 10:652-693 11:694-694 16:695-708 17:709-797 22:798-818 24:819-827 25:828-836 27:837-866 29:867-867 31:868-982 33:983-994 35:995-3906])
TRINITY_DN13495_c0_g1_i1	1.47902	35.1.5	(at1g07740 : 80.5) Tetratricopeptide repeat (TPR)-like superfamily protein; FUNCTIONS IN: molecular_function unknown; INVOLVED IN: biological_process unknown; LOCATED IN: mitochondrion; EXPRESSED IN: 10 plant structures; EXPRESSED DURING: 6 growth stages; CONTAINS InterPro DOMAIN/s: Pentatricopeptide repeat (InterPro:IPR002885); BEST Arabidopsis thaliana protein match is: Pentatricopeptide repeat…
TRINITY_DN13499_c0_g1_i3	-1.39114	20.2.3	(at3g12360 : 321.0) Encodes a protein with an ankyrin motif and transmembrane domains that is involved in salt tolerance. Expressed throughout the plant and localized to the plasma membrane. Loss of function mutations show an increased tolerance to salt based on assaying seedling growth in the presence of salt. In the mutants, induction of genes required for production of reactive oxygen species …
TRINITY_DN13503_c1_g1_i2	-1.34287	35.2	no hits & (original description: len=4149 path=[4:0-2601 6:2602-2690 8:2691-2740 10:2741-3232 12:3233-3233 14:3234-3254 15:3255-3305 17:3306-3415 19:3416-3423 21:3424-3443 22:3444-3527 23:3528-3599 24:3600-3617 25:3618-3680 26:3681-3686 28:3687-3775 29:3776-4148])
TRINITY_DN13532_c0_g1_i5	-0.69368	11.1.9	(at3g05970 : 870.0) encode peroxisomal long-chain acyl-CoA synthetase (LACS) isozymes; long-chain acyl-CoA synthetase 6 (LACS6); FUNCTIONS IN: long-chain fatty acid-CoA ligase activity; INVOLVED IN: long-chain fatty acid metabolic process; LOCATED IN: membrane; EXPRESSED IN: 24 plant structures; EXPRESSED DURING: 16 growth stages; CONTAINS InterPro DOMAIN/s: AMP-binding, conserved site (InterPro:…
TRINITY_DN13532_c3_g1_i4	1.28552	35.1.5	(at2g06000 : 271.0) Pentatricopeptide repeat (PPR) superfamily protein; CONTAINS InterPro DOMAIN/s: Pentatricopeptide repeat (InterPro:IPR002885); BEST Arabidopsis thaliana protein match is: Pentatricopeptide repeat (PPR-like) superfamily protein (TAIR:AT1G09900.1); Has 35333 Blast hits to 34131 proteins in 2444 species: Archae - 798; Bacteria - 22429; Metazoa - 974; Fungi - 991; Plants - 531; Vi…
TRINITY_DN13598_c0_g1_i1	-1.33252	35.2	no hits & (original description: len=627 path=[0:0-317 2:318-381 3:382-524 7:525-626])
TRINITY_DN13598_c1_g1_i3	-2.03246	35.2	no hits & (original description: len=1431 path=[0:0-111 2:112-141 3:142-175 4:176-245 6:246-263 7:264-275 9:276-352 11:353-586 12:587-623 14:624-768 16:769-852 17:853-894 19:895-1430])
TRINITY_DN1362_c0_g1_i5	-3.28695	17.6.2	(at5g59845 : 101.0) Gibberellin-regulated family protein; FUNCTIONS IN: molecular_function unknown; INVOLVED IN: response to gibberellin stimulus; LOCATED IN: endomembrane system; EXPRESSED IN: 22 plant structures; EXPRESSED DURING: 13 growth stages; CONTAINS InterPro DOMAIN/s: Gibberellin regulated protein (InterPro:IPR003854); BEST Arabidopsis thaliana protein match is: Gibberellin-regulated fa…
TRINITY_DN13656_c0_g2_i1	-2.81809	35.2	no hits & (original description: len=832 path=[0:0-831])
TRINITY_DN1367_c2_g1_i1	-9.1556	35.2	no hits & (original description: len=1638 path=[0:0-862 2:863-1105 3:1106-1546 5:1547-1637])
TRINITY_DN13680_c0_g2_i5	3.49368	35.2	no hits & (original description: len=3263 path=[0:0-39 3:40-75 4:76-104 5:105-112 7:113-344 9:345-531 11:532-781 13:782-956 17:957-986 19:987-1180 20:1181-1230 21:1231-1573 27:1574-1702 28:1703-1905 30:1906-2658 31:2659-2773 33:2774-2948 34:2949-3262])
TRINITY_DN13727_c0_g1_i1	-2.16118	35.2	no hits & (original description: len=2399 path=[0:0-2058 1:2059-2164 2:2165-2398])
TRINITY_DN13742_c0_g1_i7	-1.53216	23.4.99	(o22537|ipyr_orysa : 286.0) Soluble inorganic pyrophosphatase (EC 3.6.1.1) (Pyrophosphate phospho-hydrolase) (PPase) - Oryza sativa (Rice) & (at1g01050 : 282.0) Encodes a soluble protein with inorganic pyrophosphatase activity that is highly specific for Mg-inorganic pyrophosphate.; pyrophosphorylase 1 (PPa1); FUNCTIONS IN: inorganic diphosphatase activity; INVOLVED IN: phosphate metabolic proces…
TRINITY_DN13774_c0_g1_i3	-3.21467	35.2	no hits & (original description: len=1352 path=[0:0-507 1:508-639 3:640-714 5:715-797 8:798-803 9:804-829 11:830-902 12:903-1351])
TRINITY_DN13784_c0_g1_i1	1.82171	18.2	(o23787|thi4_citsi : 478.0) Thiazole biosynthetic enzyme, chloroplast precursor - Citrus sinensis (Sweet orange) & (at5g54770 : 459.0) Encodes a thiamine biosynthetic gene that has a dual function in thiamine biosynthesis and mitochondrial DNA damage tolerance. It appears to be involved in producing the thiazole portion of thiamine (vitamin B1). A crystal structure of the protein reveals that it …
TRINITY_DN1379_c0_g1_i1	8.63039	35.2	no hits & (original description: len=2128 path=[0:0-850 1:851-925 2:926-2127])
TRINITY_DN13811_c0_g1_i5	-1.26343	11.1.9	(at1g49430 : 700.0) Encodes a long chain acyl-CoA synthetase that catalyzes the synthesis of omega-hydroxy fatty acyl-CoA intermediates in the pathway to cutin synthesis. Required for repression of lateral root formation.; long-chain acyl-CoA synthetase 2 (LACS2); CONTAINS InterPro DOMAIN/s: AMP-binding, conserved site (InterPro:IPR020845), AMP-dependent synthetase/ligase (InterPro:IPR000873); BE…
TRINITY_DN13832_c0_g1_i1	-1.68886	27.3.24	(q7y023|mad14_orysa : 189.0) MADS-box transcription factor 14 (OsMADS14) (Protein APETALA1-like B) (Protein AGAMOUS-like 10) (FDRMADS6) (RMADS211) - Oryza sativa (Rice) & (at1g69120 : 156.0) Floral homeotic gene encoding a MADS domain protein homologous to SRF transcription factors. Specifies floral meristem and sepal identity. Required for the transcriptional activation of AGAMOUS. Interacts wit…
TRINITY_DN13873_c0_g1_i1	-1.67523	35.1	(at3g48410 : 340.0) alpha/beta-Hydrolases superfamily protein; CONTAINS InterPro DOMAIN/s: Alpha/beta hydrolase fold-1 (InterPro:IPR000073); BEST Arabidopsis thaliana protein match is: alpha/beta-Hydrolases superfamily protein (TAIR:AT2G36290.1); Has 1039 Blast hits to 1035 proteins in 267 species: Archae - 10; Bacteria - 561; Metazoa - 10; Fungi - 51; Plants - 319; Viruses - 0; Other Eukaryotes …
TRINITY_DN13879_c0_g1_i2	-2.52045	26.4	(at3g58100 : 115.0) Encodes a member of the X8-GPI family of proteins. It localizes to the plasmodesmata and is predicted to bind callose.; plasmodesmata callose-binding protein 5 (PDCB5); FUNCTIONS IN: callose binding, polysaccharide binding; INVOLVED IN: biological_process unknown; LOCATED IN: plasmodesma, anchored to plasma membrane, anchored to membrane; EXPRESSED IN: 24 plant structures; EXP…
TRINITY_DN1390_c0_g1_i1	23.3114	35.2	no hits & (original description: len=2159 path=[0:0-2158])
TRINITY_DN13909_c0_g2_i1	-1.09611	33.1	(at2g28680 : 536.0) RmlC-like cupins superfamily protein; FUNCTIONS IN: nutrient reservoir activity; INVOLVED IN: biological_process unknown; LOCATED IN: cellular_component unknown; EXPRESSED IN: petal, leaf whorl, sepal, male gametophyte, flower; EXPRESSED DURING: 4 anthesis, petal differentiation and expansion stage; CONTAINS InterPro DOMAIN/s: Cupin, RmlC-type (InterPro:IPR011051), Cupin 1 (In…
TRINITY_DN1397_c0_g2_i4	0.792945	35.2	no hits & (original description: len=4868 path=[3:0-259 4:260-260 5:261-269 6:270-292 7:293-301 9:302-309 12:310-333 13:334-334 14:335-371 16:372-406 19:407-437 21:438-518 23:519-526 24:527-563 26:564-691 27:692-4346 28:4347-4525 29:4526-4563 31:4564-4630 33:4631-4778 35:4779-4867])
TRINITY_DN139834_c3_g1_i1	-0.966525	35.1	(at1g16180 : 589.0) Serinc-domain containing serine and sphingolipid biosynthesis protein; FUNCTIONS IN: molecular_function unknown; LOCATED IN: endomembrane system, membrane; EXPRESSED IN: 23 plant structures; EXPRESSED DURING: 15 growth stages; CONTAINS InterPro DOMAIN/s: TMS membrane protein/tumour differentially expressed protein (InterPro:IPR005016); BEST Arabidopsis thaliana protein match i…
TRINITY_DN14037_c0_g3_i5	-1.02877	34.2	(p46274|vdac1_wheat : 200.0) Outer mitochondrial membrane protein porin (Voltage-dependent anion-selective channel protein) (VDAC) - Triticum aestivum (Wheat) & (at3g01280 : 144.0) Encodes a voltage-dependent anion channel (VDAC: AT3G01280/VDAC1, AT5G67500/VDAC2, AT5G15090/VDAC3, AT5G57490/VDAC4, AT5G15090/VDAC5). VDACs are reported to be porin-type, beta-barrel diffusion pores. They are prominen…
TRINITY_DN140512_c1_g1_i1	1.23431	2.2.1.1	(at3g54090 : 568.0) Encodes a fructokinase-like protein (AT3G54090/FLN1, AT1G69200/FLN2), a member of the pfkB-carbohydrate kinase family. FLN1 and FLN2 are potential plastidial thioredoxin z (TRX z) targets.; fructokinase-like 1 (FLN1); FUNCTIONS IN: kinase activity; INVOLVED IN: acetate fermentation, sucrose biosynthetic process, sucrose catabolic process, using beta-fructofuranosidase; LOCATED…
TRINITY_DN14119_c0_g1_i2	-3.06968	27.3.6	(at5g57150 : 82.8) basic helix-loop-helix (bHLH) DNA-binding superfamily protein; FUNCTIONS IN: DNA binding, sequence-specific DNA binding transcription factor activity; INVOLVED IN: regulation of transcription; LOCATED IN: nucleus; EXPRESSED IN: 24 plant structures; EXPRESSED DURING: 14 growth stages; CONTAINS InterPro DOMAIN/s: Helix-loop-helix DNA-binding domain (InterPro:IPR001092), Helix-loo…
TRINITY_DN14131_c0_g1_i1	-2.77582	35.2	(at5g24610 : 178.0) unknown protein; BEST Arabidopsis thaliana protein match is: unknown protein (TAIR:AT3G49550.1); Has 1807 Blast hits to 1807 proteins in 277 species: Archae - 0; Bacteria - 0; Metazoa - 736; Fungi - 347; Plants - 385; Viruses - 0; Other Eukaryotes - 339 (source: NCBI BLink). & (reliability: 356.0) & (original description: len=840 path=[0:0-141 1:142-222 2:223-839])
TRINITY_DN14197_c0_g1_i2	-8.43223	35.2	no hits & (original description: len=4922 path=[0:0-923 2:924-1351 3:1352-4446 4:4447-4921])
TRINITY_DN14199_c0_g1_i4	0.953928	33.99	(at2g19520 : 542.0) Controls flowering.; FVE; FUNCTIONS IN: metal ion binding; INVOLVED IN: flower development, unidimensional cell growth, trichome morphogenesis, leaf morphogenesis; LOCATED IN: nucleolus, nucleus, CUL4 RING ubiquitin ligase complex, cytoplasm; EXPRESSED IN: guard cell; CONTAINS InterPro DOMAIN/s: Histone-binding protein RBBP4 (InterPro:IPR022052), WD40 repeat 2 (InterPro:IPR019…
TRINITY_DN14264_c0_g1_i6	4.26751	35.2	no hits & (original description: len=580 path=[1:0-66 4:67-80 5:81-108 7:109-126 9:127-127 12:128-134 14:135-166 16:167-167 17:168-195 18:196-198 21:199-393 24:394-579])
TRINITY_DN14313_c0_g2_i4	-2.37727	24.2	(at1g80160 : 85.9) Lactoylglutathione lyase / glyoxalase I family protein; FUNCTIONS IN: lactoylglutathione lyase activity; INVOLVED IN: carbohydrate metabolic process; LOCATED IN: endomembrane system; EXPRESSED IN: 10 plant structures; EXPRESSED DURING: L mature pollen stage, M germinated pollen stage, 4 anthesis, petal differentiation and expansion stage; BEST Arabidopsis thaliana protein match…
TRINITY_DN14332_c0_g1_i1	2.01811	35.2	no hits & (original description: len=988 path=[1:0-323 4:324-367 5:368-401 6:402-409 9:410-494 17:495-495 19:496-524 21:525-551 24:552-554 26:555-604 28:605-622 29:623-655 30:656-656 32:657-660 35:661-682 38:683-684 39:685-699 40:700-744 41:745-761 42:762-776 43:777-777 44:778-781 47:782-790 50:791-792 53:793-844 56:845-871 58:872-874 59:875-987])
TRINITY_DN1438_c0_g1_i1	-1.45547	26.8	(at3g01620 : 578.0) beta-1,4-N-acetylglucosaminyltransferase family protein; FUNCTIONS IN: transferase activity, transferring glycosyl groups, acetylglucosaminyltransferase activity; INVOLVED IN: protein amino acid N-linked glycosylation; LOCATED IN: membrane; EXPRESSED IN: 6 plant structures; EXPRESSED DURING: L mature pollen stage, M germinated pollen stage, 4 anthesis, petal differentiation an…
TRINITY_DN1443_c0_g1_i2	-2.81937	35.2	no hits & (original description: len=631 path=[0:0-108 1:109-115 4:116-175 6:176-211 8:212-226 9:227-231 11:232-252 12:253-264 13:265-299 15:300-357 17:358-447 18:448-630])
TRINITY_DN14430_c0_g1_i1	-3.72862	35.2	no hits & (original description: len=472 path=[0:0-471])
TRINITY_DN1444_c0_g2_i2	-1.27625	33.3	(at5g50570 : 177.0) Squamosa promoter-binding protein-like (SBP domain) transcription factor family protein; FUNCTIONS IN: DNA binding, sequence-specific DNA binding transcription factor activity; INVOLVED IN: regulation of transcription; LOCATED IN: nucleus; CONTAINS InterPro DOMAIN/s: Transcription factor, SBP-box (InterPro:IPR004333); BEST Arabidopsis thaliana protein match is: Squamosa promot…
TRINITY_DN14448_c1_g2_i3	6.95367	35.2	no hits & (original description: len=1220 path=[1:0-105 2:106-218 3:219-219 4:220-1219])
TRINITY_DN14452_c0_g4_i2	-0.963118	29.3.4.99	(at2g19790 : 276.0) SNARE-like superfamily protein; FUNCTIONS IN: protein transporter activity; INVOLVED IN: intracellular protein transport, transport, protein transport; LOCATED IN: clathrin vesicle coat; EXPRESSED IN: 24 plant structures; EXPRESSED DURING: 15 growth stages; CONTAINS InterPro DOMAIN/s: Adaptor protein complex, sigma subunit (InterPro:IPR016635), Longin-like (InterPro:IPR011012)…
TRINITY_DN14472_c0_g1_i1	6.53042	35.2	no hits & (original description: len=1060 path=[0:0-698 1:699-827 2:828-1059])
TRINITY_DN14478_c0_g1_i1	2.25355	35.2	no hits & (original description: len=1169 path=[0:0-1168])
TRINITY_DN14529_c0_g1_i4	1.95733	35.2	no hits & (original description: len=987 path=[0:0-52 5:53-83 8:84-145 11:146-186 12:187-187 15:188-382 19:383-459 35:460-491 37:492-639 40:640-986])
TRINITY_DN14590_c0_g1_i1	-0.794616	29.5.11.20	(o24361|psb5_spiol : 109.0) Proteasome subunit beta type 5 precursor (EC 3.4.25.1) (20S proteasome subunit E) (Proteasome epsilon chain) - Spinacia oleracea (Spinach) & (at3g26340 : 108.0) N-terminal nucleophile aminohydrolases (Ntn hydrolases) superfamily protein; FUNCTIONS IN: endopeptidase activity, threonine-type endopeptidase activity; INVOLVED IN: proteolysis involved in cellular protein ca…
TRINITY_DN14619_c0_g1_i3	-3.61339	35.2	no hits & (original description: len=2637 path=[8:0-61 16:62-311 17:312-352 19:353-571 20:572-648 21:649-653 23:654-657 25:658-707 29:708-713 30:714-1522 33:1523-1654 34:1655-1721 35:1722-2315 36:2316-2636])
TRINITY_DN14636_c0_g1_i5	-1.55734	35.1	(at1g50660 : 273.0) unknown protein; INVOLVED IN: biological_process unknown; LOCATED IN: chloroplast; EXPRESSED IN: 22 plant structures; EXPRESSED DURING: 13 growth stages; BEST Arabidopsis thaliana protein match is: unknown protein (TAIR:AT3G20350.1); Has 21445 Blast hits to 15134 proteins in 1325 species: Archae - 461; Bacteria - 2309; Metazoa - 11052; Fungi - 1737; Plants - 1035; Viruses - 42…
TRINITY_DN14700_c0_g1_i2	-3.13763	35.2	no hits & (original description: len=1542 path=[0:0-485 2:486-573 4:574-584 5:585-590 7:591-646 14:647-648 16:649-672 17:673-696 19:697-697 21:698-753 23:754-1161 25:1162-1541])
TRINITY_DN14790_c0_g1_i1	-1.28454	4.1.2	(at1g70730 : 356.0) Encodes a cytosolic phosphoglucomutase (PGM). Two Arabidopsis PGM proteins (AT1G70730/PGM2 and AT1G23190/PGM3) have high sequence similarities and redundant functions. Mature plants possessing a single cPGM allele had a major reduction in cPGM activity. Whereas pgm2 and pgm3 single mutants are undistinguishable from the wild type, loss of both PGM2 and PGM3 severely impairs ma…
TRINITY_DN14873_c0_g1_i1	-3.99851	29.5.4	(at2g03200 : 285.0) Eukaryotic aspartyl protease family protein; FUNCTIONS IN: aspartic-type endopeptidase activity; INVOLVED IN: proteolysis; LOCATED IN: endomembrane system; EXPRESSED IN: 10 plant structures; EXPRESSED DURING: 4 anthesis, C globular stage, petal differentiation and expansion stage; CONTAINS InterPro DOMAIN/s: Peptidase aspartic (InterPro:IPR021109), Peptidase aspartic, catalyti…
TRINITY_DN149_c0_g1_i1	-1.33509	26.3.2	(p45582|bgal_aspof : 942.0) Beta-galactosidase precursor (EC 3.2.1.23) (Lactase) - Asparagus officinalis (Garden asparagus) & (at3g13750 : 872.0) beta-galactosidase, glycosyl hydrolase family 35; beta galactosidase 1 (BGAL1); FUNCTIONS IN: beta-galactosidase activity; INVOLVED IN: carbohydrate metabolic process; LOCATED IN: cell wall, plant-type cell wall; EXPRESSED IN: 27 plant structures; EXPRE…
TRINITY_DN14969_c0_g1_i4	1.00372	35.2	no hits & (original description: len=2501 path=[1:0-624 3:625-699 4:700-702 5:703-724 6:725-727 7:728-2106 8:2107-2136 10:2137-2252 11:2253-2256 12:2257-2500])
TRINITY_DN1499_c0_g1_i2	2.57634	35.1	(at1g02100 : 120.0) Leucine carboxyl methyltransferase; FUNCTIONS IN: methyltransferase activity; INVOLVED IN: biological_process unknown; LOCATED IN: cellular_component unknown; EXPRESSED IN: 22 plant structures; EXPRESSED DURING: 14 growth stages; CONTAINS InterPro DOMAIN/s: Leucine carboxyl methyltransferase, LCTM1 1 (InterPro:IPR016651), Leucine carboxyl methyltransferase, eukaryotic (InterPr…
TRINITY_DN1504_c0_g1_i1	-1.13862	30.6	(q5qn75|m2k1_orysa : 536.0) Mitogen-activated protein kinase kinase 1 (EC 2.7.12.2) (MAP kinase kinase 1) (MAPKK1) (OsMEK1) - Oryza sativa (Rice) & (at5g56580 : 531.0) Encodes a member of the MAP Kinase Kinase family of proteins. It can phosphorylate MPK12 in vitro and it can be dephosphorylated by MKP2 in vitro.; MAP kinase kinase 6 (MKK6); FUNCTIONS IN: MAP kinase kinase activity, kinase activi…
TRINITY_DN15068_c0_g1_i12	-2.24969	27.3.3	(q6k7e6|erf1_orysa : 110.0) Ethylene-responsive transcription factor 1 (Ethylene-responsive element-binding factor 1) (EREBP-1) (OsEREBP1) - Oryza sativa (Rice) & (at2g47520 : 106.0) encodes a member of the ERF (ethylene response factor) subfamily B-2 of ERF/AP2 transcription factor family. The protein contains one AP2 domain. There are 5 members in this subfamily including RAP2.2 AND RAP2.12.; H…
TRINITY_DN15113_c0_g1_i1	-3.11926	26.21	(at1g62500 : 129.0) Bifunctional inhibitor/lipid-transfer protein/seed storage 2S albumin superfamily protein; FUNCTIONS IN: lipid binding; INVOLVED IN: lipid transport; LOCATED IN: endomembrane system; EXPRESSED IN: 17 plant structures; EXPRESSED DURING: 8 growth stages; CONTAINS InterPro DOMAIN/s: Bifunctional inhibitor/plant lipid transfer protein/seed storage (InterPro:IPR016140), Plant lipid…
TRINITY_DN15165_c0_g1_i2	-2.74367	30.2.17	(p10978|polx_tobac : 92.8) Retrovirus-related Pol polyprotein from transposon TNT 1-94 [Includes: Protease (EC 3.4.23.-); Reverse transcriptase (EC 2.7.7.49); Endonuclease] - Nicotiana tabacum (Common tobacco) & (at4g23160 : 89.0) Encodes a cysteine-rich receptor-like protein kinase.; cysteine-rich RLK (RECEPTOR-like protein kinase) 8 (CRK8); FUNCTIONS IN: kinase activity; INVOLVED IN: protein am…
TRINITY_DN152_c0_g1_i3	-2.10813	35.2	no hits & (original description: len=2019 path=[1:0-143 2:144-180 3:181-226 4:227-299 5:300-376 6:377-451 7:452-841 9:842-1359 10:1360-2018])
TRINITY_DN152_c0_g2_i1	-1.53592	35.2	no hits & (original description: len=619 path=[0:0-618])
TRINITY_DN152_c1_g3_i1	-1.38958	34.5	(at2g38290 : 258.0) encodes a high-affinity ammonium transporter, which is expressed in shoot and root. Expression in root and shoot is under nitrogen and carbon dioxide regulation, respectively.; ammonium transporter 2 (AMT2); FUNCTIONS IN: ammonium transmembrane transporter activity, high affinity secondary active ammonium transmembrane transporter activity; INVOLVED IN: ammonium transport, res…
TRINITY_DN15237_c2_g1_i1	-1.65249	2.2.1.5	(ipr000368 : 1500.0) Sucrose synthase & (q43009|sus3_orysa : 1330.0) Sucrose synthase 3 (EC 2.4.1.13) (Sucrose-UDP glucosyltransferase 3) - Oryza sativa (Rice) & (at3g43190 : 1216.0) Encodes a protein with sucrose synthase activity (SUS4).; sucrose synthase 4 (SUS4); FUNCTIONS IN: UDP-glycosyltransferase activity, sucrose synthase activity, transferase activity, transferring glycosyl groups; INVO…
TRINITY_DN15382_c0_g1_i6	-2.54848	23.3.3	(at2g01670 : 102.0) nudix hydrolase homolog 17 (NUDT17); FUNCTIONS IN: hydrolase activity; INVOLVED IN: biological_process unknown; EXPRESSED IN: 23 plant structures; EXPRESSED DURING: 15 growth stages; CONTAINS InterPro DOMAIN/s: NUDIX hydrolase domain-like (InterPro:IPR015797), NUDIX hydrolase domain (InterPro:IPR000086); BEST Arabidopsis thaliana protein match is: nudix hydrolase homolog 18 (T…
TRINITY_DN15405_c0_g1_i12	2.75061	35.2	no hits & (original description: len=6153 path=[2:0-1576 3:1577-1657 4:1658-1787 5:1788-2615 6:2616-3319 8:3320-3413 9:3414-3484 11:3485-3579 12:3580-3736 13:3737-3766 15:3767-3860 16:3861-4297 18:4298-4428 19:4429-5365 21:5366-6152])
TRINITY_DN15425_c0_g1_i11	-1.16069	29.5	(at1g02170 : 392.0) Metacaspase AtMCP1b. Arginine/lysine-specific cysteine protease activity. Induces apoptosis in yeast. Contains Pfam profile PF00656: ICE-like protease (caspase) p20 domain; metacaspase 1 (AMC1); FUNCTIONS IN: cysteine-type endopeptidase activity; INVOLVED IN: proteolysis, induction of apoptosis; LOCATED IN: chloroplast; EXPRESSED IN: 23 plant structures; EXPRESSED DURING: 15 g…
TRINITY_DN15470_c0_g1_i2	-3.26001	31.1.1.2	(at5g23860 : 410.0) beta-tubulin, preferentially expressed in endodermal and phloem cells of primary roots and in the vascular tissues of leaves, stems, and flowers.; tubulin beta 8 (TUB8); CONTAINS InterPro DOMAIN/s: Beta tubulin (InterPro:IPR002453), Tubulin (InterPro:IPR000217), Tubulin/FtsZ, GTPase domain (InterPro:IPR003008), Tubulin/FtsZ, N-terminal (InterPro:IPR019746), Tubulin/FtsZ, C-ter…
TRINITY_DN15569_c0_g2_i1	-1.70242	17.5.1.2	(at1g77330 : 176.0) similar to 1-aminocyclopropane-1-carboxylate oxidase GI:3386565 from (Sorghum bicolor); 2-oxoglutarate (2OG) and Fe(II)-dependent oxygenase superfamily protein; CONTAINS InterPro DOMAIN/s: Oxoglutarate/iron-dependent oxygenase (InterPro:IPR005123); BEST Arabidopsis thaliana protein match is: ACC oxidase 2 (TAIR:AT1G62380.1); Has 8581 Blast hits to 8541 proteins in 996 species:…
TRINITY_DN15569_c1_g1_i3	-1.76772	17.5.1.2	(at1g77330 : 135.0) similar to 1-aminocyclopropane-1-carboxylate oxidase GI:3386565 from (Sorghum bicolor); 2-oxoglutarate (2OG) and Fe(II)-dependent oxygenase superfamily protein; CONTAINS InterPro DOMAIN/s: Oxoglutarate/iron-dependent oxygenase (InterPro:IPR005123); BEST Arabidopsis thaliana protein match is: ACC oxidase 2 (TAIR:AT1G62380.1); Has 8581 Blast hits to 8541 proteins in 996 species:…
TRINITY_DN15581_c0_g1_i6	2.30818	35.2	no hits & (original description: len=2554 path=[1:0-724 2:725-725 4:726-767 6:768-836 12:837-868 13:869-869 14:870-870 15:871-914 16:915-932 18:933-938 22:939-1293 41:1294-1328 42:1329-1358 44:1359-2553])
TRINITY_DN15605_c0_g1_i2	-1.34628	26.22	(at3g55290 : 133.0) NAD(P)-binding Rossmann-fold superfamily protein; FUNCTIONS IN: oxidoreductase activity, binding, catalytic activity; INVOLVED IN: oxidation reduction, metabolic process; LOCATED IN: peroxisome; EXPRESSED IN: leaf; CONTAINS InterPro DOMAIN/s: Short-chain dehydrogenase/reductase, conserved site (InterPro:IPR020904), NAD(P)-binding domain (InterPro:IPR016040), Glucose/ribitol de…
TRINITY_DN15643_c0_g1_i1	-3.31151	26.18	(p17407|21kd_dauca : 129.0) 21 kDa protein precursor (1.2 protein) - Daucus carota (Carrot) & (at1g62770 : 116.0) Plant invertase/pectin methylesterase inhibitor superfamily protein; FUNCTIONS IN: enzyme inhibitor activity, pectinesterase inhibitor activity, pectinesterase activity; INVOLVED IN: biological_process unknown; LOCATED IN: endomembrane system; EXPRESSED IN: 16 plant structures; EXPRES…
TRINITY_DN1567_c0_g1_i27	2.2953	35.2	no hits & (original description: len=2721 path=[0:0-262 5:263-263 6:264-266 8:267-356 9:357-556 10:557-628 11:629-1130 12:1131-1132 14:1133-2720])
TRINITY_DN15759_c1_g1_i1	-3.231	17.1.1.1.10	(at3g14440 : 770.0) Encodes 9-<i>cis</i>-epoxycarotenoid dioxygenase, a key enzyme in the biosynthesis of abscisic acid. Regulated in response to drought and salinity. Expressed in roots, flowers and seeds. Localized to the chloroplast stroma and thylakoid membrane.; nine-cis-epoxycarotenoid dioxygenase 3 (NCED3); CONTAINS InterPro DOMAIN/s: Carotenoid oxygenase (InterPro:IPR004294); BEST Arabido…
TRINITY_DN15791_c0_g1_i3	-0.729186	29.5.11.3	(at2g36060 : 177.0) MMZ3/UEV1C encodes a protein that may play a role in DNA damage responses and error-free post-replicative DNA repair by participating in lysine-63-based polyubiquitination reactions. UEV1C can form diubiquitin and triubiquitin chains in combination with UBC13A/UBC35 in vitro. It can also functionally complement an mms2 mutation in budding yeast, both by increasing mms2 mutant …
TRINITY_DN1582_c0_g1_i1	-1.59645	26.7	(at4g12420 : 811.0) Encodes a protein of unknown function involved in directed root tip growth. It is a member of 19-member gene family and is distantly related structurally to the multiple-copper oxidases ascorbate oxidase and laccase, though it lacks the copper-binding domains. The protein is glycosylated and GPI-anchored. It is localized to the plasma membrane and the cell wall. The gene is ex…
TRINITY_DN1592_c0_g1_i15	-1.95424	21.2.1.1	"(q338b5|gme1_orysa : 261.0) GDP-mannose 3,5-epimerase 1 (EC 5.1.3.18) (GDP-Man 3,5-epimerase 1) (OsGME-1) - Oryza sativa (Rice) & (at5g28840 : 245.0) Encodes a protein with GDP-D-mannose 3',5'-epimerase activity. The enzyme is involved in ascorbate biosynthesis. It catalyzes the conversion of GDP-D-mannose to GDP-L-galactose.; ""GDP-D-mannose 3',5'-epimerase"" (GME); CONTAINS InterPro DOMAIN/s: …
TRINITY_DN1597_c0_g1_i2	-2.01158	20.2	(at5g52060 : 160.0) A member of Arabidopsis BAG (Bcl-2-associated athanogene) proteins, plant homologs of mammalian regulators of apoptosis. Plant BAG proteins are multi-functional and remarkably similar to their animal counterparts, as they regulate apoptotic-like processes ranging from pathogen attack, to abiotic stress, to plant development.; BCL-2-associated athanogene 1 (BAG1); INVOLVED IN: …
TRINITY_DN1608_c0_g1_i4	-2.38146	35.2	(at1g65900 : 347.0) unknown protein; FUNCTIONS IN: molecular_function unknown; INVOLVED IN: biological_process unknown; LOCATED IN: endomembrane system; EXPRESSED IN: 21 plant structures; EXPRESSED DURING: 13 growth stages; Has 306 Blast hits to 306 proteins in 119 species: Archae - 19; Bacteria - 238; Metazoa - 0; Fungi - 0; Plants - 34; Viruses - 0; Other Eukaryotes - 15 (source: NCBI BLink). &…
TRINITY_DN161_c0_g1_i1	-1.11409	17.2.3	(at5g15740 : 403.0) O-fucosyltransferase family protein; CONTAINS InterPro DOMAIN/s: GDP-fucose protein O-fucosyltransferase (InterPro:IPR019378); BEST Arabidopsis thaliana protein match is: O-fucosyltransferase family protein (TAIR:AT3G02250.1); Has 822 Blast hits to 815 proteins in 30 species: Archae - 0; Bacteria - 0; Metazoa - 0; Fungi - 0; Plants - 822; Viruses - 0; Other Eukaryotes - 0 (sou…
TRINITY_DN1611_c1_g1_i1	-0.934897	27.3.99	(at5g45550 : 258.0) Mob1/phocein family protein; CONTAINS InterPro DOMAIN/s: Mob1/phocein (InterPro:IPR005301); BEST Arabidopsis thaliana protein match is: Mob1/phocein family protein (TAIR:AT4G19045.1); Has 1269 Blast hits to 1261 proteins in 207 species: Archae - 0; Bacteria - 0; Metazoa - 709; Fungi - 290; Plants - 115; Viruses - 0; Other Eukaryotes - 155 (source: NCBI BLink). & (ipr005301 : 1…
TRINITY_DN16123_c0_g2_i1	-0.965509	11.7	(at5g41130 : 588.0) Esterase/lipase/thioesterase family protein; FUNCTIONS IN: transferase activity, transferring acyl groups other than amino-acyl groups, catalytic activity; LOCATED IN: cellular_component unknown; CONTAINS InterPro DOMAIN/s: Diacylglycerol acyltransferase (InterPro:IPR007130); BEST Arabidopsis thaliana protein match is: Esterase/lipase/thioesterase family protein (TAIR:AT5G4112…
TRINITY_DN16130_c0_g1_i3	-1.41825	29.2.1.2.1.14	(p19950|rs141_maize : 162.0) 40S ribosomal protein S14 (Clone MCH1) - Zea mays (Maize) & (at3g52580 : 161.0) Ribosomal protein S11 family protein; CONTAINS InterPro DOMAIN/s: Ribosomal protein S11 (InterPro:IPR001971), Ribosomal S11, conserved site (InterPro:IPR018102); BEST Arabidopsis thaliana protein match is: Ribosomal protein S11 family protein (TAIR:AT3G11510.1); Has 8774 Blast hits to 8774…
TRINITY_DN16141_c0_g1_i3	-2.49577	34.3	(at3g56200 : 107.0) Encodes a putative amino acid transporter.; Transmembrane amino acid transporter family protein; CONTAINS InterPro DOMAIN/s: Amino acid transporter, transmembrane (InterPro:IPR013057); BEST Arabidopsis thaliana protein match is: Transmembrane amino acid transporter family protein (TAIR:AT2G40420.1); Has 4348 Blast hits to 4307 proteins in 431 species: Archae - 11; Bacteria - 4…
TRINITY_DN16147_c0_g3_i1	1.72291	35.2	(ipr000477 : 87.23587) Reverse transcriptase & (at1g43760 : 80.9) DNAse I-like superfamily protein; CONTAINS InterPro DOMAIN/s: Endonuclease/exonuclease/phosphatase (InterPro:IPR005135), RNA-directed DNA polymerase (reverse transcriptase), related (InterPro:IPR015706); BEST Arabidopsis thaliana protein match is: DNAse I-like superfamily protein (TAIR:AT1G40390.1); Has 1816 Blast hits to 1744 prot…
TRINITY_DN16169_c0_g1_i2	-1.68434	35.2	(original description: len=4574 path=[2:0-1173 4:1174-1382 6:1383-1640 7:1641-1758 8:1759-2713 9:2714-2743 10:2744-2792 12:2793-2862 13:2863-2891 15:2892-3057 16:3058-3107 17:3108-3143 18:3144-3285 19:3286-3305 21:3306-3308 22:3309-3355 23:3356-3376 25:3377-3402 26:3403-3406 28:3407-3435 29:3436-3500 30:3501-3559 32:3560-4001 34:4002-4077 35:4078-4102 37:4103-4198 38:4199-4272 39:4273-4310 41:431…
TRINITY_DN1618_c0_g1_i12	-1.30878	35.2	no hits & (original description: len=3206 path=[2:0-181 3:182-696 4:697-734 6:735-917 7:918-919 8:920-1136 9:1137-3023 10:3024-3025 11:3026-3065 13:3066-3098 14:3099-3205])
TRINITY_DN16195_c0_g1_i5	-1.19136	35.2	no hits & (original description: len=1724 path=[1:0-855 5:856-958 7:959-1063 10:1064-1114 11:1115-1119 12:1120-1186 14:1187-1193 15:1194-1200 16:1201-1243 18:1244-1276 19:1277-1723])
TRINITY_DN16211_c0_g1_i4	2.4281	34.16	(q5w274|pdr3_tobac : 1041.0) Pleiotropic drug resistance protein 3 (NtPDR3) - Nicotiana tabacum (Common tobacco) & (at3g53480 : 1011.0) Negative regulator of auxin polar transport inhibitors. ABCG37 regulates auxin distribution and homeostasis in roots by excluding IBA from the root apex, but does not act directly in basipetal transport. ABCG37 and ABCG36 act redundantly at outermost root plasma …
TRINITY_DN16221_c1_g1_i1	-2.73087	35.2	no hits & (original description: len=571 path=[0:0-570])
TRINITY_DN16233_c0_g1_i2	1.30919	27.3.40	(at5g43700 : 165.0) Auxin inducible protein similar to transcription factors.; AUXIN INDUCIBLE 2-11 (ATAUX2-11); CONTAINS InterPro DOMAIN/s: Aux/IAA-ARF-dimerisation (InterPro:IPR011525), AUX/IAA protein (InterPro:IPR003311); BEST Arabidopsis thaliana protein match is: AUX/IAA transcriptional regulator family protein (TAIR:AT1G04240.1); Has 1807 Blast hits to 1807 proteins in 277 species: Archae …
TRINITY_DN1627_c0_g1_i14	-1.23456	10.1.9	(q8h930|arae1_orysa : 282.0) Probable UDP-arabinose 4-epimerase 1 (EC 5.1.3.5) (UDP-D-xylose 4-epimerase 1) (UDP-galactose 4-epimerase-like protein 1) (OsUEL-1) - Oryza sativa (Rice) & (at1g30620 : 272.0) encodes a type-II membrane protein that catalyzes 4-epimerization of UDP-D-Xylose to UDP-L-Arabinose in vitro, the nucleotide sugar used by glycosyltransferases in the arabinosylation of cell wa…
TRINITY_DN16347_c0_g1_i2	-1.75434	16.2	(at5g42830 : 221.0) HXXXD-type acyl-transferase family protein; FUNCTIONS IN: transferase activity, transferring acyl groups other than amino-acyl groups, transferase activity; INVOLVED IN: biological_process unknown; LOCATED IN: cellular_component unknown; EXPRESSED IN: 17 plant structures; EXPRESSED DURING: 12 growth stages; CONTAINS InterPro DOMAIN/s: Transferase (InterPro:IPR003480); BEST Ara…
TRINITY_DN16352_c0_g1_i2	-2.91662	29.5.4	(at3g12700 : 360.0) Eukaryotic aspartyl protease family protein; FUNCTIONS IN: aspartic-type endopeptidase activity; INVOLVED IN: proteolysis; LOCATED IN: cellular_component unknown; EXPRESSED IN: 21 plant structures; EXPRESSED DURING: 13 growth stages; CONTAINS InterPro DOMAIN/s: Peptidase aspartic (InterPro:IPR021109), Peptidase aspartic, catalytic (InterPro:IPR009007), Peptidase A1 (InterPro:I…
TRINITY_DN16372_c0_g2_i1	-0.872616	29.2.1.99.99	(at3g26360 : 97.1) Ribosomal protein S21 family protein; FUNCTIONS IN: structural constituent of ribosome; INVOLVED IN: translation; LOCATED IN: ribosome, intracellular; EXPRESSED IN: 23 plant structures; EXPRESSED DURING: 13 growth stages; CONTAINS InterPro DOMAIN/s: Ribosomal protein S21 (InterPro:IPR001911); Has 35 Blast hits to 35 proteins in 14 species: Archae - 0; Bacteria - 3; Metazoa - 0;…
TRINITY_DN16384_c0_g1_i1	1.38394	35.2	no hits & (original description: len=2026 path=[0:0-2025])
TRINITY_DN16405_c0_g1_i3	-1.17759	35.2	no hits & (original description: len=2578 path=[0:0-241 1:242-1491 2:1492-1582 3:1583-1727 4:1728-1744 5:1745-1824 7:1825-1893 8:1894-2577])
TRINITY_DN16420_c0_g1_i4	4.61776	35.2	no hits & (original description: len=961 path=[0:0-269 3:270-270 4:271-319 6:320-373 8:374-411 9:412-484 10:485-516 11:517-960])
TRINITY_DN16518_c0_g1_i5	-1.25706	30.2.13	(at1g31420 : 345.0) Encodes a plasma membrane localized leucine-rich repeat receptor kinase that is involved in cell wall elongation. Loss of function mutations of FEI1 and FEI2 exhibit defects in root and hypocotyl cell elongation. Double mutants are defective in cell wall biosynthesis and have thick hypocotyls, and short, thick roots.; FEI 1 (FEI1); FUNCTIONS IN: protein serine/threonine kinase…
TRINITY_DN16524_c0_g1_i1	-3.6795	26.12	(at4g21960 : 504.0) Encodes AT4g21960 (AT4g21960/T8O5_170).; PRXR1; FUNCTIONS IN: peroxidase activity, heme binding; INVOLVED IN: response to oxidative stress, oxidation reduction; LOCATED IN: endomembrane system; EXPRESSED IN: 24 plant structures; EXPRESSED DURING: 13 growth stages; CONTAINS InterPro DOMAIN/s: Haem peroxidase (InterPro:IPR010255), Plant peroxidase (InterPro:IPR000823), Haem pero…
TRINITY_DN16528_c0_g1_i4	-1.96584	35.1	(at5g50310 : 85.1) Galactose oxidase/kelch repeat superfamily protein; CONTAINS InterPro DOMAIN/s: Galactose oxidase/kelch, beta-propeller (InterPro:IPR011043), Kelch repeat type 1 (InterPro:IPR006652), Kelch repeat type 2 (InterPro:IPR011498), Kelch-type beta propeller (InterPro:IPR015915); BEST Arabidopsis thaliana protein match is: Galactose oxidase/kelch repeat superfamily protein (TAIR:AT3G0…
TRINITY_DN16610_c0_g1_i5	-0.94174	21.2.1	(q6zjj1|apx4_orysa : 241.0) Probable L-ascorbate peroxidase 4 (EC 1.11.1.11) (OsAPx04) - Oryza sativa (Rice) & (at4g35000 : 236.0) Encodes a microsomal ascorbate peroxidase APX3. Ascorbate peroxidases are enzymes that scavenge hydrogen peroxide in plant cells. Eight types of APX have been described for Arabidopsis: three cytosolic (APX1, APX2, APX6), two chloroplastic types (stromal sAPX, thylako…
TRINITY_DN16635_c0_g1_i5	-0.92123	30.5	(at2g44100 : 631.0) GDP dissociation inhibitor involved in vesicular membrane traffic; guanosine nucleotide diphosphate dissociation inhibitor 1 (GDI1); CONTAINS InterPro DOMAIN/s: Rab GTPase activator (InterPro:IPR002005), GDP dissociation inhibitor (InterPro:IPR018203), Rab GDI protein (InterPro:IPR000806); BEST Arabidopsis thaliana protein match is: RAB GDP dissociation inhibitor 2 (TAIR:AT3G5…
TRINITY_DN167158_c1_g1_i1	-2.01564	35.2	no hits & (original description: len=1686 path=[0:0-1685])
TRINITY_DN16731_c0_g1_i2	-1.99637	35.1.20	(at3g25500 : 568.0) Poly-L-proline-containing (PLP) protein that form part of the signal-transduction cascade that leads to rearrangement of the actin cytoskeleton. AFH1 is a nonprocessive formin that moves from the barbered end to the side of an actin filament after the nucleation event.; formin homology 1 (AFH1); FUNCTIONS IN: actin binding, protein binding, actin filament binding; INVOLVED IN:…
TRINITY_DN16738_c0_g1_i4	-3.04009	27.3.3	(at5g51990 : 154.0) encodes a member of the DREB subfamily A-1 of ERF/AP2 transcription factor family (CBF4). The protein contains one AP2 domain. There are six members in this subfamily, including CBF1, CBF2, and CBF3. This gene is involved in response to drought stress and abscisic acid treatment, but not to low temperature.; C-repeat-binding factor 4 (CBF4); FUNCTIONS IN: DNA binding, transcri…
TRINITY_DN16746_c0_g1_i1	-1.76383	20.2	(p33679|zeam_maize : 210.0) Zeamatin precursor - Zea mays (Maize) & (at4g11650 : 187.0) osmotin-like protein; osmotin 34 (OSM34); INVOLVED IN: defense response to fungus, incompatible interaction, response to salt stress, defense response to bacterium, incompatible interaction, response to other organism; LOCATED IN: endomembrane system; EXPRESSED IN: 6 plant structures; EXPRESSED DURING: 4 anthe…
TRINITY_DN16748_c0_g1_i1	-1.45884	31.1	(at3g27960 : 608.0) Tetratricopeptide repeat (TPR)-like superfamily protein; FUNCTIONS IN: binding; INVOLVED IN: pollen tube growth; LOCATED IN: plasma membrane; EXPRESSED IN: 24 plant structures; EXPRESSED DURING: 14 growth stages; CONTAINS InterPro DOMAIN/s: Tetratricopeptide TPR-1 (InterPro:IPR001440), Tetratricopeptide-like helical (InterPro:IPR011990), Tetratricopeptide repeat-containing (In…
TRINITY_DN167654_c0_g1_i1	2.94745	35.2	no hits & (original description: len=1280 path=[0:0-1279])
TRINITY_DN167672_c0_g1_i1	-1.87592	35.2	no hits & (original description: len=750 path=[0:0-749])
TRINITY_DN16775_c0_g1_i15	-1.66961	29.4.1.57	(at4g35600 : 118.0) plant-type connexin (gap junction-type protein), a component of plasmodesmata; CONNEXIN 32; FUNCTIONS IN: protein serine/threonine kinase activity, protein kinase activity, kinase activity, ATP binding; INVOLVED IN: protein amino acid phosphorylation; EXPRESSED IN: 22 plant structures; EXPRESSED DURING: 13 growth stages; CONTAINS InterPro DOMAIN/s: Protein kinase, ATP binding …
TRINITY_DN16779_c0_g1_i6	1.95449	35.2	no hits & (original description: len=2929 path=[2:0-1303 3:1304-1352 4:1353-1473 6:1474-1621 7:1622-1654 9:1655-1716 11:1717-1764 12:1765-1991 13:1992-1997 17:1998-2020 18:2021-2309 20:2310-2405 21:2406-2450 22:2451-2543 24:2544-2567 25:2568-2928])
TRINITY_DN16784_c0_g1_i2	-3.09372	29.5.11.4.2	(at1g60190 : 308.0) ARM repeat superfamily protein; FUNCTIONS IN: ubiquitin-protein ligase activity, binding, zinc ion binding; INVOLVED IN: protein ubiquitination; LOCATED IN: ubiquitin ligase complex; EXPRESSED IN: 6 plant structures; EXPRESSED DURING: 4 anthesis, petal differentiation and expansion stage; CONTAINS InterPro DOMAIN/s: Zinc finger, RING-type (InterPro:IPR001841), U box domain (In…
TRINITY_DN1679_c0_g1_i5	-1.29046	11.9.3.3	(at5g55480 : 353.0) Glycerophosphoryl diester phosphodiesterase-like protein involved in cell wall cellulose accumulation and pectin linking. Impacts root hair, trichome and epidermal cell development.; SHV3-like 1 (SVL1); FUNCTIONS IN: phosphoric diester hydrolase activity, glycerophosphodiester phosphodiesterase activity; INVOLVED IN: trichome differentiation, cell wall pectin metabolic process…
TRINITY_DN16817_c0_g1_i3	1.81153	35.2	no hits & (original description: len=4390 path=[1:0-377 2:378-380 3:381-441 4:442-578 5:579-580 6:581-1287 7:1288-1289 8:1290-2527 10:2528-2792 11:2793-2793 12:2794-2817 13:2818-3047 14:3048-4389])
TRINITY_DN16900_c0_g3_i4	-0.576239	29.3.4.3	(at5g06140 : 439.0) Homolog of yeast retromer subunit VPS5. Part of a retromer-like protein complex involved in endosome to lysosome protein transport. In roots it co-localizes with the PIN2 auxin efflux carrier. Involved in endocytic sorting of membrane proteins including PIN2, BOR1 and BRI1.; sorting nexin 1 (SNX1); FUNCTIONS IN: phosphoinositide binding; INVOLVED IN: in 7 processes; LOCATED IN…
TRINITY_DN169032_c2_g1_i1	-5.6527	33.99	(at2g42840 : 100.0) Encodes a putative extracellular proline-rich protein is exclusively expressed in the L1 layer of vegetative, inflorescence and floral meristems and the protoderm of organ primordia.; protodermal factor 1 (PDF1); Has 74620 Blast hits to 36810 proteins in 1713 species: Archae - 153; Bacteria - 12776; Metazoa - 27126; Fungi - 11565; Plants - 10582; Viruses - 2385; Other Eukaryot…
TRINITY_DN1691_c0_g1_i1	-1.81071	35.2	(at2g05910 : 177.0) Protein of unknown function (DUF567); CONTAINS InterPro DOMAIN/s: Protein of unknown function DUF567 (InterPro:IPR007612); BEST Arabidopsis thaliana protein match is: Protein of unknown function (DUF567) (TAIR:AT5G20640.1); Has 302 Blast hits to 301 proteins in 15 species: Archae - 0; Bacteria - 2; Metazoa - 0; Fungi - 0; Plants - 300; Viruses - 0; Other Eukaryotes - 0 (source…
TRINITY_DN16926_c0_g1_i5	2.35457	35.2	(at1g47550 : 1281.0) Encodes a member of the exocyst complex gene family. The exocyst is a protein complex involved in tethering vesicles to the plasma membrane during regulated or polarized secretion.; exocyst complex component sec3A (SEC3A); INVOLVED IN: biological_process unknown; LOCATED IN: exocyst; EXPRESSED IN: male gametophyte, pollen tube; EXPRESSED DURING: L mature pollen stage, M germi…
TRINITY_DN1697_c0_g1_i1	-3.53849	35.2	no hits & (original description: len=686 path=[0:0-259 1:260-685])
TRINITY_DN17006_c0_g1_i1	-2.87105	21.2	(at1g26100 : 188.0) Cytochrome b561/ferric reductase transmembrane protein family; FUNCTIONS IN: carbon-monoxide oxygenase activity; LOCATED IN: endomembrane system, integral to membrane; EXPRESSED IN: 21 plant structures; EXPRESSED DURING: 13 growth stages; CONTAINS InterPro DOMAIN/s: Cytochrome b561, eukaryote (InterPro:IPR004877), Cytochrome b561/ferric reductase transmembrane (InterPro:IPR006…
TRINITY_DN17007_c0_g2_i7	7.14089	35.2	no hits & (original description: len=1744 path=[2:0-405 3:406-550 5:551-551 6:552-1121 7:1122-1294 9:1295-1743])
TRINITY_DN1701_c0_g1_i5	-1.71789	35.2	(at3g01810 : 475.0) FUNCTIONS IN: molecular_function unknown; INVOLVED IN: biological_process unknown; EXPRESSED IN: 21 plant structures; EXPRESSED DURING: 13 growth stages; BEST Arabidopsis thaliana protein match is: nucleolar protein gar2-related (TAIR:AT2G42320.2). & (reliability: 950.0) & (original description: len=3554 path=[2:0-570 3:571-643 4:644-800 5:801-803 6:804-917 7:918-995 8:996-186…
TRINITY_DN17011_c0_g1_i3	-2.62946	35.2	no hits & (original description: len=2939 path=[0:0-348 1:349-379 3:380-437 5:438-501 6:502-628 8:629-665 9:666-2538 10:2539-2636 11:2637-2938])
TRINITY_DN17048_c0_g1_i6	1.97263	20.2.1	(at1g79920 : 117.0) Heat shock protein 70 (Hsp 70) family protein; FUNCTIONS IN: ATP binding; LOCATED IN: cell wall, plasma membrane; EXPRESSED IN: male gametophyte, guard cell, cultured cell, pollen tube; EXPRESSED DURING: L mature pollen stage, M germinated pollen stage; CONTAINS InterPro DOMAIN/s: Heat shock protein Hsp70 (InterPro:IPR001023), Heat shock protein 70 (InterPro:IPR013126); BEST A…
TRINITY_DN1712_c0_g1_i19	-1.87277	29.4	(at1g01140 : 272.0) Encodes a CBL-interacting protein kinase with similarity to SOS2; CBL-interacting protein kinase 9 (CIPK9); FUNCTIONS IN: protein serine/threonine kinase activity, protein kinase activity, kinase activity, ATP binding; INVOLVED IN: in 6 processes; EXPRESSED IN: 23 plant structures; EXPRESSED DURING: 15 growth stages; CONTAINS InterPro DOMAIN/s: Protein kinase, ATP binding site…
TRINITY_DN17178_c0_g1_i3	-1.47608	13.1.5.1.1	(at1g17745 : 505.0) encodes a 3-Phosphoglycerate dehydrogenase; D-3-phosphoglycerate dehydrogenase; CONTAINS InterPro DOMAIN/s: D-3-phosphoglycerate dehydrogenase (InterPro:IPR006236), D-isomer specific 2-hydroxyacid dehydrogenase, catalytic domain (InterPro:IPR006139), D-isomer specific 2-hydroxyacid dehydrogenase, NAD-binding (InterPro:IPR006140), D-3-phosphogylcerate Dehydrogenase (InterPro:IP…
TRINITY_DN17187_c0_g1_i2	-1.64448	35.2	(at5g42850 : 115.0) Thioredoxin superfamily protein; CONTAINS InterPro DOMAIN/s: Thioredoxin fold (InterPro:IPR012335), Thioredoxin-like fold (InterPro:IPR012336), Protein of unknown function DUF953, thioredoxin-like (InterPro:IPR010357); Has 35333 Blast hits to 34131 proteins in 2444 species: Archae - 798; Bacteria - 22429; Metazoa - 974; Fungi - 991; Plants - 531; Viruses - 0; Other Eukaryotes …
TRINITY_DN17238_c0_g1_i2	0.962222	35.2	(at2g35140 : 98.6) DCD (Development and Cell Death) domain protein; FUNCTIONS IN: molecular_function unknown; INVOLVED IN: biological_process unknown; LOCATED IN: cellular_component unknown; CONTAINS InterPro DOMAIN/s: Development/cell death domain (InterPro:IPR013989), Kelch related (InterPro:IPR013089); BEST Arabidopsis thaliana protein match is: DCD (Development and Cell Death) domain protein …
TRINITY_DN1724_c1_g1_i7	-1.24082	31.1	(at3g45850 : 1195.0) P-loop containing nucleoside triphosphate hydrolases superfamily protein; FUNCTIONS IN: microtubule motor activity, ATP binding; INVOLVED IN: microtubule-based movement; EXPRESSED IN: 23 plant structures; EXPRESSED DURING: 13 growth stages; CONTAINS InterPro DOMAIN/s: Kinesin, motor region, conserved site (InterPro:IPR019821), Kinesin, motor domain (InterPro:IPR001752); BEST …
TRINITY_DN17286_c0_g1_i1	-3.25215	10.5.1.1	(at5g55730 : 154.0) fasciclin-like arabinogalactan-protein 1 (Fla1); FASCICLIN-like arabinogalactan 1 (FLA1); CONTAINS InterPro DOMAIN/s: FAS1 domain (InterPro:IPR000782); BEST Arabidopsis thaliana protein match is: FASCICLIN-like arabinogalactan 2 (TAIR:AT4G12730.1). & (reliability: 308.0) & (original description: len=2143 path=[0:0-1024 1:1025-1112 2:1113-2142])
TRINITY_DN17293_c2_g1_i6	-1.4486	30.3	(p93087|calm_capan : 249.0) Calmodulin (CaM) - Capsicum annuum (Bell pepper) & (at3g43810 : 247.0) EF hand domain protein encodes a calmodulin. Can functionally complement a yeast CaM mutant.; calmodulin 7 (CAM7); FUNCTIONS IN: calcium ion binding; INVOLVED IN: detection of calcium ion, calcium-mediated signaling, regulation of photomorphogenesis; LOCATED IN: cellular_component unknown; EXPRESSED…
TRINITY_DN17295_c0_g1_i3	-1.23289	27.1	(at2g03870 : 177.0) Small nuclear ribonucleoprotein family protein; CONTAINS InterPro DOMAIN/s: U6 snRNA-associated Sm-like protein LSm7 (InterPro:IPR017132), Like-Sm ribonucleoprotein (LSM) domain (InterPro:IPR001163), Like-Sm ribonucleoprotein (LSM) domain, eukaryotic/archaea-type (InterPro:IPR006649), Like-Sm ribonucleoprotein (LSM)-related domain (InterPro:IPR010920); BEST Arabidopsis thalian…
TRINITY_DN17356_c0_g1_i4	-1.43106	10.5.3	(at4g06744 : 334.0) Leucine-rich repeat (LRR) family protein; BEST Arabidopsis thaliana protein match is: Leucine-rich repeat (LRR) family protein (TAIR:AT3G19320.1); Has 45026 Blast hits to 12967 proteins in 516 species: Archae - 11; Bacteria - 711; Metazoa - 1155; Fungi - 115; Plants - 40928; Viruses - 0; Other Eukaryotes - 2106 (source: NCBI BLink). & (p93194|rpk1_iponi : 108.0) Receptor-like …
TRINITY_DN1738_c1_g1_i4	-1.15819	35.2	no hits & (original description: len=2788 path=[0:0-407 1:408-408 2:409-467 4:468-1279 6:1280-1444 7:1445-1858 8:1859-1859 9:1860-2088 10:2089-2214 11:2215-2787])
TRINITY_DN17388_c0_g2_i1	-1.88969	35.2	no hits & (original description: len=1329 path=[0:0-1328])
TRINITY_DN17409_c0_g2_i1	2.39369	16.1	(at5g03260 : 96.7) putative laccase, a member of laccase family of genes (17 members in Arabidopsis).; laccase 11 (LAC11); FUNCTIONS IN: laccase activity; INVOLVED IN: oxidation reduction, lignin catabolic process; LOCATED IN: endomembrane system, apoplast; EXPRESSED IN: 24 plant structures; EXPRESSED DURING: 13 growth stages; CONTAINS InterPro DOMAIN/s: Multicopper oxidase, type 3 (InterPro:IPR0…
TRINITY_DN17413_c0_g5_i1	6.00607	35.2	no hits & (original description: len=2165 path=[0:0-2164])
TRINITY_DN17443_c0_g1_i3	1.20061	35.1.5	(at3g60050 : 516.0) Pentatricopeptide repeat (PPR) superfamily protein; CONTAINS InterPro DOMAIN/s: Pentatricopeptide repeat (InterPro:IPR002885); BEST Arabidopsis thaliana protein match is: Pentatricopeptide repeat (PPR) superfamily protein (TAIR:AT1G55630.1); Has 44102 Blast hits to 13509 proteins in 285 species: Archae - 3; Bacteria - 33; Metazoa - 397; Fungi - 634; Plants - 41680; Viruses - 0…
TRINITY_DN17481_c0_g1_i5	-1.0759	35.2	no hits & (original description: len=2740 path=[0:0-319 2:320-506 3:507-507 4:508-563 5:564-638 6:639-639 9:640-640 11:641-1374 15:1375-2739])
TRINITY_DN174905_c0_g1_i1	-7.72511	35.2	no hits & (original description: len=986 path=[0:0-985])
TRINITY_DN1751_c0_g1_i3	-3.89401	26.12	(at2g41480 : 410.0) Peroxidase superfamily protein; FUNCTIONS IN: peroxidase activity, heme binding; INVOLVED IN: oxidation reduction, response to oxidative stress; EXPRESSED IN: root, leaf; EXPRESSED DURING: LP.04 four leaves visible; CONTAINS InterPro DOMAIN/s: Haem peroxidase (InterPro:IPR010255), Plant peroxidase (InterPro:IPR000823), Peroxidases heam-ligand binding site (InterPro:IPR019793),…
TRINITY_DN1757_c0_g2_i4	3.83788	35.2	no hits & (original description: len=1793 path=[0:0-542 1:543-618 2:619-1490 3:1491-1578 4:1579-1792])
TRINITY_DN17570_c0_g1_i3	-1.83844	29.4	(at3g62010 : 706.0) unknown protein; LOCATED IN: cellular_component unknown; EXPRESSED IN: 23 plant structures; EXPRESSED DURING: 15 growth stages. & (reliability: 1412.0) & (original description: len=5879 path=[0:0-528 1:529-974 2:975-1242 3:1243-1312 4:1313-1597 6:1598-1829 8:1830-1998 10:1999-2923 11:2924-3272 12:3273-4258 14:4259-4359 15:4360-4459 16:4460-4542 17:4543-4601 18:4602-4612 19:461…
TRINITY_DN1758_c1_g1_i2	-2.96706	35.2	no hits & (original description: len=461 path=[0:0-143 7:144-279 9:280-281 10:282-308 11:309-329 13:330-460])
TRINITY_DN1764_c0_g3_i1	1.28344	30.2.8.1	(at1g79620 : 138.0) Leucine-rich repeat protein kinase family protein; FUNCTIONS IN: protein serine/threonine kinase activity, kinase activity, ATP binding; INVOLVED IN: transmembrane receptor protein tyrosine kinase signaling pathway, protein amino acid phosphorylation; LOCATED IN: endomembrane system; EXPRESSED IN: 8 plant structures; EXPRESSED DURING: 4 anthesis, petal differentiation and expa…
TRINITY_DN17723_c0_g2_i1	-2.17009	35.2	no hits & (original description: len=1649 path=[0:0-1648])
TRINITY_DN17763_c1_g2_i2	-4.07537	35.2	no hits & (original description: len=998 path=[0:0-536 1:537-680 2:681-997])
TRINITY_DN17811_c0_g1_i8	-1.49142	31.3.1	(at3g62030 : 135.0) nuclear-encoded chloroplast stromal cyclophilin CYP20-3 (also known as ROC4). Protein is tyrosine-phosphorylated and its phosphorylation state is modulated in response to ABA in Arabidopsis thaliana seeds.; rotamase CYP 4 (ROC4); CONTAINS InterPro DOMAIN/s: Peptidyl-prolyl cis-trans isomerase, cyclophilin-type (InterPro:IPR002130), Cyclophilin-like (InterPro:IPR015891), Peptid…
TRINITY_DN17881_c2_g1_i1	-1.04693	29.5.11.4.2	(at4g27470 : 107.0) Encodes a RING finger E3 ubiquitin ligase.; RING membrane-anchor 3 (RMA3); CONTAINS InterPro DOMAIN/s: Zinc finger, RING-type, conserved site (InterPro:IPR017907), Zinc finger, RING-type (InterPro:IPR001841), Zinc finger, C3HC4 RING-type (InterPro:IPR018957); BEST Arabidopsis thaliana protein match is: RING membrane-anchor 1 (TAIR:AT4G03510.2); Has 2828 Blast hits to 2826 prot…
TRINITY_DN1791_c2_g1_i5	1.34444	35.2	no hits & (original description: len=1837 path=[1:0-117 4:118-225 5:226-297 7:298-327 8:328-564 9:565-781 12:782-845 13:846-1011 14:1012-1766 16:1767-1767 18:1768-1836])
TRINITY_DN17911_c0_g1_i2	2.49617	35.2	(at1g79770 : 138.0) Protein of unknown function (DUF1677); CONTAINS InterPro DOMAIN/s: Protein of unknown function DUF1677, plant (InterPro:IPR012876); BEST Arabidopsis thaliana protein match is: Protein of unknown function (DUF1677) (TAIR:AT5G25840.1); Has 30201 Blast hits to 17322 proteins in 780 species: Archae - 12; Bacteria - 1396; Metazoa - 17338; Fungi - 3422; Plants - 5037; Viruses - 0; O…
TRINITY_DN17929_c0_g1_i1	2.37874	35.2	no hits & (original description: len=436 path=[0:0-275 14:276-278 15:279-364 17:365-435])
TRINITY_DN17934_c1_g1_i2	1.0355	29.5	(at2g25740 : 465.0) ATP-dependent protease La (LON) domain protein; FUNCTIONS IN: ATP-dependent peptidase activity; INVOLVED IN: proteolysis, N-terminal protein myristoylation; LOCATED IN: cellular_component unknown; EXPRESSED IN: 22 plant structures; EXPRESSED DURING: 13 growth stages; CONTAINS InterPro DOMAIN/s: Peptidase S16, lon N-terminal (InterPro:IPR003111); Has 2345 Blast hits to 2258 pro…
TRINITY_DN17961_c0_g1_i1	-1.28984	21.1.1	(at1g07960 : 157.0) Encodes a protein disulfide isomerase-like (PDIL) protein, a member of a multigene family within the thioredoxin (TRX) superfamily.; PDI-like 5-1 (PDIL5-1); INVOLVED IN: cell redox homeostasis; LOCATED IN: endomembrane system; EXPRESSED IN: 24 plant structures; EXPRESSED DURING: 15 growth stages; CONTAINS InterPro DOMAIN/s: Thioredoxin fold (InterPro:IPR012335), Thioredoxin-li…
TRINITY_DN1799_c0_g1_i8	-0.63019	29.5.5	(at4g20850 : 1021.0) Tripeptidyl Peptidase II. Ser protease that assembles into a large oligomeric complex containing two proteins of 153 and 142 kD that are derived from a single TPP2 gene, with the smaller version missing part of the C-terminal end. Not essential, based on the lack of phenotype of a T-DNA disruption mutant.; tripeptidyl peptidase ii (TPP2); FUNCTIONS IN: tripeptidyl-peptidase a…
TRINITY_DN18016_c0_g1_i3	6.42689	35.2	no hits & (original description: len=1794 path=[9:0-46 10:47-299 11:300-396 13:397-480 14:481-794 16:795-1793])
TRINITY_DN18107_c0_g1_i1	-1.47092	29.4	(at4g30960 : 254.0) Encodes CBL-interacting protein kinase 6 (CIPK6). Required for development and salt tolerance.; SOS3-interacting protein 3 (SIP3); FUNCTIONS IN: protein serine/threonine kinase activity, protein kinase activity, kinase activity, ATP binding; INVOLVED IN: in 6 processes; LOCATED IN: cellular_component unknown; EXPRESSED IN: 22 plant structures; EXPRESSED DURING: 13 growth stage…
TRINITY_DN18111_c0_g1_i1	-1.93912	30.3	(at3g43810 : 248.0) EF hand domain protein encodes a calmodulin. Can functionally complement a yeast CaM mutant.; calmodulin 7 (CAM7); FUNCTIONS IN: calcium ion binding; INVOLVED IN: detection of calcium ion, calcium-mediated signaling, regulation of photomorphogenesis; LOCATED IN: cellular_component unknown; EXPRESSED IN: 25 plant structures; EXPRESSED DURING: 15 growth stages; CONTAINS InterPro…
TRINITY_DN18119_c0_g1_i6	-1.48609	27.3.27	(at5g13180 : 119.0) Encodes a NAC domain transcription factor that interacts with VND7 and negatively regulates xylem vessel formation.; NAC domain containing protein 83 (NAC083); CONTAINS InterPro DOMAIN/s: No apical meristem (NAM) protein (InterPro:IPR003441); BEST Arabidopsis thaliana protein match is: NAC domain containing protein 41 (TAIR:AT2G33480.1); Has 1807 Blast hits to 1807 proteins in…
TRINITY_DN1816_c0_g1_i9	0.847724	28.1	(at1g50840 : 796.0) DNA Polymerase gamma2. Dual targeting to mitochondria and plastids due to alternative translation initiation.; polymerase gamma 2 (POLGAMMA2); FUNCTIONS IN: DNA binding, DNA-directed DNA polymerase activity; INVOLVED IN: DNA replication, nucleobase, nucleoside, nucleotide and nucleic acid metabolic process; LOCATED IN: mitochondrion, chloroplast; EXPRESSED IN: 21 plant structu…
TRINITY_DN182_c0_g1_i2	-0.744388	35.2	(at4g10430 : 355.0) TMPIT-like protein; FUNCTIONS IN: molecular_function unknown; INVOLVED IN: biological_process unknown; LOCATED IN: integral to membrane; CONTAINS InterPro DOMAIN/s: TMPIT-like (InterPro:IPR012926); BEST Arabidopsis thaliana protein match is: TMPIT-like protein (TAIR:AT1G33230.1); Has 35333 Blast hits to 34131 proteins in 2444 species: Archae - 798; Bacteria - 22429; Metazoa - …
TRINITY_DN1822_c0_g3_i1	-3.97054	35.2	no hits & (original description: len=2087 path=[0:0-2086])
TRINITY_DN18267_c0_g2_i4	3.18837	35.2	no hits & (original description: len=3749 path=[0:0-554 1:555-644 3:645-3048 5:3049-3086 6:3087-3132 7:3133-3158 9:3159-3194 10:3195-3748])
TRINITY_DN18269_c0_g1_i4	-1.01354	25.1	(q07511|fdh_soltu : 179.0) Formate dehydrogenase, mitochondrial precursor (EC 1.2.1.2) (NAD-dependent formate dehydrogenase) (FDH) - Solanum tuberosum (Potato) & (at5g14780 : 158.0) Encodes a NAD-dependent formate dehydrogenase.; formate dehydrogenase (FDH); FUNCTIONS IN: NAD or NADH binding, binding, oxidoreductase activity, acting on the CH-OH group of donors, NAD or NADP as acceptor, catalytic…
TRINITY_DN18347_c0_g1_i3	-1.61264	30.2.3	(at2g26730 : 349.0) Leucine-rich repeat protein kinase family protein; FUNCTIONS IN: protein serine/threonine kinase activity, protein kinase activity, ATP binding; INVOLVED IN: transmembrane receptor protein tyrosine kinase signaling pathway, protein amino acid phosphorylation; LOCATED IN: plasma membrane; EXPRESSED IN: 24 plant structures; EXPRESSED DURING: 13 growth stages; CONTAINS InterPro D…
TRINITY_DN18353_c1_g1_i6	-0.750046	16.1.2.9	(o64905|fpps_helan : 386.0) Farnesyl pyrophosphate synthetase (FPP synthetase) (FPS) (Farnesyl diphosphate synthetase) [Includes: Dimethylallyltranstransferase (EC 2.5.1.1); Geranyltranstransferase (EC 2.5.1.10)] - Helianthus annuus (Common sunflower) & (at5g47770 : 367.0) Encodes a protein with farnesyl diphosphate synthase activity.; farnesyl diphosphate synthase 1 (FPS1); FUNCTIONS IN: dimethy…
TRINITY_DN18364_c0_g1_i1	5.82937	27.3.7	(at5g48250 : 241.0) B-box type zinc finger protein with CCT domain; FUNCTIONS IN: sequence-specific DNA binding transcription factor activity, zinc ion binding; LOCATED IN: plasma membrane; EXPRESSED IN: 23 plant structures; EXPRESSED DURING: 13 growth stages; CONTAINS InterPro DOMAIN/s: CCT domain (InterPro:IPR010402), Zinc finger, B-box (InterPro:IPR000315); BEST Arabidopsis thaliana protein ma…
TRINITY_DN18394_c0_g1_i8	-3.22124	10.7	(at5g57560 : 185.0) Encodes a cell wall-modifying enzyme, rapidly upregulated in response to environmental stimuli; Touch 4 (TCH4); CONTAINS InterPro DOMAIN/s: Xyloglucan endotransglucosylase/hydrolase (InterPro:IPR016455), Xyloglucan endo-transglycosylase, C-terminal (InterPro:IPR010713), Concanavalin A-like lectin/glucanase, subgroup (InterPro:IPR013320), Concanavalin A-like lectin/glucanase (I…
TRINITY_DN18394_c0_g2_i1	-3.61244	10.6.2	(p35694|bru1_soybn : 125.0) Brassinosteroid-regulated protein BRU1 precursor - Glycine max (Soybean) & (at3g23730 : 120.0) xyloglucan endotransglucosylase/hydrolase 16 (XTH16); FUNCTIONS IN: hydrolase activity, acting on glycosyl bonds, hydrolase activity, hydrolyzing O-glycosyl compounds, xyloglucan:xyloglucosyl transferase activity; INVOLVED IN: carbohydrate metabolic process, cellular glucan m…
TRINITY_DN18433_c0_g1_i1	-1.91695	35.2	(at1g74450 : 318.0) FUNCTIONS IN: molecular_function unknown; INVOLVED IN: biological_process unknown; EXPRESSED IN: 24 plant structures; EXPRESSED DURING: 14 growth stages; CONTAINS InterPro DOMAIN/s: Protein BYPASS related (InterPro:IPR008511); BEST Arabidopsis thaliana protein match is: Protein of unknown function (DUF793) (TAIR:AT1G18740.1); Has 215 Blast hits to 212 proteins in 19 species: A…
TRINITY_DN1851_c0_g1_i3	1.15391	29.3.1	(at4g37130 : 95.9) hydroxyproline-rich glycoprotein family protein; Has 29299 Blast hits to 11722 proteins in 694 species: Archae - 13; Bacteria - 1010; Metazoa - 7996; Fungi - 3634; Plants - 2592; Viruses - 347; Other Eukaryotes - 13707 (source: NCBI BLink). & (reliability: 191.8) & (original description: len=2024 path=[0:0-788 1:789-789 2:790-1489 3:1490-1511 4:1512-1594 5:1595-2023])
TRINITY_DN18562_c0_g1_i10	-3.20907	23.3.3	(at1g14860 : 84.7) nudix hydrolase homolog 18 (NUDT18); FUNCTIONS IN: hydrolase activity; INVOLVED IN: biological_process unknown; CONTAINS InterPro DOMAIN/s: NUDIX hydrolase domain-like (InterPro:IPR015797), NUDIX hydrolase, conserved site (InterPro:IPR020084), NUDIX hydrolase domain (InterPro:IPR000086); BEST Arabidopsis thaliana protein match is: nudix hydrolase homolog 17 (TAIR:AT2G01670.1); …
TRINITY_DN1859_c2_g1_i6	3.64727	35.2	no hits & (original description: len=1263 path=[5:0-148 19:149-212 21:213-550 23:551-553 24:554-740 26:741-855 27:856-873 29:874-983 30:984-1017 31:1018-1187 33:1188-1220 34:1221-1262])
TRINITY_DN1866_c0_g3_i2	2.32701	35.2	no hits & (original description: len=2100 path=[1:0-1868 2:1869-1948 3:1949-1976 4:1977-2099])
TRINITY_DN18862_c0_g1_i2	-1.48173	35.2	(at2g15730 : 251.0) P-loop containing nucleoside triphosphate hydrolases superfamily protein; BEST Arabidopsis thaliana protein match is: P-loop containing nucleoside triphosphate hydrolases superfamily protein (TAIR:AT4G34420.1); Has 149 Blast hits to 147 proteins in 26 species: Archae - 0; Bacteria - 31; Metazoa - 0; Fungi - 0; Plants - 118; Viruses - 0; Other Eukaryotes - 0 (source: NCBI BLink…
TRINITY_DN18894_c0_g3_i4	2.6728	35.2	no hits & (original description: len=1580 path=[3:0-445 4:446-475 6:476-527 7:528-630 8:631-698 10:699-734 11:735-741 12:742-773 14:774-780 16:781-786 18:787-962 22:963-978 23:979-1030 25:1031-1043 28:1044-1050 29:1051-1097 30:1098-1154 31:1155-1579])
TRINITY_DN1895_c0_g3_i2	-1.58052	33.1	(at2g26560 : 188.0) Encodes a lipid acyl hydrolase with wide substrate specificity that accumulates upon infection by fungal and bacterial pathogens. Protein is localized in the cytoplasm in healthy leaves, and in membranes in infected cells. Plays a role in cell death and differentially affects the accumulation of oxylipins. Contributes to resistance to virus.; phospholipase A 2A (PLA2A); FUNCTI…
TRINITY_DN19035_c0_g2_i1	-1.11145	31.4	(at1g13170 : 853.0) OSBP(oxysterol binding protein)-related protein 1D (ORP1D); FUNCTIONS IN: oxysterol binding; INVOLVED IN: steroid metabolic process; EXPRESSED IN: 22 plant structures; EXPRESSED DURING: 13 growth stages; CONTAINS InterPro DOMAIN/s: Pleckstrin homology-type (InterPro:IPR011993), Pleckstrin homology (InterPro:IPR001849), Oxysterol-binding protein (InterPro:IPR000648); BEST Arabi…
TRINITY_DN19083_c0_g1_i7	-1.01836	27.2	(at3g46780 : 229.0) plastid transcriptionally active 16 (PTAC16); FUNCTIONS IN: binding, catalytic activity; INVOLVED IN: metabolic process; LOCATED IN: in 6 components; EXPRESSED IN: 21 plant structures; EXPRESSED DURING: 14 growth stages; CONTAINS InterPro DOMAIN/s: NAD(P)-binding domain (InterPro:IPR016040), NmrA-like (InterPro:IPR008030); BEST Arabidopsis thaliana protein match is: NAD(P)-bin…
TRINITY_DN19087_c0_g1_i2	1.50448	35.2	no hits & (original description: len=1761 path=[0:0-276 1:277-278 2:279-1301 3:1302-1400 4:1401-1760])
TRINITY_DN19140_c0_g1_i6	-2.39012	28.1	(at1g11190 : 376.0) Encodes a bifunctional nuclease that acts on both RNA and DNA involved in nucleic acid degradation to facilitate nucleotide and phosphate recovery during senescence. It has mismatch-specific endonuclease activity with wide recognition of single base mismatches as well as the ability to cleave indel types of mismatches (heteroduplexes with loops).; bifunctional nuclease i (BFN1…
TRINITY_DN19207_c0_g1_i1	-1.07321	30.2.18	(at2g20300 : 662.0) Encodes ABNORMAL LEAF SHAPE 2 (ALE2), a receptor-like protein kinase (RLK) with a cluster of basic amino acid residues followed by a cysteine-containing sequence in the putative extracellular domain. Function together with ACR4 (Arabidopsis homolog of the Crinkly4) and ALE1 in positively regulating protoderm-specific gene expression and for the formation of leafy organs. ale2 …
TRINITY_DN1921_c0_g1_i1	-1.32155	35.2	(at1g75140 : 358.0) unknown protein; LOCATED IN: endoplasmic reticulum; EXPRESSED IN: 24 plant structures; EXPRESSED DURING: 13 growth stages; BEST Arabidopsis thaliana protein match is: unknown protein (TAIR:AT1G19370.1); Has 51 Blast hits to 49 proteins in 18 species: Archae - 0; Bacteria - 0; Metazoa - 0; Fungi - 0; Plants - 46; Viruses - 0; Other Eukaryotes - 5 (source: NCBI BLink). & (reliab…
TRINITY_DN19263_c0_g1_i1	-2.21472	17.6.3	(at5g59845 : 98.2) Gibberellin-regulated family protein; FUNCTIONS IN: molecular_function unknown; INVOLVED IN: response to gibberellin stimulus; LOCATED IN: endomembrane system; EXPRESSED IN: 22 plant structures; EXPRESSED DURING: 13 growth stages; CONTAINS InterPro DOMAIN/s: Gibberellin regulated protein (InterPro:IPR003854); BEST Arabidopsis thaliana protein match is: Gibberellin-regulated fam…
TRINITY_DN193_c1_g1_i1	-2.52172	35.2	no hits & (original description: len=403 path=[0:0-402])
TRINITY_DN19350_c0_g1_i1	-6.30653	35.2	(atmg00810 : 113.0) hypothetical protein; DNA/RNA polymerases superfamily protein; CONTAINS InterPro DOMAIN/s: Reverse transcriptase, RNA-dependent DNA polymerase (InterPro:IPR013103); BEST Arabidopsis thaliana protein match is: cysteine-rich RLK (RECEPTOR-like protein kinase) 8 (TAIR:AT4G23160.1). & (p10978|polx_tobac : 94.0) Retrovirus-related Pol polyprotein from transposon TNT 1-94 [Includes:…
TRINITY_DN19363_c0_g1_i2	-3.79694	10.7	(at2g39700 : 283.0) putative expansin. Naming convention from the Expansin Working Group (Kende et al, 2004. Plant Mol Bio). Involved in the formation of nematode-induced syncytia in roots of Arabidopsis thaliana.; expansin A4 (EXPA4); CONTAINS InterPro DOMAIN/s: Barwin-related endoglucanase (InterPro:IPR009009), Pollen allergen, N-terminal (InterPro:IPR014734), Expansin (InterPro:IPR002963), Rar…
TRINITY_DN194032_c0_g1_i1	-2.32874	35.2	no hits & (original description: len=588 path=[0:0-587])
TRINITY_DN19429_c0_g1_i4	-1.01229	18.4.5	(at4g35360 : 461.0) Uncharacterised conserved protein (UCP030210); CONTAINS InterPro DOMAIN/s: Domain of unknown function DUF89 (InterPro:IPR002791), Uncharacterised conserved protein UCP030210 (InterPro:IPR016949); BEST Arabidopsis thaliana protein match is: Uncharacterised conserved protein (UCP030210) (TAIR:AT2G17340.1); Has 30201 Blast hits to 17322 proteins in 780 species: Archae - 12; Bacte…
TRINITY_DN1948_c0_g1_i2	-1.6167	35.2	no hits & (original description: len=789 path=[0:0-127 2:128-202 3:203-293 4:294-347 6:348-393 8:394-788])
TRINITY_DN19484_c0_g2_i1	1.15272	26.7	(at1g19250 : 209.0) FMO1 is required for full expression of TIR-NB-LRRñconditioned resistance to avirulent pathogens and for basal resistance to invasive virulent pathogens. Functions in an EDS1-regulated but SA-independent mechanism that promotes resistance and cell death at pathogen infection sites.; flavin-dependent monooxygenase 1 (FMO1); FUNCTIONS IN: NADP or NADPH binding, oxidoreductase ac…
TRINITY_DN1950_c0_g1_i5	-2.09292	35.2	no hits & (original description: len=2876 path=[0:0-34 5:35-148 6:149-232 8:233-283 9:284-335 10:336-393 12:394-395 13:396-1378 14:1379-1489 15:1490-2875])
TRINITY_DN19509_c0_g1_i5	-1.35936	10.6.2	(at3g10740 : 687.0) Encodes a bifunctional alpha-l-arabinofuranosidase/beta-d-xylosidase that belongs to family 51 of glycoside hydrolases. It may be involved in cell wall modification.; alpha-L-arabinofuranosidase 1 (ASD1); FUNCTIONS IN: hydrolase activity, acting on glycosyl bonds, xylan 1,4-beta-xylosidase activity, alpha-N-arabinofuranosidase activity; INVOLVED IN: xylan catabolic process; LO…
TRINITY_DN1957_c0_g1_i9	-1.55502	29.5.11.4.5.2	(at5g63160 : 127.0) BTB and TAZ domain protein. Short-lived nuclear-cytoplasmic protein targeted for degradation by the 26S proteosome pathway. Acts redundantly with BT2 and BT3 during female gametophyte development.; BTB and TAZ domain protein 1 (BT1); CONTAINS InterPro DOMAIN/s: BTB/POZ (InterPro:IPR013069), Zinc finger, TAZ-type (InterPro:IPR000197), BTB/POZ fold (InterPro:IPR011333), Kelch re…
TRINITY_DN1962_c1_g1_i6	0.922076	35.2	no hits & (original description: len=3182 path=[1:0-1462 4:1463-2104 11:2105-2137 13:2138-2222 15:2223-2247 19:2248-2296 20:2297-2376 22:2377-2609 24:2610-2612 25:2613-2644 27:2645-2703 31:2704-2736 33:2737-2738 36:2739-2801 37:2802-2804 39:2805-3181])
TRINITY_DN19649_c0_g1_i1	-1.59607	29.4	(at4g30960 : 103.0) Encodes CBL-interacting protein kinase 6 (CIPK6). Required for development and salt tolerance.; SOS3-interacting protein 3 (SIP3); FUNCTIONS IN: protein serine/threonine kinase activity, protein kinase activity, kinase activity, ATP binding; INVOLVED IN: in 6 processes; LOCATED IN: cellular_component unknown; EXPRESSED IN: 22 plant structures; EXPRESSED DURING: 13 growth stage…
TRINITY_DN1965_c0_g1_i8	-1.14839	10.1.6	(at4g30440 : 692.0) UDP-D-glucuronate 4-epimerase; UDP-D-glucuronate 4-epimerase 1 (GAE1); FUNCTIONS IN: UDP-glucuronate 4-epimerase activity, catalytic activity; INVOLVED IN: cellular metabolic process, carbohydrate metabolic process, nucleotide-sugar metabolic process, metabolic process; LOCATED IN: cellular_component unknown; EXPRESSED IN: 24 plant structures; EXPRESSED DURING: 15 growth stage…
TRINITY_DN19687_c0_g1_i1	-0.916838	28.99	(at3g12410 : 90.5) Polynucleotidyl transferase, ribonuclease H-like superfamily protein; FUNCTIONS IN: 3'-5
TRINITY_DN1976_c1_g1_i10	-0.888136	29.4	(q7xqp4|sapk7_orysa : 348.0) Serine/threonine-protein kinase SAPK7 (EC 2.7.11.1) (Osmotic stress/abscisic acid-activated protein kinase 7) - Oryza sativa (Rice) & (at1g10940 : 343.0) Encodes a plant protein kinase similar to the calcium/calmodulin-dependent protein kinase subfamily and the SNF1 kinase subfamily (SnRK2) whose activity is activated by ionic (salt) and non-ionic (mannitol) osmotic s…
TRINITY_DN197843_c0_g1_i1	-3.72446	35.2	no hits & (original description: len=631 path=[0:0-630])
TRINITY_DN19803_c0_g1_i3	-1.09481	4.1.16	(at1g12680 : 201.0) phosphoenolpyruvate carboxylase-related kinase 2 (PEPKR2); FUNCTIONS IN: protein serine/threonine kinase activity, protein kinase activity, kinase activity, ATP binding; INVOLVED IN: protein amino acid phosphorylation; EXPRESSED IN: 24 plant structures; EXPRESSED DURING: 15 growth stages; CONTAINS InterPro DOMAIN/s: Protein kinase, ATP binding site (InterPro:IPR017441), Protei…
TRINITY_DN19822_c0_g1_i2	-1.25043	20.1.7	(at3g17210 : 176.0) Encodes a heat stable protein with antimicrobial and antifungal activity.; heat stable protein 1 (HS1); INVOLVED IN: defense response to fungus, defense response to bacterium; LOCATED IN: plasma membrane; EXPRESSED IN: 24 plant structures; EXPRESSED DURING: 13 growth stages; CONTAINS InterPro DOMAIN/s: Stress responsive alpha-beta barrel (InterPro:IPR013097), Dimeric alpha-bet…
TRINITY_DN1987_c0_g1_i4	-2.56089	29.5.7	(at1g79560 : 85.9) Encodes an FtsH protease that is localized to the chloroplast. Mutations in this locus result in embryo lethality.; FTSH protease 12 (FTSH12); FUNCTIONS IN: metallopeptidase activity, ATP-dependent peptidase activity, ATPase activity; INVOLVED IN: embryo development ending in seed dormancy; LOCATED IN: mitochondrion, chloroplast, plastid; EXPRESSED IN: 23 plant structures; EXPR…
TRINITY_DN19894_c0_g1_i4	-3.09804	26.16	(at4g19840 : 82.8) encodes a phloem lectin, similar to phloem lectin in cucumber and celery. Gene is expressed in the phloem, predominantly in the companion cells.; phloem protein 2-A1 (PP2-A1); BEST Arabidopsis thaliana protein match is: phloem protein 2-A4 (TAIR:AT1G33920.1); Has 488 Blast hits to 483 proteins in 39 species: Archae - 0; Bacteria - 0; Metazoa - 0; Fungi - 0; Plants - 488; Viruse…
TRINITY_DN19902_c0_g1_i2	-1.82913	29.5.9	(at2g46620 : 280.0) P-loop containing nucleoside triphosphate hydrolases superfamily protein; FUNCTIONS IN: nucleoside-triphosphatase activity, ATPase activity, nucleotide binding, ATP binding; LOCATED IN: endomembrane system; EXPRESSED IN: 22 plant structures; EXPRESSED DURING: 13 growth stages; CONTAINS InterPro DOMAIN/s: ATPase, AAA+ type, core (InterPro:IPR003593), ATPase, AAA-type, core (Int…
TRINITY_DN19978_c1_g1_i4	1.37704	35.2	no hits & (original description: len=615 path=[2:0-86 6:87-116 7:117-142 9:143-293 10:294-614])
TRINITY_DN1998_c0_g1_i4	1.36853	17.7.1.2	(at3g22400 : 629.0) LOX5; FUNCTIONS IN: oxidoreductase activity, acting on single donors with incorporation of molecular oxygen, incorporation of two atoms of oxygen, lipoxygenase activity, iron ion binding, metal ion binding; INVOLVED IN: root development; LOCATED IN: chloroplast; EXPRESSED IN: 22 plant structures; EXPRESSED DURING: 13 growth stages; CONTAINS InterPro DOMAIN/s: Lipoxygenase, LH2…
TRINITY_DN20023_c0_g1_i4	-2.58506	35.2	no hits & (original description: len=977 path=[1:0-137 5:138-807 9:808-918 12:919-948 16:949-976])
TRINITY_DN20066_c0_g1_i1	-1.99451	35.2	no hits & (original description: len=1043 path=[4:0-214 6:215-278 7:279-315 8:316-380 9:381-420 10:421-483 11:484-487 12:488-544 14:545-678 16:679-741 18:742-1042])
TRINITY_DN20074_c0_g1_i4	-1.75351	16.1	(at5g09360 : 537.0) putative laccase, a member of laccase family of genes (17 members in Arabidopsis).; laccase 14 (LAC14); FUNCTIONS IN: laccase activity; INVOLVED IN: oxidation reduction, lignin catabolic process; LOCATED IN: endomembrane system, apoplast; EXPRESSED IN: central cell, fruit; CONTAINS InterPro DOMAIN/s: Multicopper oxidase, type 3 (InterPro:IPR011707), Laccase (InterPro:IPR017761…
TRINITY_DN20105_c0_g1_i3	-1.77822	35.2	(at2g38640 : 85.1) Protein of unknown function (DUF567); CONTAINS InterPro DOMAIN/s: Protein of unknown function DUF567 (InterPro:IPR007612); BEST Arabidopsis thaliana protein match is: Protein of unknown function (DUF567) (TAIR:AT5G41590.1); Has 389 Blast hits to 388 proteins in 15 species: Archae - 0; Bacteria - 0; Metazoa - 0; Fungi - 1; Plants - 388; Viruses - 0; Other Eukaryotes - 0 (source:…
TRINITY_DN20130_c0_g1_i2	-1.6414	10.3	(q9m5q1|fut1_pea : 621.0) Galactoside 2-alpha-L-fucosyltransferase (EC 2.4.1.69) (Xyloglucan alpha-(1,2)-fucosyltransferase) (PsFT1) - Pisum sativum (Garden pea) & (at2g03220 : 614.0) member of Glycosyltransferase Family- 37; fucosyltransferase 1 (FT1); FUNCTIONS IN: transferase activity, transferring glycosyl groups, fucosyltransferase activity; INVOLVED IN: plant-type cell wall biogenesis, xylo…
TRINITY_DN20188_c0_g1_i7	-1.65538	27.3.25	(q7xbh4|myb4_orysa : 145.0) Myb-related protein Myb4 (OsMyb4) (Transcription factor RLTR1) - Oryza sativa (Rice) & (at3g23250 : 135.0) Member of the R2R3 factor gene family.; myb domain protein 15 (MYB15); CONTAINS InterPro DOMAIN/s: SANT, DNA-binding (InterPro:IPR001005), Homeodomain-like (InterPro:IPR009057), Myb, DNA-binding (InterPro:IPR014778), HTH transcriptional regulator, Myb-type, DNA-bi…
TRINITY_DN20258_c0_g1_i2	-2.44549	30.3	(at3g50770 : 88.6) calmodulin-like 41 (CML41); FUNCTIONS IN: calcium ion binding; INVOLVED IN: biological_process unknown; LOCATED IN: chloroplast; EXPRESSED IN: 17 plant structures; EXPRESSED DURING: 11 growth stages; CONTAINS InterPro DOMAIN/s: EF-Hand 1, calcium-binding site (InterPro:IPR018247), EF-HAND 2 (InterPro:IPR018249), EF-hand-like domain (InterPro:IPR011992), Calcium-binding EF-hand …
TRINITY_DN20264_c0_g1_i1	2.10927	35.2	(at4g14180 : 612.0) Encodes a protein that is involved in meiotic recombination and is required for meiotic double strand break repair.; putative recombination initiation defect 1 (PRD1); FUNCTIONS IN: protein binding, protein homodimerization activity; INVOLVED IN: chiasma assembly, meiotic DNA double-strand break formation; LOCATED IN: chloroplast; EXPRESSED IN: floral bud; Has 86 Blast hits to…
TRINITY_DN20285_c0_g1_i10	2.05062	34.16	(at2g39350 : 219.0) ABC-2 type transporter family protein; FUNCTIONS IN: ATPase activity, coupled to transmembrane movement of substances; INVOLVED IN: response to nematode; LOCATED IN: plasma membrane; EXPRESSED IN: 15 plant structures; EXPRESSED DURING: 4 anthesis, C globular stage, petal differentiation and expansion stage, E expanded cotyledon stage; CONTAINS InterPro DOMAIN/s: ATPase, AAA+ t…
TRINITY_DN203_c0_g1_i2	-1.9694	27.3.40	(p0c132|iaa30_orysa : 226.0) Auxin-responsive protein IAA30 (Indoleacetic acid-induced protein 30) - Oryza sativa (Rice) & (at3g23050 : 200.0) Transcription regulator acting as repressor of auxin-inducible gene expression. Plays role in the control of gravitropic growth and development in light-grown seedlings. Auxin induces the degradation of the protein in a dosage-dependent manner in a process…
TRINITY_DN20347_c0_g1_i5	-1.59649	35.2	no hits & (original description: len=4349 path=[0:0-525 2:526-776 3:777-2159 4:2160-2215 5:2216-2216 6:2217-2477 7:2478-2560 10:2561-2621 11:2622-2754 12:2755-2758 13:2759-3615 14:3616-3706 15:3707-4348])
TRINITY_DN20407_c0_g1_i15	0.835483	35.1	(at3g14010 : 241.0) hydroxyproline-rich glycoprotein family protein, similar to Mrs16p (GI:2737884) (Saccharomyces cerevisiae); weak similarity to ataxin-2 related protein (GI:1679686) (Homo sapiens). Included in a family of CTC interacting domain proteins found to interact with PAB2.; CTC-interacting domain 4 (CID4); FUNCTIONS IN: protein binding; EXPRESSED IN: 22 plant structures; EXPRESSED DUR…
TRINITY_DN2053_c0_g1_i19	2.02961	35.2	no hits & (original description: len=3621 path=[0:0-254 1:255-273 2:274-358 3:359-790 5:791-992 7:993-993 8:994-994 10:995-3620])
TRINITY_DN20595_c0_g1_i1	-1.99071	27.3.35	(at3g62420 : 147.0) Encodes a group-S bZIP transcription factor. Forms heterodimers with group-C bZIP transcription factors. The heterodimers bind to the ACTCAT cis-element of proline dehydrogenase gene.; basic region/leucine zipper motif 53 (BZIP53); FUNCTIONS IN: sequence-specific DNA binding, DNA binding, protein heterodimerization activity, sequence-specific DNA binding transcription factor a…
TRINITY_DN20650_c0_g1_i5	3.43349	35.2	no hits & (original description: len=3870 path=[1:0-345 6:346-381 8:382-1219 9:1220-1320 10:1321-1448 11:1449-1449 12:1450-1544 14:1545-1635 15:1636-1682 17:1683-1771 18:1772-1814 19:1815-1886 21:1887-1916 22:1917-2245 24:2246-2452 26:2453-2722 27:2723-2798 28:2799-3126 29:3127-3264 30:3265-3386 32:3387-3426 33:3427-3429 34:3430-3453 35:3454-3454 36:3455-3474 38:3475-3869])
TRINITY_DN20667_c0_g2_i1	2.38717	35.2	no hits & (original description: len=2142 path=[0:0-2141])
TRINITY_DN20798_c0_g1_i3	-1.56534	26.1	"(at1g57750 : 232.0) Encodes a CYP96A15, midchain alkane hydroxylase, involved in cuticular wax biosynthesis.; ""cytochrome P450, family 96, subfamily A, polypeptide 15"" (CYP96A15); CONTAINS InterPro DOMAIN/s: Cytochrome P450 (InterPro:IPR001128), Cytochrome P450, E-class, group I (InterPro:IPR002401); BEST Arabidopsis thaliana protein match is: cytochrome P450, family 96, subfamily A, polypepti…
TRINITY_DN20823_c1_g1_i5	3.00462	35.2	no hits & (original description: len=2495 path=[0:0-769 1:770-808 2:809-878 3:879-919 5:920-1078 6:1079-1128 8:1129-1234 10:1235-1787 12:1788-2494])
TRINITY_DN20889_c0_g1_i2	-1.85389	11.1.10	(at2g15090 : 238.0) Encodes KCS8, a member of the 3-ketoacyl-CoA synthase family involved in the biosynthesis of VLCFA (very long chain fatty acids).; 3-ketoacyl-CoA synthase 8 (KCS8); FUNCTIONS IN: transferase activity, transferring acyl groups other than amino-acyl groups, catalytic activity, acyltransferase activity; INVOLVED IN: fatty acid elongation, very long-chain fatty acid metabolic proc…
TRINITY_DN210_c0_g2_i2	-2.23984	35.2	no hits & (original description: len=1190 path=[0:0-356 1:357-744 2:745-1189])
TRINITY_DN21013_c0_g1_i4	-2.03626	35.2	(at2g28305 : 146.0) LONELY GUY 1 (LOG1); CONTAINS InterPro DOMAIN/s: Conserved hypothetical protein CHP00730 (InterPro:IPR005269); BEST Arabidopsis thaliana protein match is: lysine decarboxylase family protein (TAIR:AT2G37210.1); Has 5303 Blast hits to 5301 proteins in 1556 species: Archae - 26; Bacteria - 3660; Metazoa - 10; Fungi - 132; Plants - 396; Viruses - 0; Other Eukaryotes - 1079 (sourc…
TRINITY_DN21082_c0_g1_i9	-1.74631	20.2.99	(at4g08685 : 113.0) Encodes a protein, expressed in leaves, with similarity to pollen allergens.; SAH7; FUNCTIONS IN: molecular_function unknown; INVOLVED IN: biological_process unknown; LOCATED IN: endomembrane system; EXPRESSED IN: 22 plant structures; EXPRESSED DURING: 13 growth stages; CONTAINS InterPro DOMAIN/s: Pollen Ole e 1 allergen/extensin (InterPro:IPR006041); BEST Arabidopsis thaliana…
TRINITY_DN21087_c0_g1_i1	-3.88277	35.2	no hits & (original description: len=1073 path=[0:0-394 2:395-755 3:756-1072])
TRINITY_DN21109_c0_g2_i2	-2.35422	35.2	no hits & (original description: len=709 path=[0:0-252 1:253-341 2:342-708])
TRINITY_DN21110_c0_g1_i5	-1.43761	33.99	(at3g51250 : 142.0) Senescence/dehydration-associated protein-related; CONTAINS InterPro DOMAIN/s: Senescence/spartin-associated (InterPro:IPR009686); BEST Arabidopsis thaliana protein match is: Senescence/dehydration-associated protein-related (TAIR:AT2G17840.1); Has 288 Blast hits to 288 proteins in 88 species: Archae - 0; Bacteria - 8; Metazoa - 87; Fungi - 46; Plants - 136; Viruses - 0; Other…
TRINITY_DN2122_c1_g3_i3	3.37126	35.2	no hits & (original description: len=845 path=[1:0-54 2:55-101 3:102-844])
TRINITY_DN2123_c0_g1_i14	-2.12085	30.2.99	(at2g28250 : 319.0) NCRK; CONTAINS InterPro DOMAIN/s: Protein kinase, ATP binding site (InterPro:IPR017441), Protein kinase, catalytic domain (InterPro:IPR000719), Serine/threonine-protein kinase-like domain (InterPro:IPR017442), Protein kinase-like domain (InterPro:IPR011009), Serine/threonine-protein kinase, active site (InterPro:IPR008271); BEST Arabidopsis thaliana protein match is: Protein k…
TRINITY_DN2128_c0_g1_i1	1.17503	35.2	(at1g32120 : 271.0) FUNCTIONS IN: molecular_function unknown; INVOLVED IN: biological_process unknown; LOCATED IN: membrane; EXPRESSED IN: 14 plant structures; EXPRESSED DURING: 4 anthesis, C globular stage, F mature embryo stage, petal differentiation and expansion stage, E expanded cotyledon stage; CONTAINS InterPro DOMAIN/s: Aminotransferase-like, plant mobile domain (InterPro:IPR019557), Prot…
TRINITY_DN21299_c0_g1_i2	-2.99917	35.2	no hits & (original description: len=1651 path=[0:0-29 2:30-120 3:121-181 5:182-259 6:260-351 8:352-356 9:357-358 10:359-442 13:443-509 15:510-630 16:631-853 17:854-856 18:857-1107 19:1108-1108 20:1109-1197 22:1198-1650])
TRINITY_DN21347_c0_g1_i1	-1.36843	10.6.1	(q69sg5|gun24_orysa : 569.0) Endoglucanase 24 precursor (EC 3.2.1.4) (Endo-1,4-beta glucanase 24) - Oryza sativa (Rice) & (at1g75680 : 507.0) glycosyl hydrolase 9B7 (GH9B7); FUNCTIONS IN: hydrolase activity, hydrolyzing O-glycosyl compounds, catalytic activity; INVOLVED IN: carbohydrate metabolic process; LOCATED IN: plasma membrane; EXPRESSED IN: 23 plant structures; EXPRESSED DURING: 13 growth …
TRINITY_DN21366_c0_g1_i4	-1.33039	35.2	no hits & (original description: len=5814 path=[2:0-3560 4:3561-4492 6:4493-4494 7:4495-4510 9:4511-4545 11:4546-4642 12:4643-5813])
TRINITY_DN21379_c0_g1_i1	2.52962	35.2	no hits & (original description: len=1087 path=[0:0-1086])
TRINITY_DN2141_c0_g1_i7	-2.041	30.1	(at3g54040 : 160.0) PAR1 protein; FUNCTIONS IN: molecular_function unknown; INVOLVED IN: biological_process unknown; LOCATED IN: endomembrane system; EXPRESSED IN: 20 plant structures; EXPRESSED DURING: 10 growth stages; CONTAINS InterPro DOMAIN/s: PAR1 (InterPro:IPR009489); BEST Arabidopsis thaliana protein match is: PAR1 protein (TAIR:AT5G52390.1); Has 82 Blast hits to 82 proteins in 11 species…
TRINITY_DN21447_c0_g1_i4	-0.998091	29.2.1.2.1.27	(at3g61110 : 172.0) Arabidopsis ribosomal protein; ribosomal protein S27 (RS27A); FUNCTIONS IN: structural constituent of ribosome; INVOLVED IN: translation, ribosome biogenesis; LOCATED IN: cytosolic small ribosomal subunit, cytosolic ribosome, ribosome, cell wall; EXPRESSED IN: 22 plant structures; EXPRESSED DURING: 13 growth stages; CONTAINS InterPro DOMAIN/s: Ribosomal protein, zinc-binding d…
TRINITY_DN2150_c1_g2_i1	6.80697	35.2	no hits & (original description: len=2761 path=[0:0-2760])
TRINITY_DN2152_c1_g1_i2	-3.60711	34.3	(at5g09220 : 615.0) member of AAAP family; amino acid permease 2 (AAP2); CONTAINS InterPro DOMAIN/s: Amino acid transporter, transmembrane (InterPro:IPR013057); BEST Arabidopsis thaliana protein match is: amino acid permease 4 (TAIR:AT5G63850.1); Has 2701 Blast hits to 2684 proteins in 226 species: Archae - 0; Bacteria - 6; Metazoa - 573; Fungi - 420; Plants - 1375; Viruses - 0; Other Eukaryotes …
TRINITY_DN21729_c0_g1_i2	-3.94869	35.2	no hits & (original description: len=1421 path=[0:0-101 2:102-105 3:106-202 5:203-240 7:241-260 8:261-355 10:356-651 12:652-708 13:709-811 14:812-839 16:840-869 17:870-966 19:967-1043 20:1044-1221 21:1222-1287 23:1288-1288 28:1289-1289 31:1290-1310 32:1311-1420])
TRINITY_DN21732_c0_g1_i9	-1.97269	28.2	(at3g12610 : 343.0) Plays role in DNA-damage repair/toleration. Partially complements RecA- phenotypes.; DNA-DAMAGE REPAIR/TOLERATION 100 (DRT100); CONTAINS InterPro DOMAIN/s: Leucine-rich repeat-containing N-terminal domain, type 2 (InterPro:IPR013210), Leucine-rich repeat (InterPro:IPR001611); BEST Arabidopsis thaliana protein match is: Leucine-rich repeat (LRR) family protein (TAIR:AT3G20820.1…
TRINITY_DN21754_c0_g1_i6	-2.09087	20.1	(at1g05850 : 192.0) Encodes an endo chitinase-like protein AtCTL1. Essential for tolerance to heat, salt and drought stresses. Also involved in root hair development, cell expansion and response to cytokinin. Allelic to erh2. 11 alleles described in Hauser (1995). Mutant is defective in acquired thermotolerance, appears semidwarf throughout its life cycle and has extra lateral branches. There are…
TRINITY_DN2176_c0_g1_i1	-1.5087	35.1	(at3g10260 : 296.0) Reticulon family protein; CONTAINS InterPro DOMAIN/s: Reticulon (InterPro:IPR003388); BEST Arabidopsis thaliana protein match is: Reticulon family protein (TAIR:AT3G61560.1); Has 1060 Blast hits to 1060 proteins in 78 species: Archae - 0; Bacteria - 0; Metazoa - 591; Fungi - 0; Plants - 458; Viruses - 0; Other Eukaryotes - 11 (source: NCBI BLink). & (ipr003388 : 104.78751) Ret…
TRINITY_DN2181_c2_g1_i3	-0.772143	27.3.99	(at1g32130 : 297.0) The C-terminal portion of this protein has high homology to the C-termini of the IWS1 (Interacts With Spt6) proteins found in yeast and humans. Interacts with transcription factor BES1. Involved in brassinosteroid-regulated gene expression.; IWS1; FUNCTIONS IN: molecular_function unknown; INVOLVED IN: brassinosteroid mediated signaling pathway, regulation of RNA elongation; LO…
TRINITY_DN21936_c0_g1_i4	1.40577	35.2	no hits & (original description: len=2207 path=[2:0-339 4:340-599 6:600-2206])
TRINITY_DN21973_c0_g1_i8	2.73198	35.2	no hits & (original description: len=1860 path=[2:0-127 5:128-278 6:279-348 8:349-349 10:350-350 14:351-566 20:567-685 22:686-897 27:898-945 30:946-953 33:954-1029 36:1030-1071 38:1072-1239 39:1240-1859])
TRINITY_DN2203_c0_g3_i1	-2.52663	29.1	(at5g03240 : 144.0) encodes ubiquitin that is attached to proteins destined for degradation. UBQ3 is most homologous with UBQ4, and is expressed in higher levels in vegetative tissue but lower levels in flowers than UBQ4. UBQ3 encodes different number of ubiquitins in different ecotypes. UBQ3 transcript level is modulated by UV-B and light/dark treatments.; polyubiquitin 3 (UBQ3); INVOLVED IN: pr…
TRINITY_DN22068_c0_g1_i2	1.12052	35.2	(at5g61930 : 359.0) ACCUMULATION OF PHOTOSYSTEM ONE 3; ACCUMULATION OF PHOTOSYSTEM ONE 3 (APO3); INVOLVED IN: biological_process unknown; LOCATED IN: endomembrane system; EXPRESSED IN: 19 plant structures; EXPRESSED DURING: 8 growth stages; CONTAINS InterPro DOMAIN/s: Protein of unknown function DUF794, plant (InterPro:IPR008512); BEST Arabidopsis thaliana protein match is: Arabidopsis thaliana p…
TRINITY_DN220913_c1_g1_i1	-10.7056	35.2	no hits & (original description: len=3417 path=[0:0-3416])
TRINITY_DN22132_c0_g1_i2	-2.32634	10.5.1.1	(at2g35860 : 511.0) FASCICLIN-like arabinogalactan protein 16 precursor (FLA16); INVOLVED IN: cell adhesion; LOCATED IN: endomembrane system; EXPRESSED IN: 22 plant structures; EXPRESSED DURING: 13 growth stages; CONTAINS InterPro DOMAIN/s: FAS1 domain (InterPro:IPR000782); BEST Arabidopsis thaliana protein match is: FASCICLIN-like arabinogalactan protein 15 precursor (TAIR:AT3G52370.1); Has 1005…
TRINITY_DN221353_c1_g1_i1	-4.9354	17.2.2	(at5g16530 : 490.0) Encodes PIN5, an atypical member of the PIN family. PIN5 is a functional auxin transporter that is required for auxin-mediated development. PIN5 does not have a direct role in cell-to-cell transport but regulates intracellular auxin homeostasis and metabolism. PIN5 localizes, unlike other characterized plasma membrane PIN proteins, to endoplasmic reticulum (ER), presumably med…
TRINITY_DN2215_c0_g1_i10	-1.21737	30.3	(at1g19870 : 224.0) IQ-domain 32 (iqd32); FUNCTIONS IN: calmodulin binding; INVOLVED IN: biological_process unknown; LOCATED IN: cytosol, nucleus, plasma membrane, chloroplast envelope; EXPRESSED IN: 24 plant structures; EXPRESSED DURING: 13 growth stages; CONTAINS InterPro DOMAIN/s: IQ calmodulin-binding region (InterPro:IPR000048); BEST Arabidopsis thaliana protein match is: IQ-domain 31 (TAIR:…
TRINITY_DN2218_c0_g1_i2	-1.74597	27.3.9	(at3g60530 : 153.0) Encodes a member of the GATA factor family of zinc finger transcription factors.; GATA transcription factor 4 (GATA4); CONTAINS InterPro DOMAIN/s: Zinc finger, NHR/GATA-type (InterPro:IPR013088), Transcription factor, GATA, plant (InterPro:IPR016679), Zinc finger, GATA-type (InterPro:IPR000679); BEST Arabidopsis thaliana protein match is: GATA transcription factor 2 (TAIR:AT2G…
TRINITY_DN2219_c1_g1_i1	-0.674298	34.1.1.1	(at4g38510 : 366.0) ATPase, V1 complex, subunit B protein; FUNCTIONS IN: hydrogen ion transporting ATP synthase activity, rotational mechanism, hydrolase activity, acting on acid anhydrides, catalyzing transmembrane movement of substances, ATP binding, proton-transporting ATPase activity, rotational mechanism; INVOLVED IN: proton transport, ATP metabolic process, ATP synthesis coupled proton tran…
TRINITY_DN2223_c0_g1_i6	-3.59717	3.2.2	(at1g78090 : 105.0) homologous to the C-terminal part of microbial trehalose-6-phosphate phosphatases; trehalose-6-phosphate phosphatase (TPPB); CONTAINS InterPro DOMAIN/s: HAD-superfamily hydrolase, subfamily IIB (InterPro:IPR006379), Trehalose-phosphatase (InterPro:IPR003337); BEST Arabidopsis thaliana protein match is: Haloacid dehalogenase-like hydrolase (HAD) superfamily protein (TAIR:AT1G22…
TRINITY_DN22277_c0_g2_i1	-1.93801	28.1.3.2.4	(at5g59970 : 106.0) Histone superfamily protein; FUNCTIONS IN: DNA binding; INVOLVED IN: nucleosome assembly; LOCATED IN: vacuole; CONTAINS InterPro DOMAIN/s: Histone H4, conserved site (InterPro:IPR019809), Histone-fold (InterPro:IPR009072), Histone core (InterPro:IPR007125), Histone H4 (InterPro:IPR001951); BEST Arabidopsis thaliana protein match is: Histone superfamily protein (TAIR:AT5G59690.…
TRINITY_DN22289_c0_g1_i6	-1.51269	29.4.1.57	(at2g02800 : 348.0) Encodes protein kinase APK2b.; protein kinase 2B (APK2B); FUNCTIONS IN: protein serine/threonine kinase activity, protein kinase activity, kinase activity, ATP binding; INVOLVED IN: protein amino acid phosphorylation; LOCATED IN: nucleus, plasma membrane, cytoplasm; EXPRESSED IN: 23 plant structures; EXPRESSED DURING: 13 growth stages; CONTAINS InterPro DOMAIN/s: Protein kinas…
TRINITY_DN2229_c0_g1_i3	-0.985768	35.2	(at2g40095 : 89.7) Alpha/beta hydrolase related protein; CONTAINS InterPro DOMAIN/s: MENTAL domain (InterPro:IPR019498); BEST Arabidopsis thaliana protein match is: Alpha/beta hydrolase related protein (TAIR:AT3G55880.2); Has 87 Blast hits to 87 proteins in 13 species: Archae - 0; Bacteria - 0; Metazoa - 0; Fungi - 0; Plants - 87; Viruses - 0; Other Eukaryotes - 0 (source: NCBI BLink). & (reliabi…
TRINITY_DN22349_c0_g1_i1	7.61041	35.2	no hits & (original description: len=1577 path=[0:0-250 1:251-1576])
TRINITY_DN22368_c0_g1_i2	-1.17363	21.2.2	(at2g48150 : 93.2) Encodes glutathione peroxidase.; glutathione peroxidase 4 (GPX4); FUNCTIONS IN: glutathione peroxidase activity; INVOLVED IN: oxidation reduction, response to oxidative stress, N-terminal protein myristoylation; LOCATED IN: cytosol; EXPRESSED IN: 6 plant structures; EXPRESSED DURING: L mature pollen stage, M germinated pollen stage, 4 anthesis, petal differentiation and expansi…
TRINITY_DN2240_c0_g2_i1	0.735717	29.5.11	(at5g06600 : 1545.0) Encodes a ubiquitin-specific protease.; ubiquitin-specific protease 12 (UBP12); FUNCTIONS IN: ubiquitin-specific protease activity, ubiquitin thiolesterase activity; INVOLVED IN: ubiquitin-dependent protein catabolic process; LOCATED IN: cellular_component unknown; EXPRESSED IN: 25 plant structures; EXPRESSED DURING: 14 growth stages; CONTAINS InterPro DOMAIN/s: TRAF-like (In…
TRINITY_DN22451_c0_g1_i9	-2.58871	10.6.2	(p83344|xynb_prupe : 562.0) Putative beta-D-xylosidase (EC 3.2.1.-) (PpAz152) (Fragment) - Prunus persica (Peach) & (at1g02640 : 527.0) encodes a protein similar to a beta-xylosidase located in the extracellular matrix. This is a member of glycosyl hydrolase family 3 and has six other closely related members.; beta-xylosidase 2 (BXL2); FUNCTIONS IN: hydrolase activity, hydrolyzing O-glycosyl comp…
TRINITY_DN2265_c1_g1_i1	-3.11465	35.2	no hits & (original description: len=806 path=[0:0-287 2:288-376 3:377-564 9:565-805])
TRINITY_DN22730_c0_g1_i4	-1.23544	21.1	(at3g20560 : 266.0) Encodes a protein disulfide isomerase-like (PDIL) protein, a member of a multigene family within the thioredoxin (TRX) superfamily. Unlike several other PDI family members, transcript levels for this gene are not up-regulated in response to three different chemical inducers of ER stress (dithiothreitol, beta-mercaptoethanol, and tunicamycin).; PDI-like 5-3 (PDIL5-3); FUNCTIONS…
TRINITY_DN22765_c0_g1_i1	-2.26905	35.2	no hits & (original description: len=460 path=[0:0-459])
TRINITY_DN2287_c1_g1_i9	1.36521	35.2	no hits & (original description: len=4562 path=[0:0-221 1:222-223 2:224-277 4:278-279 5:280-281 6:282-369 7:370-414 8:415-2146 10:2147-2308 11:2309-2310 12:2311-3911 13:3912-3916 14:3917-3918 15:3919-4561])
TRINITY_DN22878_c0_g1_i1	-7.20351	35.2	no hits & (original description: len=3547 path=[0:0-3546])
TRINITY_DN22910_c0_g1_i9	1.22807	35.2	(at3g24255 : 99.0) RNA-directed DNA polymerase (reverse transcriptase)-related family protein; FUNCTIONS IN: molecular_function unknown; INVOLVED IN: biological_process unknown; LOCATED IN: cellular_component unknown; BEST Arabidopsis thaliana protein match is: unknown protein (TAIR:AT3G23910.1); Has 169 Blast hits to 169 proteins in 55 species: Archae - 8; Bacteria - 18; Metazoa - 36; Fungi - 11…
TRINITY_DN22983_c0_g1_i5	-3.72464	34.19.1	(q7xsq9|pip12_orysa : 189.0) Probable aquaporin PIP1.2 (Plasma membrane intrinsic protein 1.2) (OsPIP1.2) - Oryza sativa (Rice) & (at1g01620 : 186.0) a member of the plasma membrane intrinsic protein subfamily PIP1. localizes to the plasma membrane and exhibits water transport activity in Xenopus oocyte. expressed ubiquitously and protein level decreases slightly during leaf development.; plasma …
TRINITY_DN2299_c1_g1_i5	7.47632	35.2	no hits & (original description: len=3165 path=[1:0-1328 2:1329-1466 4:1467-1930 5:1931-1985 6:1986-1987 7:1988-2002 9:2003-3164])
TRINITY_DN2299_c2_g1_i1	6.75073	35.2	no hits & (original description: len=1375 path=[0:0-1374])
TRINITY_DN23039_c0_g1_i5	-2.05317	35.2	no hits & (original description: len=651 path=[1:0-158 3:159-162 4:163-186 6:187-235 7:236-264 10:265-288 12:289-293 13:294-297 14:298-338 15:339-455 16:456-479 21:480-481 22:482-488 23:489-513 24:514-542 26:543-650])
TRINITY_DN23089_c0_g1_i3	-1.30899	29.2.4	(q03033|ef1a_wheat : 160.0) Elongation factor 1-alpha (EF-1-alpha) - Triticum aestivum (Wheat) & (at5g60390 : 158.0) GTP binding Elongation factor Tu family protein; FUNCTIONS IN: calmodulin binding, translation elongation factor activity; INVOLVED IN: translational elongation; LOCATED IN: mitochondrion, nucleus, cytoplasm; EXPRESSED IN: cotyledon, male gametophyte, guard cell, pollen tube, seed;…
TRINITY_DN23140_c0_g1_i6	-1.11563	29.5.5	(at3g02065 : 616.0) P-loop containing nucleoside triphosphate hydrolases superfamily protein; FUNCTIONS IN: helicase activity, ATP binding, nucleic acid binding, ATP-dependent helicase activity; INVOLVED IN: biological_process unknown; LOCATED IN: cellular_component unknown; CONTAINS InterPro DOMAIN/s: DNA/RNA helicase, DEAD/DEAH box type, N-terminal (InterPro:IPR011545), RNA helicase, DEAD-box t…
TRINITY_DN2316_c0_g1_i7	0.880643	35.2	no hits & (original description: len=2023 path=[1:0-1028 6:1029-1085 8:1086-2022])
TRINITY_DN23249_c0_g1_i2	-1.66398	35.2	(at2g03350 : 188.0) Protein of unknown function, DUF538; CONTAINS InterPro DOMAIN/s: Protein of unknown function DUF538 (InterPro:IPR007493); BEST Arabidopsis thaliana protein match is: Protein of unknown function, DUF538 (TAIR:AT3G08890.2); Has 544 Blast hits to 544 proteins in 26 species: Archae - 0; Bacteria - 0; Metazoa - 0; Fungi - 0; Plants - 543; Viruses - 0; Other Eukaryotes - 1 (source: …
TRINITY_DN23259_c0_g1_i3	-1.5302	16.2.1.1	(at2g37040 : 946.0) Encodes PAL1, a phenylalanine ammonia-lyase. Arabidopsis has four PALs: AT2G37040 (PAL1), AT3G53260 (PAL2), AT5G04230 (PAL3) and AT3G10340 (PAL4).; PHE ammonia lyase 1 (PAL1); FUNCTIONS IN: phenylalanine ammonia-lyase activity; INVOLVED IN: in 10 processes; LOCATED IN: cytoplasm; EXPRESSED IN: 22 plant structures; EXPRESSED DURING: 13 growth stages; CONTAINS InterPro DOMAIN/s:…
TRINITY_DN23319_c0_g2_i2	1.60685	20.2.3	(at1g26850 : 474.0) S-adenosyl-L-methionine-dependent methyltransferases superfamily protein; LOCATED IN: Golgi apparatus, membrane; EXPRESSED IN: 25 plant structures; EXPRESSED DURING: 15 growth stages; CONTAINS InterPro DOMAIN/s: Protein of unknown function DUF248, methyltransferase putative (InterPro:IPR004159); BEST Arabidopsis thaliana protein match is: S-adenosyl-L-methionine-dependent meth…
TRINITY_DN23375_c0_g1_i7	-1.21519	35.1	(at3g11780 : 88.6) MD-2-related lipid recognition domain-containing protein / ML domain-containing protein; CONTAINS InterPro DOMAIN/s: MD-2-related lipid-recognition (InterPro:IPR003172), Protein of unknown function DUF907, fungi (InterPro:IPR010308); BEST Arabidopsis thaliana protein match is: Immunoglobulin E-set superfamily protein (TAIR:AT5G06480.1). & (reliability: 177.2) & (original descri…
TRINITY_DN23411_c0_g1_i4	-1.48295	20.1	(at4g36010 : 347.0) Pathogenesis-related thaumatin superfamily protein; CONTAINS InterPro DOMAIN/s: Thaumatin, pathogenesis-related (InterPro:IPR001938); BEST Arabidopsis thaliana protein match is: Pathogenesis-related thaumatin superfamily protein (TAIR:AT2G17860.1); Has 35333 Blast hits to 34131 proteins in 2444 species: Archae - 798; Bacteria - 22429; Metazoa - 974; Fungi - 991; Plants - 531; …
TRINITY_DN2360_c0_g2_i1	2.47231	35.2	no hits & (original description: len=2137 path=[0:0-1217 2:1218-1288 3:1289-1341 4:1342-1405 6:1406-1488 7:1489-1703 8:1704-2136])
TRINITY_DN236130_c0_g1_i1	-1.44644	17.3.1.1.1	(at2g38050 : 263.0) Similar to mammalian steroid-5-alpha-reductase. Involved in the brassinolide biosynthetic pathway.; DE-ETIOLATED 2 (DET2); FUNCTIONS IN: sterol 5-alpha reductase activity; INVOLVED IN: response to light stimulus, brassinosteroid homeostasis, brassinosteroid biosynthetic process; LOCATED IN: endomembrane system, integral to membrane, membrane, cytoplasm; EXPRESSED IN: 22 plant …
TRINITY_DN2364_c3_g1_i8	-1.91999	34.2	(at4g35300 : 944.0) tonoplast monosaccharide transporter2 (TMT2); CONTAINS InterPro DOMAIN/s: Sugar/inositol transporter (InterPro:IPR003663), General substrate transporter (InterPro:IPR005828), Major facilitator superfamily, general substrate transporter (InterPro:IPR016196); BEST Arabidopsis thaliana protein match is: tonoplast monosaccharide transporter3 (TAIR:AT3G51490.2). & (ipr005828 : 119.…
TRINITY_DN23642_c0_g1_i2	8.77004	35.2	no hits & (original description: len=1034 path=[0:0-732 1:733-1033])
TRINITY_DN2366_c0_g1_i5	1.6973	31.4	(at1g60070 : 105.0) Adaptor protein complex AP-1, gamma subunit; FUNCTIONS IN: protein transporter activity, clathrin binding, binding; INVOLVED IN: intracellular protein transport, vesicle-mediated transport, protein transport; LOCATED IN: membrane coat, Golgi apparatus part, Golgi apparatus, clathrin adaptor complex; EXPRESSED IN: 22 plant structures; EXPRESSED DURING: 13 growth stages; CONTAIN…
TRINITY_DN2367_c0_g1_i10	-1.33198	10.2	(at4g07960 : 338.0) encodes a gene similar to cellulose synthase; Cellulose-synthase-like C12 (CSLC12); FUNCTIONS IN: cellulose synthase activity, transferase activity, transferring glycosyl groups; INVOLVED IN: biological_process unknown; LOCATED IN: cellular_component unknown; EXPRESSED IN: 24 plant structures; EXPRESSED DURING: 15 growth stages; CONTAINS InterPro DOMAIN/s: Glycosyl transferase…
TRINITY_DN23750_c0_g1_i6	-3.57604	35.2	no hits & (original description: len=1828 path=[2:0-29 3:30-59 5:60-116 6:117-335 7:336-353 8:354-384 9:385-500 10:501-787 11:788-808 14:809-855 15:856-885 17:886-891 19:892-946 20:947-996 23:997-1033 27:1034-1119 28:1120-1193 30:1194-1210 32:1211-1261 33:1262-1534 34:1535-1616 35:1617-1637 37:1638-1668 38:1669-1827])
TRINITY_DN23776_c0_g1_i12	2.98778	35.2	no hits & (original description: len=6190 path=[0:0-642 1:643-740 3:741-777 4:778-1025 6:1026-1211 7:1212-1245 8:1246-1301 10:1302-1326 11:1327-1334 12:1335-1484 14:1485-1514 15:1515-1716 17:1717-1763 18:1764-1797 20:1798-1849 22:1850-1881 23:1882-1935 24:1936-2066 26:2067-2108 27:2109-2270 29:2271-2379 31:2380-2676 32:2677-2708 33:2709-2751 35:2752-2957 37:2958-3343 38:3344-3373 40:3374-3490 41:…
TRINITY_DN23783_c0_g1_i6	0.988635	35.2	(at3g09180 : 200.0) CONTAINS InterPro DOMAIN/s: Mediator complex subunit Med27 (InterPro:IPR021627); Has 112 Blast hits to 112 proteins in 38 species: Archae - 0; Bacteria - 0; Metazoa - 79; Fungi - 0; Plants - 23; Viruses - 0; Other Eukaryotes - 10 (source: NCBI BLink). & (reliability: 400.0) & (original description: len=2670 path=[0:0-461 7:462-632 8:633-635 10:636-822 11:823-895 13:896-929 15:…
TRINITY_DN2396_c1_g1_i19	3.31832	35.2	no hits & (original description: len=1486 path=[2:0-542 4:543-569 12:570-594 13:595-597 14:598-1160 15:1161-1162 16:1163-1176 17:1177-1267 19:1268-1300 21:1301-1367 24:1368-1384 25:1385-1427 26:1428-1429 29:1430-1485])
TRINITY_DN24013_c0_g1_i4	-1.29669	35.2	no hits & (original description: len=3515 path=[1:0-1279 5:1280-1423 9:1424-1426 11:1427-3514])
TRINITY_DN24077_c0_g2_i4	-0.796629	35.2	(at2g25950 : 275.0) CONTAINS InterPro DOMAIN/s: Proteasome-interacting thioredoxin-like domain, C-terminal (InterPro:IPR010400); BEST Arabidopsis thaliana protein match is: Protein of unknown function (DUF1000) (TAIR:AT3G04780.1); Has 551 Blast hits to 551 proteins in 191 species: Archae - 0; Bacteria - 0; Metazoa - 233; Fungi - 139; Plants - 82; Viruses - 0; Other Eukaryotes - 97 (source: NCBI B…
TRINITY_DN24078_c0_g1_i2	-3.89022	34.16	(at3g59140 : 1616.0) member of MRP subfamily; multidrug resistance-associated protein 14 (MRP14); FUNCTIONS IN: ATPase activity, coupled to transmembrane movement of substances; INVOLVED IN: transport, transmembrane transport; LOCATED IN: plasma membrane; EXPRESSED IN: 17 plant structures; EXPRESSED DURING: 9 growth stages; CONTAINS InterPro DOMAIN/s: ATPase, AAA+ type, core (InterPro:IPR003593),…
TRINITY_DN2408_c0_g2_i3	-1.04406	26.8	(at1g72970 : 679.0) Originally identified as a mutation that causes floral organs to fuse together. About 10-20% of mutants also have defects in ovules. Mutants have reduced fertility most likely as because of fusions that pistil emergence. The protein has similarity to the mandelonitrile lyase family of FAD containing oxidoreductases and is predicted to be secreted (SignalP).It is expressed in a…
TRINITY_DN24095_c0_g1_i5	-0.825515	1.2.3	(at1g23310 : 479.0) Identified by cloning the gene that corresponded to a purified protein having glyoxylate aminotransferase activity. Localized to the peroxisome and thought to be involved in photorespiration/ metabolic salvage pathway.; glutamate:glyoxylate aminotransferase (GGT1); FUNCTIONS IN: glycine:2-oxoglutarate aminotransferase activity, L-alanine:2-oxoglutarate aminotransferase activit…
TRINITY_DN24099_c0_g1_i1	-1.29667	35.2	no hits & (original description: len=2549 path=[0:0-1859 3:1860-1994 4:1995-1996 7:1997-2017 9:2018-2104 11:2105-2199 13:2200-2201 14:2202-2314 15:2315-2434 17:2435-2548])
TRINITY_DN24127_c0_g1_i5	-8.42831	35.2	no hits & (original description: len=1174 path=[0:0-310 1:311-311 3:312-377 4:378-445 11:446-473 12:474-782 14:783-1173])
TRINITY_DN2416_c0_g1_i2	-0.941591	16.4.2.1	(o24174|badh_orysa : 164.0) Betaine-aldehyde dehydrogenase (EC 1.2.1.8) (BADH) - Oryza sativa (Rice) & (at3g48170 : 162.0) Arabidopsis thaliana putative betaine aldehyde dehydrogenase; aldehyde dehydrogenase 10A9 (ALDH10A9); FUNCTIONS IN: 3-chloroallyl aldehyde dehydrogenase activity, oxidoreductase activity; INVOLVED IN: oxidation reduction, glycine betaine biosynthetic process from choline, met…
TRINITY_DN2420_c1_g1_i1	1.1024	35.2	(at3g52240 : 83.6) unknown protein; Has 220 Blast hits to 193 proteins in 66 species: Archae - 0; Bacteria - 15; Metazoa - 53; Fungi - 33; Plants - 66; Viruses - 0; Other Eukaryotes - 53 (source: NCBI BLink). & (reliability: 167.2) & (original description: len=1904 path=[0:0-1384 1:1385-1466 2:1467-1607 3:1608-1621 4:1622-1903])
TRINITY_DN24225_c0_g1_i1	-2.3318	27.3.9	(at3g54810 : 137.0) Encodes a protein containing a GATA type zinc finger domain that is expressed in the embryo axis and involved in germination. Mutants have a reduced rate of germination even when stratified.; BLUE MICROPYLAR END 3 (BME3); CONTAINS InterPro DOMAIN/s: Zinc finger, NHR/GATA-type (InterPro:IPR013088), Transcription factor, GATA, plant (InterPro:IPR016679), Zinc finger, GATA-type (…
TRINITY_DN24280_c0_g1_i3	-2.7795	35.2	(at5g11420 : 266.0) FUNCTIONS IN: molecular_function unknown; INVOLVED IN: biological_process unknown; LOCATED IN: cell wall, plant-type cell wall; EXPRESSED IN: 23 plant structures; EXPRESSED DURING: 13 growth stages; CONTAINS InterPro DOMAIN/s: Protein of unknown function DUF642 (InterPro:IPR006946), Galactose-binding domain-like (InterPro:IPR008979); BEST Arabidopsis thaliana protein match is:…
TRINITY_DN24297_c0_g1_i3	-3.5768	35.2	no hits & (original description: len=1422 path=[1:0-131 2:132-149 3:150-592 4:593-659 6:660-722 7:723-823 9:824-863 11:864-919 13:920-923 14:924-924 17:925-928 18:929-934 19:935-1421])
TRINITY_DN24314_c3_g1_i1	-1.23708	27.3.12	(at2g40140 : 361.0) CZF1; CONTAINS InterPro DOMAIN/s: Zinc finger, CCCH-type (InterPro:IPR000571), Ankyrin repeat-containing domain (InterPro:IPR020683), Ankyrin repeat (InterPro:IPR002110); BEST Arabidopsis thaliana protein match is: salt-inducible zinc finger 1 (TAIR:AT3G55980.1); Has 35333 Blast hits to 34131 proteins in 2444 species: Archae - 798; Bacteria - 22429; Metazoa - 974; Fungi - 991;…
TRINITY_DN24340_c0_g1_i1	1.97838	35.2	no hits & (original description: len=786 path=[0:0-785])
TRINITY_DN24542_c0_g1_i4	0.690676	27.3.44	(at1g08060 : 315.0) MORPHEUS MOLECULE (MOM); INVOLVED IN: chromatin silencing; LOCATED IN: nucleus; EXPRESSED IN: 17 plant structures; EXPRESSED DURING: 7 growth stages; BEST Arabidopsis thaliana protein match is: chromatin remodeling 4 (TAIR:AT5G44800.1); Has 8505 Blast hits to 7857 proteins in 726 species: Archae - 6; Bacteria - 999; Metazoa - 3217; Fungi - 2019; Plants - 785; Viruses - 95; Oth…
TRINITY_DN2455_c0_g1_i1	-1.05161	35.2	(at1g65720 : 80.9) unknown protein; FUNCTIONS IN: molecular_function unknown; INVOLVED IN: biological_process unknown; LOCATED IN: endomembrane system; EXPRESSED IN: 24 plant structures; EXPRESSED DURING: 15 growth stages; Has 44 Blast hits to 44 proteins in 14 species: Archae - 0; Bacteria - 0; Metazoa - 0; Fungi - 0; Plants - 44; Viruses - 0; Other Eukaryotes - 0 (source: NCBI BLink). & (reliab…
TRINITY_DN24550_c0_g1_i5	5.02223	35.2	no hits & (original description: len=2760 path=[1:0-378 2:379-1619 3:1620-1664 4:1665-1670 5:1671-1773 7:1774-1812 9:1813-1839 10:1840-1898 12:1899-1936 13:1937-1978 15:1979-2034 16:2035-2038 17:2039-2061 18:2062-2159 19:2160-2617 20:2618-2759])
TRINITY_DN24555_c0_g1_i1	1.0716	27.1.19	(at3g60500 : 399.0) Encodes a 3'-5
TRINITY_DN24572_c0_g1_i3	-2.60453	35.2	(at3g63430 : 206.0) unknown protein; BEST Arabidopsis thaliana protein match is: unknown protein (TAIR:AT1G74160.1); Has 135 Blast hits to 119 proteins in 22 species: Archae - 0; Bacteria - 2; Metazoa - 3; Fungi - 3; Plants - 119; Viruses - 0; Other Eukaryotes - 8 (source: NCBI BLink). & (reliability: 412.0) & (original description: len=2561 path=[0:0-1314 2:1315-2238 3:2239-2323 4:2324-2560])
TRINITY_DN24606_c0_g1_i2	2.03408	35.2	no hits & (original description: len=5339 path=[0:0-92 2:93-217 3:218-2699 4:2700-4239 5:4240-5338])
TRINITY_DN24677_c0_g1_i1	3.7946	34.13	(at5g62680 : 284.0) Major facilitator superfamily protein; FUNCTIONS IN: transporter activity; INVOLVED IN: oligopeptide transport, response to karrikin; LOCATED IN: plasma membrane, membrane; EXPRESSED IN: 23 plant structures; EXPRESSED DURING: 13 growth stages; CONTAINS InterPro DOMAIN/s: Oligopeptide transporter (InterPro:IPR000109), Major facilitator superfamily, general substrate transporter…
TRINITY_DN24718_c1_g1_i5	-1.91191	10.1.2	(at1g12780 : 483.0) Encodes a UDP-glucose epimerase that catalyzes the interconversion of the sugar nucleotides UDP-glucose UDP-galactose via a UDP-4-keto-hexose intermediate. Responsive to stress.; UDP-D-glucose/UDP-D-galactose 4-epimerase 1 (UGE1); FUNCTIONS IN: UDP-glucose 4-epimerase activity, protein dimerization activity; INVOLVED IN: response to stress, galactose biosynthetic process; LOCA…
TRINITY_DN24785_c0_g1_i6	-1.20797	33.99	(at3g24440 : 333.0) Encodes Vernalization Insensitive 3-like 1 (VIL1). VIL1 is involved in the photoperiod and vernalization of Arabidopsis by regulating expression of the related floral repressors Flowering Locus C (FLC) and Flowering Locus M (FLM). VIL1, along with VIN3 (Vernalization Insensitive 3) is necessary for the chromatin modification to FLC and FLM.; VERNALIZATION 5 (VRN5); FUNCTIONS I…
TRINITY_DN24826_c0_g1_i4	0.843683	35.2	no hits & (original description: len=4172 path=[1:0-3600 8:3601-3602 9:3603-3603 11:3604-3682 12:3683-3781 13:3782-3866 14:3867-3886 16:3887-3927 17:3928-3970 18:3971-4037 20:4038-4171])
TRINITY_DN24894_c0_g1_i2	-0.974898	35.2	no hits & (original description: len=2282 path=[1:0-734 2:735-960 3:961-1304 4:1305-1440 6:1441-1600 7:1601-1859 8:1860-2281])
TRINITY_DN24978_c0_g1_i9	2.04896	30.4.1	(at3g07960 : 393.0) Phosphatidylinositol-4-phosphate 5-kinase family protein; FUNCTIONS IN: 1-phosphatidylinositol-4-phosphate 5-kinase activity, phosphatidylinositol phosphate kinase activity, ATP binding; INVOLVED IN: phosphatidylinositol metabolic process; LOCATED IN: cellular_component unknown; EXPRESSED IN: 11 plant structures; EXPRESSED DURING: L mature pollen stage, M germinated pollen sta…
TRINITY_DN2500_c0_g1_i1	-1.31183	13.1.3.4	(at4g38800 : 126.0) methylthioadenosine nucleosidase 1 (MTN1); FUNCTIONS IN: catalytic activity, methylthioadenosine nucleosidase activity; INVOLVED IN: L-methionine salvage from methylthioadenosine, nucleoside metabolic process; LOCATED IN: plasma membrane; EXPRESSED IN: 26 plant structures; EXPRESSED DURING: 15 growth stages; CONTAINS InterPro DOMAIN/s: Nucleoside phosphorylase (InterPro:IPR000…
TRINITY_DN250123_c1_g1_i1	-5.60977	26.16	(at4g19840 : 89.7) encodes a phloem lectin, similar to phloem lectin in cucumber and celery. Gene is expressed in the phloem, predominantly in the companion cells.; phloem protein 2-A1 (PP2-A1); BEST Arabidopsis thaliana protein match is: phloem protein 2-A4 (TAIR:AT1G33920.1); Has 488 Blast hits to 483 proteins in 39 species: Archae - 0; Bacteria - 0; Metazoa - 0; Fungi - 0; Plants - 488; Viruse…
TRINITY_DN250289_c0_g1_i1	-2.09061	17.2.3	(at4g34760 : 144.0) SAUR-like auxin-responsive protein family ; CONTAINS InterPro DOMAIN/s: Auxin responsive SAUR protein (InterPro:IPR003676); BEST Arabidopsis thaliana protein match is: SAUR-like auxin-responsive protein family (TAIR:AT2G16580.1); Has 1475 Blast hits to 1458 proteins in 28 species: Archae - 0; Bacteria - 0; Metazoa - 0; Fungi - 0; Plants - 1474; Viruses - 0; Other Eukaryotes - …
TRINITY_DN2503_c0_g1_i5	-1.14474	35.2	no hits & (original description: len=1874 path=[2:0-1551 7:1552-1554 8:1555-1555 10:1556-1584 11:1585-1873])
TRINITY_DN25062_c0_g1_i5	-3.78345	35.2	no hits & (original description: len=344 path=[0:0-153 1:154-154 4:155-155 5:156-161 6:162-162 7:163-214 9:215-343])
TRINITY_DN2507_c1_g2_i2	1.956	35.2	no hits & (original description: len=2761 path=[0:0-393 1:394-1173 2:1174-1859 3:1860-1974 4:1975-2760])
TRINITY_DN25077_c0_g1_i1	-1.12159	35.2	no hits & (original description: len=2182 path=[0:0-2181])
TRINITY_DN25221_c0_g1_i4	2.4486	35.2	no hits & (original description: len=2061 path=[1:0-128 4:129-269 5:270-270 6:271-394 8:395-397 9:398-414 10:415-507 11:508-568 12:569-612 13:613-917 14:918-1014 16:1015-1426 17:1427-1440 18:1441-1474 20:1475-1477 21:1478-1521 23:1522-1650 24:1651-1681 25:1682-1759 27:1760-1901 28:1902-1905 29:1906-2060])
TRINITY_DN25233_c0_g1_i5	7.14072	21.2	(at3g19000 : 204.0) 2-oxoglutarate (2OG) and Fe(II)-dependent oxygenase superfamily protein; FUNCTIONS IN: oxidoreductase activity, acting on paired donors, with incorporation or reduction of molecular oxygen, 2-oxoglutarate as one donor, and incorporation of one atom each of oxygen into both donors, oxidoreductase activity; LOCATED IN: cellular_component unknown; EXPRESSED IN: 22 plant structure…
TRINITY_DN2527_c1_g1_i5	-1.8365	10.6.3	(at3g55140 : 428.0) Pectin lyase-like superfamily protein; CONTAINS InterPro DOMAIN/s: Pectin lyase fold/virulence factor (InterPro:IPR011050), AmbAllergen (InterPro:IPR018082), Pectate lyase/Amb allergen (InterPro:IPR002022), Pectin lyase fold (InterPro:IPR012334); BEST Arabidopsis thaliana protein match is: Pectin lyase-like superfamily protein (TAIR:AT3G09540.1); Has 35333 Blast hits to 34131 …
TRINITY_DN2527_c3_g2_i1	-2.62168	20.2.99	(at1g24020 : 139.0) MLP-like protein 423 (MLP423); INVOLVED IN: response to biotic stimulus, defense response; EXPRESSED IN: 22 plant structures; EXPRESSED DURING: 14 growth stages; CONTAINS InterPro DOMAIN/s: Bet v I allergen (InterPro:IPR000916); BEST Arabidopsis thaliana protein match is: MLP-like protein 28 (TAIR:AT1G70830.3). & (ipr000916 : 91.69794) Bet v I domain & (reliability: 278.0) & (…
TRINITY_DN25295_c0_g2_i5	-1.69689	35.1	(at1g14870 : 123.0) PLANT CADMIUM RESISTANCE 2 (PCR2); FUNCTIONS IN: molecular_function unknown; INVOLVED IN: response to oxidative stress; LOCATED IN: plasma membrane; EXPRESSED IN: callus; CONTAINS InterPro DOMAIN/s: Protein of unknown function Cys-rich (InterPro:IPR006461); BEST Arabidopsis thaliana protein match is: PLAC8 family protein (TAIR:AT5G35525.1); Has 803 Blast hits to 802 proteins i…
TRINITY_DN2540_c0_g1_i5	-1.21655	35.2	no hits & (original description: len=1272 path=[0:0-142 3:143-241 5:242-250 6:251-251 7:252-289 8:290-313 11:314-314 12:315-334 13:335-347 14:348-381 16:382-383 17:384-892 19:893-1091 21:1092-1170 23:1171-1204 30:1205-1225 31:1226-1229 34:1230-1234 38:1235-1271])
TRINITY_DN25402_c0_g1_i1	0.863127	35.2	(at5g53800 : 106.0) unknown protein; Has 30201 Blast hits to 17322 proteins in 780 species: Archae - 12; Bacteria - 1396; Metazoa - 17338; Fungi - 3422; Plants - 5037; Viruses - 0; Other Eukaryotes - 2996 (source: NCBI BLink). & (reliability: 212.0) & (original description: len=1542 path=[1:0-677 2:678-678 3:679-773 4:774-1446 5:1447-1541])
TRINITY_DN25412_c0_g1_i1	-1.04931	35.2	(at1g67080 : 191.0) Encodes a protein involved in the photoprotection of PSII. An aba4-1 mutant completely lacks neoxanthin,a component of the chromophore of the peripheral antenna system in PSII. ABA4 is required for neoxanthin biosynthesis, an intermediary step in abscisic acid biosynthesis, but no catalytic activity has been detected for the ABA4 protein.; abscisic acid (ABA)-deficient 4 (ABA4…
TRINITY_DN25466_c0_g1_i1	3.58086	35.2	(at3g60520 : 91.3) unknown protein; BEST Arabidopsis thaliana protein match is: unknown protein (TAIR:AT1G02070.1); Has 107 Blast hits to 107 proteins in 14 species: Archae - 0; Bacteria - 0; Metazoa - 0; Fungi - 0; Plants - 107; Viruses - 0; Other Eukaryotes - 0 (source: NCBI BLink). & (reliability: 182.6) & (original description: len=862 path=[1:0-430 2:431-679 3:680-773 4:774-861])
TRINITY_DN25498_c3_g1_i3	1.09366	35.2	(at3g50370 : 404.0) unknown protein; FUNCTIONS IN: molecular_function unknown; INVOLVED IN: biological_process unknown; LOCATED IN: cellular_component unknown; EXPRESSED IN: 26 plant structures; EXPRESSED DURING: 15 growth stages; Has 27734 Blast hits to 16708 proteins in 1259 species: Archae - 81; Bacteria - 3434; Metazoa - 10876; Fungi - 2514; Plants - 987; Viruses - 212; Other Eukaryotes - 963…
TRINITY_DN25513_c0_g1_i3	-4.2507	10.7	(at1g10550 : 279.0) Encodes a membrane-localized protein that is predicted to function during cell wall modification.Overexpression of XTH33 results in abnormal cell morphology. It's expression is under epigenetic control by ATX1.; xyloglucan:xyloglucosyl transferase 33 (XTH33); FUNCTIONS IN: hydrolase activity, acting on glycosyl bonds, hydrolase activity, hydrolyzing O-glycosyl compounds, xylog…
TRINITY_DN25635_c1_g1_i2	-0.870089	33.3	(at5g43270 : 125.0) member of the SPL (squamosa-promoter binding protein-like) gene family, a novel gene family encoding DNA binding proteins and putative transcription factors. In conjunction with SPL10 and SPL11, SPL2 redundantly controls proper development of lateral organs in association with shoot maturation in the reproductive phase.; squamosa promoter binding protein-like 2 (SPL2); FUNCTIO…
TRINITY_DN25753_c0_g1_i2	-5.26608	20.1	(at1g20030 : 269.0) Pathogenesis-related thaumatin superfamily protein; CONTAINS InterPro DOMAIN/s: Thaumatin, conserved site (InterPro:IPR017949), Thaumatin, pathogenesis-related (InterPro:IPR001938); BEST Arabidopsis thaliana protein match is: Pathogenesis-related thaumatin superfamily protein (TAIR:AT1G75800.1); Has 35333 Blast hits to 34131 proteins in 2444 species: Archae - 798; Bacteria - 2…
TRINITY_DN25814_c1_g1_i1	0.596987	35.2	no hits & (original description: len=3813 path=[0:0-2206 1:2207-2321 3:2322-3058 4:3059-3195 5:3196-3286 6:3287-3499 7:3500-3812])
TRINITY_DN2582_c0_g1_i5	1.18938	30.2.17	(at4g23160 : 110.0) Encodes a cysteine-rich receptor-like protein kinase.; cysteine-rich RLK (RECEPTOR-like protein kinase) 8 (CRK8); FUNCTIONS IN: kinase activity; INVOLVED IN: protein amino acid phosphorylation; CONTAINS InterPro DOMAIN/s: Protein kinase, ATP binding site (InterPro:IPR017441), Reverse transcriptase, RNA-dependent DNA polymerase (InterPro:IPR013103), Serine/threonine-protein kin…
TRINITY_DN25885_c0_g1_i1	-1.30043	20.2.3	(at4g00740 : 777.0) S-adenosyl-L-methionine-dependent methyltransferases superfamily protein; CONTAINS InterPro DOMAIN/s: Protein of unknown function DUF248, methyltransferase putative (InterPro:IPR004159); BEST Arabidopsis thaliana protein match is: S-adenosyl-L-methionine-dependent methyltransferases superfamily protein (TAIR:AT4G10440.1); Has 1057 Blast hits to 1046 proteins in 101 species: Ar…
TRINITY_DN2589_c0_g2_i4	0.762525	6.1	(at3g58750 : 545.0) Encodes a peroxisomal citrate synthase that is expressed throughout seedling and shoot development.; citrate synthase 2 (CSY2); FUNCTIONS IN: citrate (SI)-synthase activity; INVOLVED IN: fatty acid beta-oxidation, tricarboxylic acid cycle; LOCATED IN: peroxisome; EXPRESSED IN: 25 plant structures; EXPRESSED DURING: 16 growth stages; CONTAINS InterPro DOMAIN/s: Citrate synthase…
TRINITY_DN25969_c0_g1_i1	-2.08694	35.2	no hits & (original description: len=868 path=[0:0-115 1:116-205 2:206-286 3:287-293 5:294-730 6:731-753 7:754-795 8:796-867])
TRINITY_DN25978_c0_g1_i4	1.21623	20.2.1	(at1g65280 : 487.0) DNAJ heat shock N-terminal domain-containing protein; FUNCTIONS IN: heat shock protein binding; INVOLVED IN: protein folding; EXPRESSED IN: 22 plant structures; EXPRESSED DURING: 13 growth stages; CONTAINS InterPro DOMAIN/s: Heat shock protein DnaJ, N-terminal (InterPro:IPR001623), Protein of unknown function DUF3752 (InterPro:IPR022226); BEST Arabidopsis thaliana protein matc…
TRINITY_DN26001_c0_g1_i1	-1.06383	35.1	(at5g56170 : 146.0) LORELEI-LIKE-GPI-ANCHORED PROTEIN 1 (LLG1); BEST Arabidopsis thaliana protein match is: lorelei (TAIR:AT4G26466.1); Has 1807 Blast hits to 1807 proteins in 277 species: Archae - 0; Bacteria - 0; Metazoa - 736; Fungi - 347; Plants - 385; Viruses - 0; Other Eukaryotes - 339 (source: NCBI BLink). & (reliability: 292.0) & (original description: len=2479 path=[0:0-297 1:298-411 2:4…
TRINITY_DN2601_c1_g1_i2	-1.38752	29.5.11.4.2	(at2g17730 : 134.0) Intrinsic thylakoid membrane protein that fixes RPOTmp on the stromal side of the thylakoid membrane.; NEP-interacting protein 2 (NIP2); CONTAINS InterPro DOMAIN/s: Zinc finger, RING-type (InterPro:IPR001841); BEST Arabidopsis thaliana protein match is: RING/U-box superfamily protein (TAIR:AT4G35840.1). & (reliability: 268.0) & (original description: len=2194 path=[1:0-642 2:6…
TRINITY_DN26088_c0_g1_i7	-1.33119	29.4	(at1g31160 : 110.0) Encodes a member of the histidine triad nucleotide-binding family of proteins, but its activity has not been determined.; HISTIDINE TRIAD NUCLEOTIDE-BINDING 2 (HINT 2); FUNCTIONS IN: protein kinase C binding, zinc ion binding, catalytic activity; INVOLVED IN: biological_process unknown; LOCATED IN: chloroplast; EXPRESSED IN: 23 plant structures; EXPRESSED DURING: 13 growth sta…
TRINITY_DN2610_c0_g1_i10	-0.997665	13.1.3.6.1.1	(p49079|akh1_maize : 583.0) Bifunctional aspartokinase/homoserine dehydrogenase 1, chloroplast precursor (AK-HD 1) (AK-HSDH 1) [Includes: Aspartokinase (EC 2.7.2.4); Homoserine dehydrogenase (EC 1.1.1.3)] - Zea mays (Maize) & (at1g31230 : 582.0) Encodes a bifunctional aspartate kinase/homoserine dehydrogenase. These two activities catalyze the first and the third steps toward the synthesis of the…
TRINITY_DN26191_c0_g1_i1	1.30284	35.2	(at1g35660 : 522.0) unknown protein; FUNCTIONS IN: molecular_function unknown; INVOLVED IN: biological_process unknown; LOCATED IN: plasma membrane; EXPRESSED IN: 19 plant structures; EXPRESSED DURING: 11 growth stages; Has 309 Blast hits to 256 proteins in 99 species: Archae - 0; Bacteria - 11; Metazoa - 192; Fungi - 12; Plants - 36; Viruses - 0; Other Eukaryotes - 58 (source: NCBI BLink). & (re…
TRINITY_DN26197_c0_g1_i8	-0.648279	19.4	(q42836|hem2_horvu : 294.0) Delta-aminolevulinic acid dehydratase, chloroplast precursor (EC 4.2.1.24) (Porphobilinogen synthase) (ALADH) - Hordeum vulgare (Barley) & (at1g69740 : 287.0) Encodes a putative 5-aminolevulinate dehydratase involved in chlorophyll biosynthesis.; HEMB1; FUNCTIONS IN: porphobilinogen synthase activity, catalytic activity, metal ion binding; INVOLVED IN: porphyrin biosyn…
TRINITY_DN26265_c1_g1_i3	-2.61527	10.1.6	(at3g23820 : 582.0) UDP-D-glucuronate 4-epimerase; UDP-D-glucuronate 4-epimerase 6 (GAE6); FUNCTIONS IN: UDP-glucuronate 4-epimerase activity, catalytic activity; INVOLVED IN: cellular metabolic process, carbohydrate metabolic process, nucleotide-sugar metabolic process, metabolic process; LOCATED IN: cellular_component unknown; EXPRESSED IN: 26 plant structures; EXPRESSED DURING: 15 growth stage…
TRINITY_DN26345_c2_g1_i6	-1.26006	35.2	(at5g06970 : 1107.0) CONTAINS InterPro DOMAIN/s: Munc13 homology 1 (InterPro:IPR014770), Protein of unknown function DUF810 (InterPro:IPR008528), Mammalian uncoordinated homology 13, domain 2 (InterPro:IPR014772); BEST Arabidopsis thaliana protein match is: Protein of unknown function (DUF810) (TAIR:AT4G11670.1); Has 30201 Blast hits to 17322 proteins in 780 species: Archae - 12; Bacteria - 1396;…
TRINITY_DN2643_c0_g1_i8	-1.62977	20.2.3	(at1g78240 : 500.0) Encodes TSD2 (TUMOROUS SHOOT DEVELOPMENT2), a putative methyltransferase with an essential role in cell adhesion and coordinated plant development.; TUMOROUS SHOOT DEVELOPMENT 2 (TSD2); FUNCTIONS IN: methyltransferase activity; INVOLVED IN: shoot development, homogalacturonan biosynthetic process, response to cytokinin stimulus, root development; LOCATED IN: Golgi apparatus; E…
TRINITY_DN26561_c1_g1_i5	0.730527	2.2.2.1.2	(at2g45880 : 263.0) beta-amylase 7 (BAM7); FUNCTIONS IN: cation binding, beta-amylase activity, catalytic activity; INVOLVED IN: cellulose biosynthetic process, carbohydrate metabolic process, polysaccharide catabolic process; LOCATED IN: cellular_component unknown; EXPRESSED IN: 19 plant structures; EXPRESSED DURING: 12 growth stages; CONTAINS InterPro DOMAIN/s: Glycoside hydrolase, family 14, c…
TRINITY_DN2667_c0_g1_i14	-1.99171	10.7	(at3g45970 : 313.0) member of EXPANSIN-LIKE. Naming convention from the Expansin Working Group (Kende et al, 2004. Plant Mol Bio); expansin-like A1 (EXLA1); INVOLVED IN: unidimensional cell growth, plant-type cell wall loosening; LOCATED IN: cell wall, plant-type cell wall; EXPRESSED IN: 20 plant structures; EXPRESSED DURING: 10 growth stages; CONTAINS InterPro DOMAIN/s: Barwin-related endoglucan…
TRINITY_DN2669_c0_g1_i3	-2.80207	27.3.11	(at3g49930 : 122.0) C2H2 and C2HC zinc fingers superfamily protein; FUNCTIONS IN: sequence-specific DNA binding transcription factor activity, zinc ion binding, nucleic acid binding; INVOLVED IN: regulation of transcription; LOCATED IN: intracellular; EXPRESSED IN: 15 plant structures; EXPRESSED DURING: 9 growth stages; CONTAINS InterPro DOMAIN/s: Zinc finger, C2H2-like (InterPro:IPR015880), Zinc…
TRINITY_DN267_c0_g1_i2	1.83525	31.3.1	(at2g15790 : 410.0) SQN encodes the Arabidopsis homolog of cyclophilin 40 (CyP40). It is specifically required for the vegetative but not the reproductive maturation of the shoot.; SQUINT (SQN); CONTAINS InterPro DOMAIN/s: Cyclophilin-like (InterPro:IPR015891), Peptidyl-prolyl cis-trans isomerase, cyclophilin-type (InterPro:IPR002130), Tetratricopeptide-like helical (InterPro:IPR011990), Tetratri…
TRINITY_DN26764_c0_g1_i7	-2.13639	20.1	(at1g05850 : 196.0) Encodes an endo chitinase-like protein AtCTL1. Essential for tolerance to heat, salt and drought stresses. Also involved in root hair development, cell expansion and response to cytokinin. Allelic to erh2. 11 alleles described in Hauser (1995). Mutant is defective in acquired thermotolerance, appears semidwarf throughout its life cycle and has extra lateral branches. There are…
TRINITY_DN2682_c1_g2_i8	1.26903	35.2	no hits & (original description: len=4214 path=[2:0-53 3:54-95 5:96-138 6:139-416 8:417-1151 10:1152-1874 13:1875-3026 14:3027-3027 15:3028-4213])
TRINITY_DN2683_c1_g1_i1	8.12839	35.2	no hits & (original description: len=1301 path=[0:0-384 3:385-506 4:507-1069 6:1070-1300])
TRINITY_DN2696_c1_g1_i1	-3.88817	35.2	no hits & (original description: len=1207 path=[0:0-290 2:291-300 3:301-435 5:436-483 6:484-722 8:723-788 10:789-1206])
TRINITY_DN27022_c0_g1_i1	-1.81467	35.2	(at5g62865 : 90.1) unknown protein; BEST Arabidopsis thaliana protein match is: unknown protein (TAIR:AT3G48020.1). & (reliability: 180.2) & (original description: len=1663 path=[1:0-894 2:895-988 3:989-1662])
TRINITY_DN27096_c0_g1_i7	-1.72102	35.2	no hits & (original description: len=4913 path=[1:0-143 2:144-168 3:169-268 4:269-369 6:370-1275 8:1276-1336 9:1337-1646 10:1647-1795 12:1796-1831 13:1832-2044 18:2045-2075 19:2076-2082 23:2083-2144 24:2145-2368 25:2369-2402 27:2403-2588 28:2589-4912])
TRINITY_DN2713_c0_g1_i4	-2.28407	16.1.2.2	(at4g11820 : 370.0) Encodes a protein with hydroxymethylglutaryl-CoA synthase activity which was characterized by phenotypical complementation of the S. cerevisiae mutant.; MVA1; CONTAINS InterPro DOMAIN/s: Thiolase-like (InterPro:IPR016039), Hydroxymethylglutaryl-coenzyme A synthase C-terminal (InterPro:IPR013746), Hydroxymethylglutaryl-coenzyme A synthase, N-terminal (InterPro:IPR013528), Hydro…
TRINITY_DN2713_c2_g1_i6	-2.03301	34.19.1	(q6eu94|pip11_orysa : 340.0) Aquaporin PIP1.1 (Plasma membrane intrinsic protein 1a) (PIP1a) (OsPIP1.1) (Water channel protein RWC1) (RWC-1) - Oryza sativa (Rice) & (at4g23400 : 337.0) plasma membrane intrinsic protein 1;5 (PIP1;5); FUNCTIONS IN: water channel activity; INVOLVED IN: response to salt stress, transport; LOCATED IN: plasma membrane, membrane; EXPRESSED IN: 22 plant structures; EXPRE…
TRINITY_DN2716_c0_g1_i1	-1.63338	29.2.1.2.1.6	(q9m3v8|rs6_aspof : 241.0) 40S ribosomal protein S6 - Asparagus officinalis (Garden asparagus) & (at5g10360 : 228.0) RPS6A and RPS6B are fully redundant and essential during gametogenesis.; embryo defective 3010 (EMB3010); CONTAINS InterPro DOMAIN/s: Ribosomal protein S6e (InterPro:IPR001377), Ribosomal protein S6e, conserved site (InterPro:IPR018282); BEST Arabidopsis thaliana protein match is: …
TRINITY_DN2718_c0_g1_i1	-1.88905	13.2.2.2	(at5g38710 : 339.0) Methylenetetrahydrofolate reductase family protein; FUNCTIONS IN: proline dehydrogenase activity; INVOLVED IN: oxidation reduction, proline catabolic process, glutamate biosynthetic process; EXPRESSED IN: 21 plant structures; EXPRESSED DURING: 12 growth stages; CONTAINS InterPro DOMAIN/s: Proline dehydrogenase (InterPro:IPR002872), Proline oxidase (InterPro:IPR015659); BEST Ar…
TRINITY_DN27292_c0_g1_i4	-0.865649	29.2.2.1	(at1g43860 : 342.0) sequence-specific DNA binding transcription factors; CONTAINS InterPro DOMAIN/s: Ribosome maturation protein SBDS, C-terminal (InterPro:IPR018978), Ribosome maturation protein SBDS (InterPro:IPR002140), Ribosome maturation protein SBDS, N-terminal (InterPro:IPR019783), Ribosome maturation protein SBDS, conserved site (InterPro:IPR018023); Has 1053 Blast hits to 1042 proteins i…
TRINITY_DN27293_c1_g1_i3	-1.93263	10.1.4	(q96558|ugdh_soybn : 884.0) UDP-glucose 6-dehydrogenase (EC 1.1.1.22) (UDP-Glc dehydrogenase) (UDP-GlcDH) (UDPGDH) - Glycine max (Soybean) & (at5g15490 : 875.0) UDP-glucose 6-dehydrogenase family protein; FUNCTIONS IN: in 7 functions; INVOLVED IN: oxidation reduction, metabolic process; LOCATED IN: cytosol, cell wall, nucleus; EXPRESSED IN: 24 plant structures; EXPRESSED DURING: 13 growth stages;…
TRINITY_DN27317_c0_g2_i1	-1.94406	29.5.11.4.5.2	(at5g63160 : 89.7) BTB and TAZ domain protein. Short-lived nuclear-cytoplasmic protein targeted for degradation by the 26S proteosome pathway. Acts redundantly with BT2 and BT3 during female gametophyte development.; BTB and TAZ domain protein 1 (BT1); CONTAINS InterPro DOMAIN/s: BTB/POZ (InterPro:IPR013069), Zinc finger, TAZ-type (InterPro:IPR000197), BTB/POZ fold (InterPro:IPR011333), Kelch rel…
TRINITY_DN2738_c0_g2_i14	9.90691	35.2	no hits & (original description: len=3843 path=[0:0-252 1:253-253 2:254-723 3:724-872 4:873-1308 5:1309-2432 6:2433-2696 7:2697-2697 8:2698-2698 9:2699-2783 10:2784-2804 11:2805-2924 13:2925-3030 14:3031-3314 15:3315-3842])
TRINITY_DN27384_c0_g1_i1	-2.60526	15.1	(at5g50160 : 491.0) Encodes a ferric chelate reductase that is expressed in shoots and flowers.; ferric reduction oxidase 8 (FRO8); FUNCTIONS IN: oxidoreductase activity, ferric-chelate reductase activity; INVOLVED IN: oxidation reduction; LOCATED IN: mitochondrion, plasma membrane, membrane; EXPRESSED IN: 20 plant structures; EXPRESSED DURING: 13 growth stages; CONTAINS InterPro DOMAIN/s: Ferred…
TRINITY_DN27581_c0_g1_i1	-1.2788	29.5.11	(at4g22290 : 212.0) Ubiquitin-specific protease family C19-related protein; BEST Arabidopsis thaliana protein match is: Ubiquitin-specific protease family C19-related protein (TAIR:AT1G78880.1); Has 147 Blast hits to 147 proteins in 22 species: Archae - 0; Bacteria - 2; Metazoa - 5; Fungi - 0; Plants - 137; Viruses - 0; Other Eukaryotes - 3 (source: NCBI BLink). & (reliability: 424.0) & (original…
TRINITY_DN2761_c0_g1_i30	1.89156	35.1	(at5g28780 : 141.0) PIF1 helicase; CONTAINS InterPro DOMAIN/s: DNA helicase PIF1, ATP-dependent (InterPro:IPR010285); BEST Arabidopsis thaliana protein match is: PIF1 helicase (TAIR:AT3G51690.1); Has 1364 Blast hits to 1355 proteins in 303 species: Archae - 2; Bacteria - 367; Metazoa - 234; Fungi - 111; Plants - 389; Viruses - 9; Other Eukaryotes - 252 (source: NCBI BLink). & (ipr010285 : 130.053…
TRINITY_DN27632_c0_g1_i3	-5.92439	35.2	(at2g44260 : 620.0) Plant protein of unknown function (DUF946); CONTAINS InterPro DOMAIN/s: Protein of unknown function DUF946 (InterPro:IPR009291); BEST Arabidopsis thaliana protein match is: Plant protein of unknown function (DUF946) (TAIR:AT2G44230.1); Has 355 Blast hits to 329 proteins in 91 species: Archae - 0; Bacteria - 23; Metazoa - 15; Fungi - 113; Plants - 198; Viruses - 0; Other Eukary…
TRINITY_DN27639_c1_g1_i1	-3.22885	35.2	no hits & (original description: len=960 path=[0:0-959])
TRINITY_DN27664_c0_g1_i1	-3.47261	35.2	no hits & (original description: len=561 path=[0:0-560])
TRINITY_DN2769_c0_g1_i10	-2.72203	34.3	(at3g56200 : 392.0) Encodes a putative amino acid transporter.; Transmembrane amino acid transporter family protein; CONTAINS InterPro DOMAIN/s: Amino acid transporter, transmembrane (InterPro:IPR013057); BEST Arabidopsis thaliana protein match is: Transmembrane amino acid transporter family protein (TAIR:AT2G40420.1); Has 4348 Blast hits to 4307 proteins in 431 species: Archae - 11; Bacteria - 4…
TRINITY_DN27702_c0_g1_i1	1.93663	27.3.27	(at1g56010 : 219.0) Encodes a transcription factor involved in shoot apical meristem formation and auxin-mediated lateral root formation. The gene is thought not to be involved in stress responses (NaCl, auxins, ethylene). NAC1 (NAC1); NAC domain containing protein 1 (NAC1); CONTAINS InterPro DOMAIN/s: No apical meristem (NAM) protein (InterPro:IPR003441); BEST Arabidopsis thaliana protein match …
TRINITY_DN27721_c1_g1_i2	-2.09043	27.3.11	(at2g28710 : 89.7) C2H2-type zinc finger family protein; FUNCTIONS IN: sequence-specific DNA binding transcription factor activity, zinc ion binding, nucleic acid binding; INVOLVED IN: regulation of transcription; LOCATED IN: intracellular; EXPRESSED IN: 8 plant structures; EXPRESSED DURING: 4 anthesis; CONTAINS InterPro DOMAIN/s: Zinc finger, C2H2-like (InterPro:IPR015880), Zinc finger, C2H2-typ…
TRINITY_DN2773_c0_g1_i6	-0.632524	9.1.2	(q851x7|derl2_orysa : 171.0) Derlin-2 (OsDerlin 2-1) - Oryza sativa (Rice) & (at4g04860 : 162.0) DERLIN-2.2 (DER2.2); CONTAINS InterPro DOMAIN/s: Der1-like (InterPro:IPR007599); BEST Arabidopsis thaliana protein match is: DERLIN-2.1 (TAIR:AT4G21810.1); Has 863 Blast hits to 862 proteins in 227 species: Archae - 0; Bacteria - 0; Metazoa - 343; Fungi - 190; Plants - 145; Viruses - 0; Other Eukaryot…
TRINITY_DN2777_c0_g1_i7	1.37008	20.2.99	(at5g38960 : 98.6) RmlC-like cupins superfamily protein; FUNCTIONS IN: manganese ion binding, nutrient reservoir activity; INVOLVED IN: biological_process unknown; LOCATED IN: endomembrane system, apoplast; EXPRESSED IN: leaf whorl, leaf; EXPRESSED DURING: LP.06 six leaves visible; CONTAINS InterPro DOMAIN/s: Cupin, RmlC-type (InterPro:IPR011051), Cupin 1 (InterPro:IPR006045), RmlC-like jelly rol…
TRINITY_DN27770_c0_g2_i4	-7.33478	35.2	no hits & (original description: len=690 path=[0:0-271 1:272-272 3:273-689])
TRINITY_DN27932_c1_g1_i1	-1.09659	27.3.15	"(at4g14540 : 215.0) ""nuclear factor Y, subunit B3"" (NF-YB3); FUNCTIONS IN: sequence-specific DNA binding transcription factor activity; INVOLVED IN: regulation of transcription, DNA-dependent; LOCATED IN: nucleus, intracellular; EXPRESSED IN: 21 plant structures; EXPRESSED DURING: 13 growth stages; CONTAINS InterPro DOMAIN/s: Transcription factor, CBFA/NFYB, DNA topoisomerase (InterPro:IPR0039…
TRINITY_DN2794_c0_g1_i6	-2.07249	10.2.2	(at3g20580 : 306.0) COBRA-like protein 10 precursor (COBL10); CONTAINS InterPro DOMAIN/s: Glycosyl-phosphatidyl inositol-anchored, plant (InterPro:IPR006918); BEST Arabidopsis thaliana protein match is: COBRA-like protein 11 precursor (TAIR:AT4G27110.1); Has 377 Blast hits to 368 proteins in 29 species: Archae - 0; Bacteria - 0; Metazoa - 0; Fungi - 0; Plants - 377; Viruses - 0; Other Eukaryotes …
TRINITY_DN27943_c0_g1_i1	-1.17067	29.2.3	(p24922|if5a2_nicpl : 250.0) Eukaryotic translation initiation factor 5A-2 (eIF-5A-2) (eIF-4D) - Nicotiana plumbaginifolia (Leadwort-leaved tobacco) & (at1g13950 : 236.0) Encodes eukaryotic translation initiation factor 5A (EIF-5A).In mammalian cells it functions as a shuttle protein that translocates mRNA from the nucleus to cytoplasmic ribosomes. Overexpression results in an increase in both pr…
TRINITY_DN27971_c0_g1_i3	1.16982	27.3.11	(p10978|polx_tobac : 113.0) Retrovirus-related Pol polyprotein from transposon TNT 1-94 [Includes: Protease (EC 3.4.23.-); Reverse transcriptase (EC 2.7.7.49); Endonuclease] - Nicotiana tabacum (Common tobacco) & (ipr013103 : 100.00541) Reverse transcriptase, RNA-dependent DNA polymerase & (at4g23160 : 99.4) Encodes a cysteine-rich receptor-like protein kinase.; cysteine-rich RLK (RECEPTOR-like p…
TRINITY_DN2806_c0_g1_i4	1.90818	29.3.3	(at1g06950 : 94.0) Encodes a protein thought to be a part of the translocon at the chloroplast inner envelope. Involved in protein import into the chloroplast and chloroplast biogenesis.; translocon at the inner envelope membrane of chloroplasts 110 (TIC110); INVOLVED IN: protein import into chloroplast stroma, chloroplast organization; LOCATED IN: chloroplast, membrane, chloroplast envelope, Tic…
TRINITY_DN28122_c0_g1_i4	-3.00719	33.99	(at3g06430 : 613.0) embryo defective 2750 (EMB2750); INVOLVED IN: pollen tube development, embryo development ending in seed dormancy; LOCATED IN: chloroplast; CONTAINS InterPro DOMAIN/s: Pentatricopeptide repeat (InterPro:IPR002885); BEST Arabidopsis thaliana protein match is: Tetratricopeptide repeat (TPR)-like superfamily protein (TAIR:AT3G53170.1); Has 31867 Blast hits to 12007 proteins in 28…
TRINITY_DN28326_c1_g1_i3	-1.54598	29.1	(at5g03240 : 262.0) encodes ubiquitin that is attached to proteins destined for degradation. UBQ3 is most homologous with UBQ4, and is expressed in higher levels in vegetative tissue but lower levels in flowers than UBQ4. UBQ3 encodes different number of ubiquitins in different ecotypes. UBQ3 transcript level is modulated by UV-B and light/dark treatments.; polyubiquitin 3 (UBQ3); INVOLVED IN: pr…
TRINITY_DN28330_c0_g1_i1	-5.53355	35.2	no hits & (original description: len=371 path=[0:0-285 2:286-370])
TRINITY_DN2834_c0_g1_i8	-1.08394	30.5	(at3g13720 : 130.0) PRA8; CONTAINS InterPro DOMAIN/s: Prenylated rab acceptor PRA1 (InterPro:IPR004895); BEST Arabidopsis thaliana protein match is: prenylated RAB acceptor 1.F4 (TAIR:AT3G13710.1); Has 408 Blast hits to 408 proteins in 77 species: Archae - 0; Bacteria - 0; Metazoa - 29; Fungi - 28; Plants - 309; Viruses - 0; Other Eukaryotes - 42 (source: NCBI BLink). & (ipr004895 : 104.72499) Pr…
TRINITY_DN28363_c0_g1_i4	-9.22883	35.2	no hits & (original description: len=3691 path=[1:0-172 2:173-695 3:696-749 5:750-816 6:817-853 8:854-1003 9:1004-1046 11:1047-1091 12:1092-1119 14:1120-1245 16:1246-1317 17:1318-1444 18:1445-1588 20:1589-1755 21:1756-1868 23:1869-1923 24:1924-3690])
TRINITY_DN28394_c1_g1_i2	0.920949	35.1.5	(at1g73710 : 545.0) Pentatricopeptide repeat (PPR) superfamily protein; CONTAINS InterPro DOMAIN/s: Pentatricopeptide repeat (InterPro:IPR002885); BEST Arabidopsis thaliana protein match is: Tetratricopeptide repeat (TPR)-like superfamily protein (TAIR:AT3G23020.1); Has 67480 Blast hits to 15556 proteins in 325 species: Archae - 2; Bacteria - 89; Metazoa - 1013; Fungi - 877; Plants - 63572; Virus…
TRINITY_DN28429_c1_g1_i1	-0.871859	29.5.11.4.3.2	(at1g06110 : 459.0) SKP1/ASK-interacting protein 16 (SKIP16); CONTAINS InterPro DOMAIN/s: ApaG (InterPro:IPR007474); Has 2063 Blast hits to 2061 proteins in 779 species: Archae - 0; Bacteria - 1378; Metazoa - 194; Fungi - 63; Plants - 89; Viruses - 0; Other Eukaryotes - 339 (source: NCBI BLink). & (reliability: 918.0) & (original description: len=1849 path=[0:0-1848])
TRINITY_DN285_c0_g1_i1	-1.84432	35.2	no hits & (original description: len=1500 path=[1:0-201 3:202-329 5:330-526 13:527-558 17:559-669 20:670-718 23:719-810 26:811-873 28:874-1499])
TRINITY_DN2856_c1_g1_i1	1.28772	35.2	no hits & (original description: len=2055 path=[2:0-309 3:310-1003 4:1004-1081 6:1082-1949 7:1950-1991 9:1992-2054])
TRINITY_DN28575_c0_g1_i2	-1.47013	35.1	(at1g65010 : 207.0) Putative role in flower development. Comparison of SALK_061426C to Columbia wild type in normal lighting and under low light of 33 micromoles per meter-squared per second resulted in a trend toward earlier bolting in the mutant under low light (P=0.055) (Ann Stapleton and Patrick Pridgen, 2009, personal communication).; INVOLVED IN: flower development; LOCATED IN: chloroplast;…
TRINITY_DN28580_c0_g1_i2	-0.848255	29.5	(at4g36800 : 157.0) RUB1 conjugating enzyme that conjugates CUL1 and is involved in auxin response and embryogenesis. RCE1 protein physically interacts with RBX1, which may be the E3 for CUL1.; RUB1 conjugating enzyme 1 (RCE1); CONTAINS InterPro DOMAIN/s: Ubiquitin-conjugating enzyme/RWD-like (InterPro:IPR016135), Ubiquitin-conjugating enzyme, E2 (InterPro:IPR000608), RUB1 conjugating enzyme Ubc1…
TRINITY_DN2865_c0_g1_i10	-2.4577	26.18	(at5g62360 : 154.0) Plant invertase/pectin methylesterase inhibitor superfamily protein; FUNCTIONS IN: enzyme inhibitor activity, pectinesterase inhibitor activity, pectinesterase activity; INVOLVED IN: biological_process unknown; LOCATED IN: cellular_component unknown; EXPRESSED IN: 22 plant structures; EXPRESSED DURING: 13 growth stages; CONTAINS InterPro DOMAIN/s: Pectinesterase inhibitor (Int…
TRINITY_DN28681_c0_g1_i1	-1.38718	26.21	(at1g73560 : 91.3) Bifunctional inhibitor/lipid-transfer protein/seed storage 2S albumin superfamily protein; FUNCTIONS IN: lipid binding; INVOLVED IN: lipid transport; LOCATED IN: endomembrane system; EXPRESSED IN: central cell, embryo; EXPRESSED DURING: C globular stage; CONTAINS InterPro DOMAIN/s: Bifunctional inhibitor/plant lipid transfer protein/seed storage (InterPro:IPR016140), Plant lipi…
TRINITY_DN28686_c0_g1_i2	2.98426	35.2	no hits & (original description: len=1957 path=[0:0-126 1:127-258 3:259-301 4:302-335 6:336-396 7:397-568 9:569-732 10:733-1167 12:1168-1337 13:1338-1338 14:1339-1404 16:1405-1448 18:1449-1484 19:1485-1956])
TRINITY_DN28773_c0_g1_i2	-1.26838	17.7.1.3	(q7y0c8|c74a1_orysa : 623.0) Cytochrome P450 74A1, chloroplast precursor (EC 4.2.1.92) (Allene oxide synthase 1) (Hydroperoxide dehydrase 1) - Oryza sativa (Rice) & (at5g42650 : 601.0) Encodes a member of the cytochrome p450 CYP74 gene family that functions as an allene oxide synthase. This enzyme catalyzes dehydration of the hydroperoxide to an unstable allene oxide in the JA biosynthetic pathwa…
TRINITY_DN28795_c0_g2_i4	-1.08874	29.4	(at1g57870 : 658.0) shaggy-like kinase 42 (SK42); FUNCTIONS IN: protein serine/threonine kinase activity, protein kinase activity, ATP binding; INVOLVED IN: response to salt stress, hyperosmotic response; LOCATED IN: cytosol; EXPRESSED IN: 23 plant structures; EXPRESSED DURING: 13 growth stages; CONTAINS InterPro DOMAIN/s: Protein kinase, ATP binding site (InterPro:IPR017441), Serine/threonine-pr…
TRINITY_DN28878_c0_g1_i2	-6.57644	35.2	no hits & (original description: len=3968 path=[0:0-1173 1:1174-1316 3:1317-1660 4:1661-3967])
TRINITY_DN28897_c0_g2_i7	-0.732283	35.2	(at5g50840 : 197.0) CONTAINS InterPro DOMAIN/s: Taxilin (InterPro:IPR019132); Has 35333 Blast hits to 34131 proteins in 2444 species: Archae - 798; Bacteria - 22429; Metazoa - 974; Fungi - 991; Plants - 531; Viruses - 0; Other Eukaryotes - 9610 (source: NCBI BLink). & (ipr019132 : 97.4851) no description available & (reliability: 394.0) & (original description: len=3090 path=[0:0-675 4:676-677 5:…
TRINITY_DN2892_c0_g1_i3	-2.87081	35.2	no hits & (original description: len=2136 path=[2:0-132 3:133-180 4:181-351 7:352-396 9:397-2135])
TRINITY_DN2893_c0_g1_i7	-2.49086	35.2	no hits & (original description: len=4370 path=[0:0-2549 2:2550-2599 4:2600-2631 5:2632-2649 6:2650-2650 8:2651-2725 9:2726-2766 10:2767-2821 11:2822-2826 13:2827-2981 14:2982-3013 15:3014-3142 17:3143-3148 18:3149-3159 20:3160-3208 21:3209-3241 23:3242-3337 24:3338-3388 25:3389-3406 27:3407-3557 29:3558-3608 30:3609-3680 32:3681-3711 33:3712-4003 35:4004-4158 37:4159-4242 39:4243-4308 40:4309-43…
TRINITY_DN2894_c0_g1_i1	-2.56262	35.2	(at5g47920 : 85.5) unknown protein; BEST Arabidopsis thaliana protein match is: unknown protein (TAIR:AT5G13880.1); Has 1807 Blast hits to 1807 proteins in 277 species: Archae - 0; Bacteria - 0; Metazoa - 736; Fungi - 347; Plants - 385; Viruses - 0; Other Eukaryotes - 339 (source: NCBI BLink). & (reliability: 171.0) & (original description: len=1348 path=[0:0-160 3:161-236 4:237-361 6:362-365 8:3…
TRINITY_DN2895_c5_g1_i3	-1.4327	2.2.1.1	(at2g31390 : 422.0) pfkB-like carbohydrate kinase family protein; FUNCTIONS IN: kinase activity, ribokinase activity; INVOLVED IN: D-ribose metabolic process, acetate fermentation, sucrose biosynthetic process, sucrose catabolic process, using beta-fructofuranosidase; LOCATED IN: plasma membrane; EXPRESSED IN: 27 plant structures; EXPRESSED DURING: 16 growth stages; CONTAINS InterPro DOMAIN/s: Ca…
TRINITY_DN2898_c0_g1_i7	-1.75133	35.2	no hits & (original description: len=2242 path=[0:0-360 1:361-623 2:624-1027 3:1028-1036 4:1037-1105 5:1106-2241])
TRINITY_DN29124_c0_g1_i3	1.10644	29.2.2.3.5	(at1g33390 : 617.0) Over-expression of this gene results in stem fasciation. The predicted amino acid sequence reveals the presence of two domains (DEXH-box or DEAD-box helicase and DUF1065 domain) and fragments of two more domains (HrpA domain and HA2 domain).; FASCIATED STEM 4 (FAS4); FUNCTIONS IN: helicase activity, ATP binding, ATP-dependent helicase activity, nucleic acid binding; INVOLVED I…
TRINITY_DN29220_c0_g2_i1	4.44687	35.2	no hits & (original description: len=5307 path=[0:0-5306])
TRINITY_DN29252_c0_g1_i5	-0.967052	27.3.35	(q99090|cprf2_petcr : 98.6) Light-inducible protein CPRF-2 - Petroselinum crispum (Parsley) (Petroselinum hortense) & (at5g28770 : 93.2) bZIP protein BZO2H3 mRNA, partial cds; BZO2H3; FUNCTIONS IN: DNA binding, protein heterodimerization activity, sequence-specific DNA binding transcription factor activity; INVOLVED IN: regulation of transcription, DNA-dependent; EXPRESSED IN: 22 plant structures…
TRINITY_DN29268_c0_g1_i3	-1.06357	18.6.2	(at5g57590 : 533.0) Mutant complemented by E coli Bio A gene encoding 7,8-diaminopelargonic acid aminotransferase.; biotin auxotroph 1 (BIO1); CONTAINS InterPro DOMAIN/s: Pyridoxal phosphate-dependent transferase, major domain (InterPro:IPR015424), Aminotransferase class-III (InterPro:IPR005814), Pyridoxal phosphate-dependent transferase, major region, subdomain 1 (InterPro:IPR015421); BEST Arabi…
TRINITY_DN2927_c0_g2_i1	-1.9765	17.5.3	(at3g24500 : 195.0) One of three genes in A. thaliana encoding multiprotein bridging factor 1, a highly conserved transcriptional coactivator. May serve as a bridging factor between a bZIP factor and TBP. Its expression is specifically elevated in response to pathogen infection, salinity, drought, heat, hydrogen peroxide, and application of abscisic acid or salicylic acid. Constitutive expression…
TRINITY_DN29339_c0_g1_i1	-1.14562	27.3.39	(at4g35450 : 295.0) Involved in targeting of chloroplast outer membrane proteins to the chloroplast. Double mutants of AKR2A and the highly homologous AKR2B have yellow leaves, significantly reduced chloroplast proteins, and no thylakoid membranes.; ankyrin repeat-containing protein 2 (AKR2); CONTAINS InterPro DOMAIN/s: Ankyrin repeat-containing domain (InterPro:IPR020683), Ankyrin repeat (InterP…
TRINITY_DN2944_c0_g1_i12	0.755752	35.2	no hits & (original description: len=2831 path=[3:0-378 8:379-423 10:424-424 12:425-498 13:499-531 15:532-568 16:569-634 18:635-821 21:822-866 23:867-931 27:932-972 29:973-1074 30:1075-1175 31:1176-1326 33:1327-1454 34:1455-1513 36:1514-1953 37:1954-1981 39:1982-2171 40:2172-2172 41:2173-2450 42:2451-2634 43:2635-2666 44:2667-2706 47:2707-2740 48:2741-2830])
TRINITY_DN29449_c0_g1_i1	-3.81228	35.2	no hits & (original description: len=1516 path=[0:0-1515])
TRINITY_DN2955_c0_g1_i1	-1.50911	10.1.2	(at4g10960 : 565.0) Encodes a protein with UDP-D-glucose 4-epimerase activity.; UDP-D-glucose/UDP-D-galactose 4-epimerase 5 (UGE5); FUNCTIONS IN: UDP-glucose 4-epimerase activity, protein dimerization activity; INVOLVED IN: response to stress; LOCATED IN: endomembrane system; EXPRESSED IN: male gametophyte, root, guard cell, leaf, pollen tube; EXPRESSED DURING: L mature pollen stage, M germinated…
TRINITY_DN2960_c0_g1_i14	3.82274	35.2	(p31843|rrpo_oenbe : 128.0) RNA-directed DNA polymerase homolog (Reverse transcriptase homolog) - Oenothera bertiana (Bertero's evening primrose) & (atmg00860 : 115.0) hypothetical protein; DNA/RNA polymerases superfamily protein. & (reliability: 230.0) & (original description: len=3252 path=[6:0-146 19:147-162 20:163-170 21:171-174 22:175-175 24:176-207 26:208-3251])
TRINITY_DN29603_c0_g1_i1	-1.6825	35.2	(at4g35320 : 92.8) unknown protein; BEST Arabidopsis thaliana protein match is: unknown protein (TAIR:AT2G17300.1); Has 30201 Blast hits to 17322 proteins in 780 species: Archae - 12; Bacteria - 1396; Metazoa - 17338; Fungi - 3422; Plants - 5037; Viruses - 0; Other Eukaryotes - 2996 (source: NCBI BLink). & (reliability: 185.6) & (original description: len=1288 path=[0:0-1287])
TRINITY_DN29673_c0_g1_i3	-2.54096	35.2	(at1g76600 : 88.2) unknown protein; FUNCTIONS IN: molecular_function unknown; INVOLVED IN: N-terminal protein myristoylation; LOCATED IN: nucleolus, nucleus; EXPRESSED IN: 24 plant structures; EXPRESSED DURING: 15 growth stages; BEST Arabidopsis thaliana protein match is: unknown protein (TAIR:AT1G21010.1); Has 220 Blast hits to 220 proteins in 14 species: Archae - 0; Bacteria - 0; Metazoa - 0; F…
TRINITY_DN2970_c0_g1_i1	3.56845	35.2	(at3g24255 : 80.9) RNA-directed DNA polymerase (reverse transcriptase)-related family protein; FUNCTIONS IN: molecular_function unknown; INVOLVED IN: biological_process unknown; LOCATED IN: cellular_component unknown; BEST Arabidopsis thaliana protein match is: unknown protein (TAIR:AT3G23910.1); Has 169 Blast hits to 169 proteins in 55 species: Archae - 8; Bacteria - 18; Metazoa - 36; Fungi - 11…
TRINITY_DN2971_c2_g1_i3	0.867871	33.99	(at1g61040 : 494.0) Encodes a yeast Paf1C subunit homolog required for the expression of the MADS box gene FLC and other members of the FLC/MAF MADS-box gene family.; vernalization independence 5 (VIP5); FUNCTIONS IN: DNA binding; INVOLVED IN: positive regulation of transcription, DNA-dependent, negative regulation of flower development; LOCATED IN: nucleus; EXPRESSED IN: 22 plant structures; EXP…
TRINITY_DN2973_c2_g1_i2	2.52678	35.2	(p31843|rrpo_oenbe : 138.0) RNA-directed DNA polymerase homolog (Reverse transcriptase homolog) - Oenothera bertiana (Bertero's evening primrose) & (atmg00860 : 120.0) hypothetical protein; DNA/RNA polymerases superfamily protein. & (reliability: 240.0) & (original description: len=2467 path=[1:0-777 2:778-785 4:786-815 5:816-1277 6:1278-2466])
TRINITY_DN29776_c0_g1_i1	1.48694	16.1.4.21	(at2g21860 : 635.0) violaxanthin de-epoxidase-related; BEST Arabidopsis thaliana protein match is: non-photochemical quenching 1 (TAIR:AT1G08550.2); Has 151 Blast hits to 151 proteins in 39 species: Archae - 0; Bacteria - 0; Metazoa - 0; Fungi - 0; Plants - 126; Viruses - 0; Other Eukaryotes - 25 (source: NCBI BLink). & (reliability: 1270.0) & (original description: len=1972 path=[0:0-1971])
TRINITY_DN29820_c0_g1_i2	-1.11198	35.2	(at2g47390 : 1151.0) Prolyl oligopeptidase family protein; FUNCTIONS IN: serine-type peptidase activity, serine-type endopeptidase activity; INVOLVED IN: proteolysis; LOCATED IN: chloroplast stroma, chloroplast; EXPRESSED IN: 24 plant structures; EXPRESSED DURING: 13 growth stages; CONTAINS InterPro DOMAIN/s: Peptidase S9, prolyl oligopeptidase, catalytic domain (InterPro:IPR001375), Peptidase S9…
TRINITY_DN29928_c0_g1_i3	-4.62074	17.6.3	(at1g74670 : 130.0) Gibberellin-regulated family protein; FUNCTIONS IN: molecular_function unknown; INVOLVED IN: in 6 processes; LOCATED IN: endomembrane system; EXPRESSED IN: 21 plant structures; EXPRESSED DURING: 13 growth stages; CONTAINS InterPro DOMAIN/s: Gibberellin regulated protein (InterPro:IPR003854); BEST Arabidopsis thaliana protein match is: GAST1 protein homolog 4 (TAIR:AT5G15230.1)…
TRINITY_DN2995_c1_g1_i6	-1.436	31.1	(p49231|prof1_phavu : 165.0) Profilin-1 - Phaseolus vulgaris (Kidney bean) (French bean) & (at5g56600 : 149.0) Encodes profilin3, a low-molecular weight, actin monomer-binding protein that regulates the organization of actin cytoskeleton. Originally known as profilin5, and later named profilin3. Expressed in vegetative organs.; profilin 3 (PRF3); FUNCTIONS IN: actin binding; INVOLVED IN: cytoskel…
TRINITY_DN29955_c0_g1_i5	-1.87399	35.1.21	(at5g35200 : 90.1) ENTH/ANTH/VHS superfamily protein; FUNCTIONS IN: phospholipid binding, clathrin binding, binding, phosphatidylinositol binding; INVOLVED IN: clathrin coat assembly; LOCATED IN: plasma membrane; EXPRESSED IN: 24 plant structures; EXPRESSED DURING: 15 growth stages; CONTAINS InterPro DOMAIN/s: Epsin-like, N-terminal (InterPro:IPR013809), ANTH (InterPro:IPR011417), ENTH/VHS (Inter…
TRINITY_DN3_c0_g1_i17	-1.27528	25.6	(at5g41580 : 186.0) RING/U-box superfamily protein; FUNCTIONS IN: zinc ion binding; EXPRESSED IN: 23 plant structures; EXPRESSED DURING: 13 growth stages; CONTAINS InterPro DOMAIN/s: Zinc finger, MIZ-type (InterPro:IPR004181); BEST Arabidopsis thaliana protein match is: zinc ion binding;zinc ion binding (TAIR:AT1G08910.1); Has 2409 Blast hits to 1813 proteins in 283 species: Archae - 4; Bacteria …
TRINITY_DN30031_c0_g1_i2	6.64075	20.1	(at5g63020 : 191.0) Disease resistance protein (CC-NBS-LRR class) family; FUNCTIONS IN: ATP binding; INVOLVED IN: N-terminal protein myristoylation, defense response; LOCATED IN: cellular_component unknown; CONTAINS InterPro DOMAIN/s: Leucine-rich repeat-containing protein (InterPro:IPR015766), NB-ARC (InterPro:IPR002182), Disease resistance protein (InterPro:IPR000767); BEST Arabidopsis thaliana…
TRINITY_DN3005_c0_g1_i12	-2.0593	35.1	(at5g56750 : 132.0) N-MYC downregulated-like 1 (NDL1); CONTAINS InterPro DOMAIN/s: Pollen specific protein SF21 (InterPro:IPR015511), Ndr (InterPro:IPR004142); BEST Arabidopsis thaliana protein match is: N-MYC downregulated-like 3 (TAIR:AT2G19620.1); Has 776 Blast hits to 775 proteins in 111 species: Archae - 2; Bacteria - 48; Metazoa - 563; Fungi - 0; Plants - 132; Viruses - 0; Other Eukaryotes …
TRINITY_DN30050_c0_g1_i4	-1.93671	27.3.3	(at5g05410 : 124.0) Encodes a transcription factor that specifically binds to DRE/CRT cis elements (responsive to drought and low-temperature stress). Belongs to the DREB subfamily A-2 of ERF/AP2 transcription factor family (DREB2A). There are eight members in this subfamily including DREB2B. The protein contains one AP2 domain. Overexpression of transcriptional activation domain of DREB2A result…
TRINITY_DN3013_c0_g2_i2	1.3208	35.2	no hits & (original description: len=1830 path=[1:0-327 3:328-347 4:348-500 5:501-537 7:538-1702 8:1703-1714 9:1715-1829])
TRINITY_DN30138_c0_g1_i8	-3.70353	35.2	(at1g21280 : 126.0) CONTAINS InterPro DOMAIN/s: Retrotransposon gag protein (InterPro:IPR005162); Has 707 Blast hits to 705 proteins in 25 species: Archae - 0; Bacteria - 0; Metazoa - 4; Fungi - 0; Plants - 703; Viruses - 0; Other Eukaryotes - 0 (source: NCBI BLink). & (p31843|rrpo_oenbe : 124.0) RNA-directed DNA polymerase homolog (Reverse transcriptase homolog) - Oenothera bertiana (Bertero's e…
TRINITY_DN30152_c1_g1_i1	-1.8294	20.2	(p25096|p21_soybn : 331.0) Protein P21 - Glycine max (Soybean) & (at4g11650 : 317.0) osmotin-like protein; osmotin 34 (OSM34); INVOLVED IN: defense response to fungus, incompatible interaction, response to salt stress, defense response to bacterium, incompatible interaction, response to other organism; LOCATED IN: endomembrane system; EXPRESSED IN: 6 plant structures; EXPRESSED DURING: 4 anthesis…
TRINITY_DN3021_c0_g1_i6	-0.942302	29.3.4.99	(at5g14670 : 219.0) A member of ARF GTPase family. Arabidopsis has 21 members of this family, known to be essential for vesicle coating and uncoating and functions in GTP-binding. Gene encoding ADP-ribosylation factor and similar to ADP-ribosylation factor DcARF1 (GI:965483) (Daucus carota), other ARFs and ARF-like proteins. The gene is shown to play a role in cell division, cell expansion and ce…
TRINITY_DN30218_c0_g1_i7	-1.13144	20.1.7.6	(p06293|prtz_horvu : 224.0) Protein Z (Z4) (Major endosperm albumin) - Hordeum vulgare (Barley) & (at2g25240 : 219.0) Serine protease inhibitor (SERPIN) family protein; FUNCTIONS IN: serine-type endopeptidase inhibitor activity; INVOLVED IN: biological_process unknown; LOCATED IN: cellular_component unknown; CONTAINS InterPro DOMAIN/s: Protease inhibitor I4, serpin, plant (InterPro:IPR015554), Pr…
TRINITY_DN3024_c5_g2_i2	1.265	28.99	(at4g10200 : 132.0) TTF-type zinc finger protein with HAT dimerisation domain; FUNCTIONS IN: protein dimerization activity; INVOLVED IN: biological_process unknown; LOCATED IN: cellular_component unknown; CONTAINS InterPro DOMAIN/s: HAT dimerisation (InterPro:IPR008906), Zinc finger, TTF-type (InterPro:IPR006580); BEST Arabidopsis thaliana protein match is: hAT dimerisation domain-containing prot…
TRINITY_DN30284_c0_g1_i1	4.24478	35.2	no hits & (original description: len=1563 path=[0:0-104 3:105-126 4:127-147 5:148-202 6:203-204 7:205-292 8:293-294 9:295-376 10:377-430 11:431-460 12:461-1102 15:1103-1355 16:1356-1562])
TRINITY_DN30329_c0_g1_i3	1.4122	16.1.1.1	(at5g11380 : 506.0) Encodes a protein postulated to have 1-deoxy-D-xylulose 5-phosphate synthase activity.; 1-deoxy-D-xylulose 5-phosphate synthase 3 (DXPS3); FUNCTIONS IN: 1-deoxy-D-xylulose-5-phosphate synthase activity; INVOLVED IN: terpenoid biosynthetic process; EXPRESSED IN: 23 plant structures; EXPRESSED DURING: 15 growth stages; CONTAINS InterPro DOMAIN/s: Transketolase-like, pyrimidine-b…
TRINITY_DN304_c0_g1_i3	-2.88163	26.3.2	(at4g36360 : 891.0) putative beta-galactosidase (BGAL3 gene); beta-galactosidase 3 (BGAL3); FUNCTIONS IN: beta-galactosidase activity; INVOLVED IN: carbohydrate metabolic process; LOCATED IN: endomembrane system; EXPRESSED IN: 23 plant structures; EXPRESSED DURING: 13 growth stages; CONTAINS InterPro DOMAIN/s: Glycoside hydrolase, family 35, conserved site (InterPro:IPR019801), Glycoside hydrolas…
TRINITY_DN30417_c0_g1_i3	-2.21906	9.8	(at4g24570 : 138.0) Encodes one of the mitochondrial dicarboxylate carriers (DIC): DIC1 (AT2G22500), DIC2 (AT4G24570), DIC3 (AT5G09470).; dicarboxylate carrier 2 (DIC2); FUNCTIONS IN: binding, dicarboxylic acid transmembrane transporter activity; INVOLVED IN: transport, mitochondrial transport; LOCATED IN: mitochondrial inner membrane, membrane; EXPRESSED IN: 24 plant structures; EXPRESSED DURING…
TRINITY_DN30446_c2_g1_i1	-1.71748	29.4	(at4g30960 : 94.7) Encodes CBL-interacting protein kinase 6 (CIPK6). Required for development and salt tolerance.; SOS3-interacting protein 3 (SIP3); FUNCTIONS IN: protein serine/threonine kinase activity, protein kinase activity, kinase activity, ATP binding; INVOLVED IN: in 6 processes; LOCATED IN: cellular_component unknown; EXPRESSED IN: 22 plant structures; EXPRESSED DURING: 13 growth stages…
TRINITY_DN30460_c0_g1_i2	-2.73568	11.8.1	(at3g61580 : 589.0) Fatty acid/sphingolipid desaturase; CONTAINS InterPro DOMAIN/s: Fatty acid desaturase, type 1 (InterPro:IPR005804), Fatty acid/sphingolipid desaturase (InterPro:IPR012171), Cytochrome b5 (InterPro:IPR001199); BEST Arabidopsis thaliana protein match is: Fatty acid/sphingolipid desaturase (TAIR:AT2G46210.1); Has 5416 Blast hits to 5306 proteins in 857 species: Archae - 2; Bacter…
TRINITY_DN30463_c0_g1_i1	-1.84863	10.5.3	(at4g06744 : 340.0) Leucine-rich repeat (LRR) family protein; BEST Arabidopsis thaliana protein match is: Leucine-rich repeat (LRR) family protein (TAIR:AT3G19320.1); Has 45026 Blast hits to 12967 proteins in 516 species: Archae - 11; Bacteria - 711; Metazoa - 1155; Fungi - 115; Plants - 40928; Viruses - 0; Other Eukaryotes - 2106 (source: NCBI BLink). & (p93194|rpk1_iponi : 94.4) Receptor-like p…
TRINITY_DN30537_c0_g2_i1	-1.06021	9.1.2	(at5g67590 : 198.0) Mutant leaves have a reduced capacity for cold acclimation, appear water-soaked, leak electrolytes, and accumulate reactive oxygen species constitutively. Encode a protein with high similarity to the 18-kD Fe-S subunit of complex I (NADH dehydrogenase, EC 1.6.5.3) in the mitochondrial electron transfer chain.; FROSTBITE1 (FRO1); CONTAINS InterPro DOMAIN/s: ETC complex I subuni…
TRINITY_DN30633_c0_g3_i5	-2.69586	35.2	no hits & (original description: len=2616 path=[0:0-579 2:580-2083 3:2084-2112 4:2113-2615])
TRINITY_DN3083_c0_g1_i8	-0.829374	26.1	"(at3g14690 : 572.0) putative cytochrome P450; ""cytochrome P450, family 72, subfamily A, polypeptide 15"" (CYP72A15); FUNCTIONS IN: electron carrier activity, monooxygenase activity, iron ion binding, oxygen binding, heme binding; INVOLVED IN: response to cyclopentenone; LOCATED IN: endomembrane system; EXPRESSED IN: 22 plant structures; EXPRESSED DURING: 13 growth stages; CONTAINS InterPro DOMA…
TRINITY_DN3089_c0_g4_i1	-2.92943	35.2	no hits & (original description: len=2921 path=[0:0-2920])
TRINITY_DN30935_c0_g1_i2	-1.41795	31.1	(o65809|prof1_soybn : 110.0) Profilin-1 (GmPRO1) (Allergen Gly m 3.0101) - Glycine max (Soybean) & (at5g56600 : 107.0) Encodes profilin3, a low-molecular weight, actin monomer-binding protein that regulates the organization of actin cytoskeleton. Originally known as profilin5, and later named profilin3. Expressed in vegetative organs.; profilin 3 (PRF3); FUNCTIONS IN: actin binding; INVOLVED IN: …
TRINITY_DN30959_c0_g1_i10	-1.62739	10.6.3	(at3g16850 : 306.0) Pectin lyase-like superfamily protein; FUNCTIONS IN: polygalacturonase activity; INVOLVED IN: carbohydrate metabolic process; LOCATED IN: vacuole, plant-type cell wall; EXPRESSED IN: 23 plant structures; EXPRESSED DURING: 13 growth stages; CONTAINS InterPro DOMAIN/s: Pectin lyase fold/virulence factor (InterPro:IPR011050), Glycoside hydrolase, family 28 (InterPro:IPR000743), P…
TRINITY_DN30989_c0_g1_i1	-1.07886	30.5	(at3g59920 : 529.0) RAB GDP DISSOCIATION INHIBITOR 2; RAB GDP dissociation inhibitor 2 (GDI2); FUNCTIONS IN: RAB GDP-dissociation inhibitor activity; INVOLVED IN: regulation of GTPase activity, protein transport; LOCATED IN: cellular_component unknown; EXPRESSED IN: 25 plant structures; EXPRESSED DURING: 15 growth stages; CONTAINS InterPro DOMAIN/s: Rab GTPase activator (InterPro:IPR002005), GDP …
TRINITY_DN30999_c0_g1_i2	-2.13612	27.3.27	(at4g28530 : 139.0) NAC domain containing protein 74 (NAC074); FUNCTIONS IN: sequence-specific DNA binding transcription factor activity; INVOLVED IN: multicellular organismal development, regulation of transcription; LOCATED IN: cellular_component unknown; EXPRESSED IN: 18 plant structures; EXPRESSED DURING: 13 growth stages; CONTAINS InterPro DOMAIN/s: No apical meristem (NAM) protein (InterPro…
TRINITY_DN310_c0_g2_i4	1.17209	29.4	(at5g21170 : 228.0) Encodes AKINbeta1, a subunit of the SnRK1 kinase (Sucrose non-fermenting-1-related protein kinase). Involved in regulation of nitrogen and sugar metabolism.; AKINBETA1; FUNCTIONS IN: AMP-activated protein kinase activity; INVOLVED IN: N-terminal protein myristoylation, cellular response to nitrogen levels; LOCATED IN: chloroplast; EXPRESSED IN: 25 plant structures; EXPRESSED D…
TRINITY_DN3100_c0_g1_i3	-0.912988	35.2	(at1g21065 : 217.0) unknown protein; INVOLVED IN: biological_process unknown; LOCATED IN: chloroplast; EXPRESSED IN: 22 plant structures; EXPRESSED DURING: 13 growth stages; CONTAINS InterPro DOMAIN/s: Uncharacterised protein family UPF0047 (InterPro:IPR001602); Has 3800 Blast hits to 3784 proteins in 1137 species: Archae - 215; Bacteria - 2154; Metazoa - 42; Fungi - 99; Plants - 99; Viruses - 0;…
TRINITY_DN31049_c1_g1_i2	-1.97439	35.2	(original description: len=542 path=[1:0-440 2:441-541])
TRINITY_DN31049_c1_g2_i2	-1.9049	28.1.3.1	(p23444|h1_maize : 100.0) Histone H1 - Zea mays (Maize) & (at1g06760 : 87.0) winged-helix DNA-binding transcription factor family protein; FUNCTIONS IN: DNA binding; INVOLVED IN: nucleosome assembly; LOCATED IN: nucleus, nucleosome; EXPRESSED IN: 23 plant structures; EXPRESSED DURING: 13 growth stages; CONTAINS InterPro DOMAIN/s: Winged helix-turn-helix transcription repressor DNA-binding (InterP…
TRINITY_DN31157_c0_g1_i1	-2.11035	35.2	(at1g13530 : 307.0) Protein of unknown function (DUF1262); CONTAINS InterPro DOMAIN/s: Protein of unknown function DUF1262 (InterPro:IPR010683); BEST Arabidopsis thaliana protein match is: Protein of unknown function (DUF1262) (TAIR:AT1G13500.1); Has 101 Blast hits to 94 proteins in 9 species: Archae - 0; Bacteria - 0; Metazoa - 0; Fungi - 0; Plants - 101; Viruses - 0; Other Eukaryotes - 0 (sourc…
TRINITY_DN3117_c2_g1_i6	-1.32593	29.4.1.57	(at5g47070 : 219.0) Protein kinase superfamily protein; FUNCTIONS IN: protein serine/threonine kinase activity, protein kinase activity, kinase activity, ATP binding; INVOLVED IN: protein amino acid phosphorylation; LOCATED IN: plasma membrane; EXPRESSED IN: 22 plant structures; EXPRESSED DURING: 13 growth stages; CONTAINS InterPro DOMAIN/s: Protein kinase, ATP binding site (InterPro:IPR017441), …
TRINITY_DN312_c0_g1_i9	1.03014	34.14	(at1g10830 : 446.0) Encodes a variant protein of the 15-cis-zeta-carotene isomase (Z-ISO) locus lacking Z-ISO activity.; 15-cis-zeta-carotene isomerase (Z-ISO); FUNCTIONS IN: 9,15,9'-tri-cis-zeta-carotene isomerase activity; INVOLVED IN: carotene biosynthetic process; LOCATED IN: chloroplast; EXPRESSED IN: 22 plant structures; EXPRESSED DURING: 13 growth stages; CONTAINS InterPro DOMAIN/s: NnrU (…
TRINITY_DN3126_c0_g1_i5	-2.01722	11.9.3	(at4g38690 : 311.0) PLC-like phosphodiesterases superfamily protein; FUNCTIONS IN: phospholipase C activity, phosphoric diester hydrolase activity; INVOLVED IN: intracellular signaling pathway, N-terminal protein myristoylation, lipid metabolic process; LOCATED IN: cellular_component unknown; EXPRESSED IN: 23 plant structures; EXPRESSED DURING: 12 growth stages; CONTAINS InterPro DOMAIN/s: Phosph…
TRINITY_DN3127_c0_g1_i2	-2.63731	26.4.1	(at1g32860 : 369.0) Glycosyl hydrolase superfamily protein; FUNCTIONS IN: cation binding, hydrolase activity, hydrolyzing O-glycosyl compounds, catalytic activity; INVOLVED IN: carbohydrate metabolic process; LOCATED IN: anchored to plasma membrane, plasma membrane, anchored to membrane; EXPRESSED IN: 18 plant structures; EXPRESSED DURING: 12 growth stages; CONTAINS InterPro DOMAIN/s: Glycoside h…
TRINITY_DN31282_c0_g3_i2	3.11425	35.2	no hits & (original description: len=2016 path=[1:0-524 2:525-665 3:666-913 5:914-1027 7:1028-2015])
TRINITY_DN31689_c0_g1_i3	-1.98617	35.2	(at4g20170 : 289.0) Domain of unknown function (DUF23); CONTAINS InterPro DOMAIN/s: Protein of unknown function DUF23 (InterPro:IPR008166); BEST Arabidopsis thaliana protein match is: Domain of unknown function (DUF23) (TAIR:AT5G44670.1); Has 199 Blast hits to 199 proteins in 36 species: Archae - 0; Bacteria - 27; Metazoa - 44; Fungi - 2; Plants - 116; Viruses - 0; Other Eukaryotes - 10 (source: …
TRINITY_DN31689_c0_g2_i2	-1.98583	35.2	(at4g20170 : 115.0) Domain of unknown function (DUF23); CONTAINS InterPro DOMAIN/s: Protein of unknown function DUF23 (InterPro:IPR008166); BEST Arabidopsis thaliana protein match is: Domain of unknown function (DUF23) (TAIR:AT5G44670.1); Has 199 Blast hits to 199 proteins in 36 species: Archae - 0; Bacteria - 27; Metazoa - 44; Fungi - 2; Plants - 116; Viruses - 0; Other Eukaryotes - 10 (source: …
TRINITY_DN31692_c0_g1_i4	-1.11285	11.9.3	(at3g18860 : 652.0) transducin family protein / WD-40 repeat family protein; CONTAINS InterPro DOMAIN/s: WD40 repeat 2 (InterPro:IPR019782), PLAA family ubiquitin binding, PFU (InterPro:IPR015155), WD40 repeat, conserved site (InterPro:IPR019775), WD40 repeat (InterPro:IPR001680), G-protein beta WD-40 repeat, region (InterPro:IPR020472), WD40 repeat-like-containing domain (InterPro:IPR011046), WD…
TRINITY_DN31699_c0_g1_i1	2.7098	35.2	no hits & (original description: len=1635 path=[1:0-766 2:767-1096 3:1097-1634])
TRINITY_DN3176_c1_g1_i2	8.06727	35.2	no hits & (original description: len=3105 path=[2:0-271 4:272-274 5:275-2885 6:2886-3104])
TRINITY_DN31766_c0_g1_i2	-0.999671	9.1.2	(at1g79010 : 110.0) Alpha-helical ferredoxin; FUNCTIONS IN: NADH dehydrogenase (ubiquinone) activity, metal ion binding; INVOLVED IN: oxidation reduction; LOCATED IN: mitochondrion, mitochondrial respiratory chain complex I, respiratory chain complex I; EXPRESSED IN: male gametophyte, pollen tube; EXPRESSED DURING: L mature pollen stage, M germinated pollen stage; CONTAINS InterPro DOMAIN/s: 4Fe-…
TRINITY_DN31771_c0_g2_i2	3.60502	17.5.1.2	(at1g77330 : 421.0) similar to 1-aminocyclopropane-1-carboxylate oxidase GI:3386565 from (Sorghum bicolor); 2-oxoglutarate (2OG) and Fe(II)-dependent oxygenase superfamily protein; CONTAINS InterPro DOMAIN/s: Oxoglutarate/iron-dependent oxygenase (InterPro:IPR005123); BEST Arabidopsis thaliana protein match is: ACC oxidase 2 (TAIR:AT1G62380.1); Has 8581 Blast hits to 8541 proteins in 996 species:…
TRINITY_DN31832_c0_g1_i1	-0.964825	13.1.4.1.4	(at3g49680 : 490.0) Encodes a chloroplast branched-chain amino acid aminotransferase. Complements the yeast leu/iso-leu/val auxotrophy mutant.; branched-chain aminotransferase 3 (BCAT3); FUNCTIONS IN: branched-chain-amino-acid transaminase activity, catalytic activity; INVOLVED IN: branched chain family amino acid metabolic process, metabolic process; LOCATED IN: chloroplast; EXPRESSED IN: 23 pla…
TRINITY_DN31973_c0_g2_i1	-22.2246	35.2	no hits & (original description: len=3712 path=[0:0-238 2:239-283 3:284-407 5:408-472 6:473-3711])
TRINITY_DN31981_c0_g2_i5	2.95506	35.2	no hits & (original description: len=2739 path=[0:0-122 1:123-187 3:188-324 4:325-384 6:385-477 8:478-524 9:525-555 11:556-604 12:605-627 13:628-637 16:638-691 17:692-721 18:722-1088 20:1089-1123 22:1124-1182 24:1183-1464 25:1465-2738])
TRINITY_DN3200_c2_g1_i1	-1.07436	35.2	no hits & (original description: len=476 path=[0:0-475])
TRINITY_DN32081_c1_g1_i1	-2.12649	35.2	no hits & (original description: len=3541 path=[0:0-754 1:755-855 2:856-3540])
TRINITY_DN3219_c0_g1_i6	-0.743862	29.5.11.4.2	(at5g14420 : 459.0) RING domain ligase2 (RGLG2); CONTAINS InterPro DOMAIN/s: Zinc finger, RING-type (InterPro:IPR001841), Copine (InterPro:IPR010734), von Willebrand factor, type A (InterPro:IPR002035); BEST Arabidopsis thaliana protein match is: RING domain ligase1 (TAIR:AT3G01650.1); Has 35333 Blast hits to 34131 proteins in 2444 species: Archae - 798; Bacteria - 22429; Metazoa - 974; Fungi - 9…
TRINITY_DN32282_c0_g1_i2	-0.699013	35.2	(at5g61670 : 213.0) Encodes a close homolog of the Cauliflower OR (Orange) protein. The function of OR is to induce the differentiation of proplastids or other noncolored plastids into chromoplasts for carotenoid accumulation. Both proteins contain a Cysteine-rich zinc finger domain that is highly specific to DnaJ-like molecular chaperons.; BEST Arabidopsis thaliana protein match is: chaperone pr…
TRINITY_DN3235_c0_g1_i5	-2.37078	26.19	(p60496|babl_lillo : 100.0) Chemocyanin precursor (Basic blue protein) (Plantacyanin) - Lilium longiflorum (Trumpet lily) & (at2g02850 : 86.3) Encodes plantacyanin one of blue copper proteins. Involved in anther development and pollination. Expressed in the transmitting tract of the pistil.; plantacyanin (ARPN); FUNCTIONS IN: electron carrier activity, copper ion binding; INVOLVED IN: pollination…
TRINITY_DN3236_c0_g2_i3	1.25617	35.2	(at5g05200 : 541.0) Protein kinase superfamily protein; LOCATED IN: chloroplast, plastoglobule; EXPRESSED IN: 22 plant structures; EXPRESSED DURING: 13 growth stages; CONTAINS InterPro DOMAIN/s: ABC-1 (InterPro:IPR004147), Protein kinase-like domain (InterPro:IPR011009); BEST Arabidopsis thaliana protein match is: Protein kinase superfamily protein (TAIR:AT4G31390.1); Has 30201 Blast hits to 1732…
TRINITY_DN326_c0_g2_i3	-2.97984	35.2	no hits & (original description: len=1875 path=[0:0-456 1:457-536 2:537-617 3:618-618 4:619-707 5:708-761 6:762-876 7:877-1874])
TRINITY_DN3261_c0_g1_i6	-1.97825	28.99	(at2g21520 : 508.0) Sec14p-like phosphatidylinositol transfer family protein; FUNCTIONS IN: transporter activity; INVOLVED IN: transport; LOCATED IN: intracellular; EXPRESSED IN: 23 plant structures; EXPRESSED DURING: 15 growth stages; CONTAINS InterPro DOMAIN/s: Cellular retinaldehyde-binding/triple function, C-terminal (InterPro:IPR001251), Cellular retinaldehyde-binding/triple function, N-term…
TRINITY_DN32611_c0_g1_i2	-1.25294	35.2	(at2g24440 : 106.0) selenium binding; FUNCTIONS IN: selenium binding; INVOLVED IN: cell redox homeostasis; LOCATED IN: cellular_component unknown; EXPRESSED IN: 23 plant structures; EXPRESSED DURING: 13 growth stages; CONTAINS InterPro DOMAIN/s: Selenoprotein, Rdx type (InterPro:IPR011893); BEST Arabidopsis thaliana protein match is: selenium binding (TAIR:AT4G31360.1); Has 1421 Blast hits to 981…
TRINITY_DN32747_c0_g3_i4	2.38624	35.2	no hits & (original description: len=1647 path=[0:0-727 4:728-743 5:744-1350 7:1351-1406 10:1407-1407 11:1408-1444 12:1445-1646])
TRINITY_DN32766_c1_g1_i1	-2.18229	30.3	(at2g38910 : 115.0) member of Calcium Dependent Protein Kinase; calcium-dependent protein kinase 20 (CPK20); FUNCTIONS IN: in 6 functions; INVOLVED IN: protein amino acid phosphorylation, N-terminal protein myristoylation; EXPRESSED IN: sperm cell, male gametophyte, flower, pollen tube; EXPRESSED DURING: L mature pollen stage, M germinated pollen stage, 4 anthesis; CONTAINS InterPro DOMAIN/s: Pro…
TRINITY_DN3307_c1_g1_i2	1.67897	35.1.5	(at4g19890 : 606.0) Pentatricopeptide repeat (PPR-like) superfamily protein; CONTAINS InterPro DOMAIN/s: Pentatricopeptide repeat (InterPro:IPR002885); BEST Arabidopsis thaliana protein match is: Tetratricopeptide repeat (TPR)-like superfamily protein (TAIR:AT5G39710.1). & (q76c99|rf1_orysa : 209.0) Rf1 protein, mitochondrial precursor (PPR protein) (Fertility restorer) (Restorer for CMS) - Oryza…
TRINITY_DN33091_c0_g1_i5	7.77601	35.2	no hits & (original description: len=2851 path=[1:0-259 3:260-2252 5:2253-2253 7:2254-2262 8:2263-2850])
TRINITY_DN331_c0_g1_i1	-1.21449	35.2	no hits & (original description: len=2646 path=[0:0-520 3:521-657 4:658-664 5:665-673 6:674-761 8:762-817 9:818-1335 12:1336-1362 13:1363-1392 15:1393-1482 16:1483-1987 17:1988-2008 18:2009-2299 19:2300-2380 20:2381-2469 21:2470-2645])
TRINITY_DN3314_c0_g1_i8	-2.0496	35.2	no hits & (original description: len=2369 path=[1:0-1397 2:1398-1564 3:1565-1589 5:1590-1641 6:1642-1661 7:1662-1728 9:1729-1801 11:1802-1848 12:1849-2368])
TRINITY_DN33145_c0_g1_i8	-0.738884	31.4	(at5g08080 : 241.0) member of SYP13 Gene Family; syntaxin of plants 132 (SYP132); CONTAINS InterPro DOMAIN/s: Target SNARE coiled-coil domain (InterPro:IPR000727), t-SNARE (InterPro:IPR010989), Syntaxin/epimorphin, conserved site (InterPro:IPR006012), Syntaxin, N-terminal (InterPro:IPR006011); BEST Arabidopsis thaliana protein match is: syntaxin of plants 131 (TAIR:AT3G03800.1). & (reliability: 4…
TRINITY_DN33275_c0_g1_i2	-4.88153	35.2	no hits & (original description: len=1867 path=[0:0-99 1:100-579 4:580-703 5:704-738 7:739-1021 8:1022-1733 9:1734-1866])
TRINITY_DN3330_c1_g1_i1	1.42958	35.2	no hits & (original description: len=2098 path=[0:0-682 2:683-2097])
TRINITY_DN33456_c0_g1_i2	-2.27642	20.2.99	(p33050|psc13_maize : 94.7) Pollen-specific protein C13 precursor - Zea mays (Maize) & (at4g08685 : 88.2) Encodes a protein, expressed in leaves, with similarity to pollen allergens.; SAH7; FUNCTIONS IN: molecular_function unknown; INVOLVED IN: biological_process unknown; LOCATED IN: endomembrane system; EXPRESSED IN: 22 plant structures; EXPRESSED DURING: 13 growth stages; CONTAINS InterPro DOMA…
TRINITY_DN33456_c0_g4_i1	-2.20284	20.2.99	(p33050|psc13_maize : 108.0) Pollen-specific protein C13 precursor - Zea mays (Maize) & (at4g08685 : 104.0) Encodes a protein, expressed in leaves, with similarity to pollen allergens.; SAH7; FUNCTIONS IN: molecular_function unknown; INVOLVED IN: biological_process unknown; LOCATED IN: endomembrane system; EXPRESSED IN: 22 plant structures; EXPRESSED DURING: 13 growth stages; CONTAINS InterPro DO…
TRINITY_DN3366_c0_g1_i9	-3.87316	35.1	(at2g46760 : 454.0) D-arabinono-1,4-lactone oxidase family protein; FUNCTIONS IN: oxidoreductase activity, D-arabinono-1,4-lactone oxidase activity, FAD binding, catalytic activity; INVOLVED IN: oxidation reduction; LOCATED IN: membrane; EXPRESSED IN: inflorescence meristem, sperm cell, hypocotyl, flower; EXPRESSED DURING: petal differentiation and expansion stage; CONTAINS InterPro DOMAIN/s: D-a…
TRINITY_DN3369_c0_g1_i2	-1.35341	35.2	no hits & (original description: len=2357 path=[1:0-274 3:275-333 4:334-404 6:405-688 7:689-743 9:744-818 10:819-837 14:838-1117 15:1118-1671 17:1672-2089 18:2090-2120 19:2121-2356])
TRINITY_DN337_c0_g1_i6	-1.46531	17.7.1.5	(at2g06050 : 297.0) Encodes a 12-oxophytodienoate reductase that is required for jasmonate biosynthesis. Mutants are male sterile and defective in pollen dehiscence. Shows activity towards 2,4,6-trinitrotoluene.; oxophytodienoate-reductase 3 (OPR3); FUNCTIONS IN: 12-oxophytodienoate reductase activity; INVOLVED IN: response to jasmonic acid stimulus, response to fungus, jasmonic acid biosynthetic…
TRINITY_DN33739_c0_g1_i4	-1.28467	35.2	no hits & (original description: len=3275 path=[0:0-2199 29:2200-2200 30:2201-3274])
TRINITY_DN33859_c0_g1_i4	-1.5151	30.2.17	(at1g04520 : 214.0) plasmodesmata-located protein 2 (PDLP2); FUNCTIONS IN: molecular_function unknown; INVOLVED IN: N-terminal protein myristoylation, plasmodesmata-mediated intercellular transport; LOCATED IN: plasmodesma; EXPRESSED IN: 17 plant structures; EXPRESSED DURING: 12 growth stages; CONTAINS InterPro DOMAIN/s: Protein of unknown function DUF26 (InterPro:IPR002902); BEST Arabidopsis tha…
TRINITY_DN33938_c0_g1_i3	-1.75359	35.2	no hits & (original description: len=1086 path=[0:0-650 1:651-755 3:756-889 4:890-1085])
TRINITY_DN34_c0_g1_i2	-1.6915	35.2	no hits & (original description: len=1755 path=[0:0-1098 1:1099-1189 2:1190-1270 3:1271-1380 4:1381-1754])
TRINITY_DN3403_c3_g1_i8	1.42196	35.2	no hits & (original description: len=2113 path=[0:0-65 5:66-394 6:395-408 7:409-1596 8:1597-1597 9:1598-1797 10:1798-1799 11:1800-1878 12:1879-2112])
TRINITY_DN34125_c1_g1_i1	1.47191	35.2	(original description: len=2737 path=[0:0-2736])
TRINITY_DN34226_c0_g1_i2	-4.04308	35.2	no hits & (original description: len=570 path=[0:0-569])
TRINITY_DN34292_c1_g1_i2	-0.971795	29.4	(at3g19420 : 697.0) PTEN 2 (PEN2); FUNCTIONS IN: phosphatase activity, protein tyrosine phosphatase activity, protein tyrosine/serine/threonine phosphatase activity; INVOLVED IN: protein amino acid dephosphorylation, dephosphorylation; EXPRESSED IN: 24 plant structures; EXPRESSED DURING: 15 growth stages; CONTAINS InterPro DOMAIN/s: Protein-tyrosine phosphatase, active site (InterPro:IPR016130), …
TRINITY_DN34371_c0_g1_i6	-2.08616	35.2	no hits & (original description: len=1417 path=[0:0-349 2:350-393 3:394-420 5:421-511 7:512-649 9:650-659 11:660-970 12:971-1006 14:1007-1088 15:1089-1416])
TRINITY_DN34437_c0_g1_i7	-0.939412	29.8	(at5g54290 : 392.0) Encodes CcdA, a thylakoid membrane protein required for the transfer of reducing equivalents from stroma to thylakoid lumen.; CcdA; CONTAINS InterPro DOMAIN/s: Cytochrome c assembly protein, transmembrane domain (InterPro:IPR003834). & (ipr003834 : 95.92012) Cytochrome c assembly protein, transmembrane domain & (reliability: 784.0) & (original description: len=1558 path=[0:0-5…
TRINITY_DN346_c0_g2_i4	-2.03249	10.1.20	(at1g67070 : 131.0) Encodes a protein with phosphomannose isomerase activity that is involved in synthesis of ascorbic acid. Expression is induced after 24 hours of dark treatment, in senescing leaves and treatment with exogenous photosynthesis inhibitor. Induction of gene expression was suppressed in excised leaves supplied with sugar. The authors suggest that the gene's expression pattern is re…
TRINITY_DN3477_c0_g1_i6	-0.994637	26.13	(at3g54020 : 243.0) Inositol phosphorylceramide synthase; Arabidopsis Inositol phosphorylceramide synthase 1 (AtIPCS1); FUNCTIONS IN: inositol phosphoceramide synthase activity; INVOLVED IN: sphingolipid biosynthetic process; LOCATED IN: mitochondrion; EXPRESSED IN: 6 plant structures; BEST Arabidopsis thaliana protein match is: Arabidopsis Inositol phosphorylceramide synthase 2 (TAIR:AT2G37940.1…
TRINITY_DN3477_c3_g1_i1	-1.81561	35.2	no hits & (original description: len=738 path=[0:0-737])
TRINITY_DN34835_c0_g1_i8	-1.73039	35.2	(at2g34510 : 477.0) FUNCTIONS IN: molecular_function unknown; INVOLVED IN: biological_process unknown; LOCATED IN: anchored to membrane; EXPRESSED IN: 20 plant structures; EXPRESSED DURING: 14 growth stages; CONTAINS InterPro DOMAIN/s: Protein of unknown function DUF642 (InterPro:IPR006946), Galactose-binding domain-like (InterPro:IPR008979); BEST Arabidopsis thaliana protein match is: Protein of…
TRINITY_DN34963_c0_g1_i1	-4.07636	35.2	(p31843|rrpo_oenbe : 107.0) RNA-directed DNA polymerase homolog (Reverse transcriptase homolog) - Oenothera bertiana (Bertero's evening primrose) & (atmg00860 : 92.8) hypothetical protein; DNA/RNA polymerases superfamily protein. & (reliability: 185.6) & (original description: len=5450 path=[1:0-2032 3:2033-4595 5:4596-4942 6:4943-5449])
TRINITY_DN34982_c0_g1_i2	-1.0064	35.2	no hits & (original description: len=4648 path=[1:0-4231 2:4232-4647])
TRINITY_DN34986_c0_g1_i1	-2.99529	10.5.1.1	(at1g03870 : 161.0) fasciclin-like arabinogalactan-protein 9 (Fla9); FASCICLIN-like arabinoogalactan 9 (FLA9); LOCATED IN: anchored to plasma membrane, plasma membrane, anchored to membrane; EXPRESSED IN: 23 plant structures; EXPRESSED DURING: 14 growth stages; CONTAINS InterPro DOMAIN/s: FAS1 domain (InterPro:IPR000782); BEST Arabidopsis thaliana protein match is: FASCICLIN-like arabinogalactan …
TRINITY_DN35097_c0_g1_i5	-1.37498	35.2	no hits & (original description: len=2339 path=[2:0-728 5:729-1123 15:1124-1124 17:1125-1201 18:1202-1494 19:1495-1981 21:1982-2014 22:2015-2338])
TRINITY_DN3514_c0_g1_i6	-1.41133	35.2	no hits & (original description: len=4624 path=[0:0-198 6:199-228 7:229-253 9:254-285 12:286-1029 13:1030-1537 14:1538-1701 15:1702-1702 16:1703-2029 18:2030-4365 19:4366-4623])
TRINITY_DN3528_c0_g1_i10	-1.27844	28.1	(at1g44900 : 281.0) Encodes MCM2 (MINICHROMOSOME MAINTENANCE 2), a protein essential to embryo development. Overexpression results in altered root meristem function.; MINICHROMOSOME MAINTENANCE 2 (MCM2); FUNCTIONS IN: DNA-dependent ATPase activity, DNA binding, ATP binding; INVOLVED IN: in 7 processes; LOCATED IN: nuclear chromatin; EXPRESSED IN: 22 plant structures; EXPRESSED DURING: 12 growth s…
TRINITY_DN35416_c0_g1_i3	-1.8278	2.2.2.1	(at3g23640 : 89.4) heteroglycan glucosidase 1 (HGL1); FUNCTIONS IN: hydrolase activity, hydrolyzing O-glycosyl compounds; INVOLVED IN: carbohydrate metabolic process; LOCATED IN: chloroplast; EXPRESSED IN: 22 plant structures; EXPRESSED DURING: 13 growth stages; CONTAINS InterPro DOMAIN/s: Glycoside hydrolase, family 31 (InterPro:IPR000322), Glycoside hydrolase, catalytic core (InterPro:IPR017853…
TRINITY_DN3555_c0_g1_i13	-0.947344	23.3.3	(at3g46200 : 257.0) nudix hydrolase homolog 9 (NUDT9); FUNCTIONS IN: hydrolase activity; INVOLVED IN: biological_process unknown; LOCATED IN: cytosol; EXPRESSED IN: 15 plant structures; EXPRESSED DURING: 8 growth stages; CONTAINS InterPro DOMAIN/s: NUDIX hydrolase domain-like (InterPro:IPR015797), NUDIX hydrolase domain (InterPro:IPR000086); Has 111 Blast hits to 111 proteins in 48 species: Archa…
TRINITY_DN3556_c0_g1_i22	-2.40631	17.1.1.1.11	(at1g52340 : 205.0) Encodes a cytosolic short-chain dehydrogenase/reductase involved in the conversion of xanthoxin to ABA-aldehyde during ABA biosynthesis. Mutants are insensitive to sucrose and glucose.; ABA DEFICIENT 2 (ABA2); CONTAINS InterPro DOMAIN/s: NAD(P)-binding domain (InterPro:IPR016040), Glucose/ribitol dehydrogenase (InterPro:IPR002347), Short-chain dehydrogenase/reductase SDR (Inte…
TRINITY_DN3559_c0_g2_i1	-2.83312	35.2	no hits & (original description: len=972 path=[1:0-161 2:162-971])
TRINITY_DN3561_c0_g3_i1	7.14475	35.2	no hits & (original description: len=1295 path=[0:0-1294])
TRINITY_DN35640_c0_g1_i1	-2.15752	28.2	(at3g12710 : 328.0) DNA glycosylase superfamily protein; FUNCTIONS IN: DNA-3-methyladenine glycosylase I activity, catalytic activity; INVOLVED IN: DNA repair, base-excision repair; EXPRESSED IN: 20 plant structures; EXPRESSED DURING: 13 growth stages; CONTAINS InterPro DOMAIN/s: DNA glycosylase (InterPro:IPR011257), Methyladenine glycosylase (InterPro:IPR005019); BEST Arabidopsis thaliana protei…
TRINITY_DN3595_c0_g1_i6	-1.0165	29.5.5	(at1g47710 : 420.0) Serine protease inhibitor (SERPIN) family protein; FUNCTIONS IN: serine-type endopeptidase inhibitor activity, cysteine-type endopeptidase inhibitor activity; INVOLVED IN: biological_process unknown; LOCATED IN: apoplast; EXPRESSED IN: 25 plant structures; EXPRESSED DURING: 13 growth stages; CONTAINS InterPro DOMAIN/s: Protease inhibitor I4, serpin, plant (InterPro:IPR015554),…
TRINITY_DN3612_c0_g1_i2	-1.47202	35.2	(at2g22795 : 113.0) unknown protein; BEST Arabidopsis thaliana protein match is: unknown protein (TAIR:AT4G37820.1); Has 799854 Blast hits to 188815 proteins in 4452 species: Archae - 4529; Bacteria - 144236; Metazoa - 287749; Fungi - 87083; Plants - 43826; Viruses - 3662; Other Eukaryotes - 228769 (source: NCBI BLink). & (reliability: 226.0) & (original description: len=3337 path=[1:0-1285 2:128…
TRINITY_DN36131_c0_g3_i1	1.78758	35.2	no hits & (original description: len=1326 path=[0:0-1325])
TRINITY_DN36160_c0_g1_i1	1.86046	35.2	no hits & (original description: len=1378 path=[0:0-1377])
TRINITY_DN3623_c0_g1_i6	-1.8066	35.2	no hits & (original description: len=1876 path=[0:0-355 1:356-448 2:449-507 3:508-890 4:891-1116 5:1117-1212 6:1213-1353 7:1354-1456 8:1457-1875])
TRINITY_DN3625_c0_g1_i14	0.63139	29.5.11.4.2	(at1g11020 : 176.0) RING/FYVE/PHD zinc finger superfamily protein; FUNCTIONS IN: zinc ion binding; EXPRESSED IN: 24 plant structures; EXPRESSED DURING: 15 growth stages; CONTAINS InterPro DOMAIN/s: Zinc finger, C3HC4 RING-type (InterPro:IPR018957), Zinc finger, RING-CH-type (InterPro:IPR011016); BEST Arabidopsis thaliana protein match is: RING/FYVE/PHD zinc finger superfamily protein (TAIR:AT2G22…
TRINITY_DN3629_c0_g1_i12	-2.52108	10.8.1	(at1g76160 : 390.0) SKU5 similar 5 (sks5); FUNCTIONS IN: oxidoreductase activity, copper ion binding; INVOLVED IN: oxidation reduction; LOCATED IN: apoplast, cell wall, plant-type cell wall; EXPRESSED IN: 24 plant structures; EXPRESSED DURING: 13 growth stages; CONTAINS InterPro DOMAIN/s: Multicopper oxidase, type 3 (InterPro:IPR011707), Cupredoxin (InterPro:IPR008972), Multicopper oxidase, type …
TRINITY_DN3641_c0_g1_i13	1.26712	31.1	(at2g04740 : 491.0) ankyrin repeat family protein; CONTAINS InterPro DOMAIN/s: BTB/POZ (InterPro:IPR013069), BTB/POZ fold (InterPro:IPR011333), Ankyrin repeat-containing domain (InterPro:IPR020683), Kelch related (InterPro:IPR013089), BTB/POZ-like (InterPro:IPR000210); Has 35333 Blast hits to 34131 proteins in 2444 species: Archae - 798; Bacteria - 22429; Metazoa - 974; Fungi - 991; Plants - 531;…
TRINITY_DN36474_c0_g1_i3	-0.797568	27.3.35	(at4g38900 : 149.0) Basic-leucine zipper (bZIP) transcription factor family protein; FUNCTIONS IN: DNA binding, sequence-specific DNA binding transcription factor activity; INVOLVED IN: regulation of transcription, DNA-dependent; LOCATED IN: nucleus; EXPRESSED IN: 24 plant structures; EXPRESSED DURING: 13 growth stages; CONTAINS InterPro DOMAIN/s: Basic-leucine zipper (bZIP) transcription factor …
TRINITY_DN36605_c0_g1_i2	-3.60284	26.21	(at2g45180 : 98.2) Bifunctional inhibitor/lipid-transfer protein/seed storage 2S albumin superfamily protein; FUNCTIONS IN: lipid binding; INVOLVED IN: lipid transport; LOCATED IN: chloroplast thylakoid membrane; EXPRESSED IN: 22 plant structures; EXPRESSED DURING: 13 growth stages; CONTAINS InterPro DOMAIN/s: Bifunctional inhibitor/plant lipid transfer protein/seed storage (InterPro:IPR016140), …
TRINITY_DN36778_c0_g1_i1	19.9289	35.2	no hits & (original description: len=3246 path=[0:0-334 1:335-613 2:614-679 3:680-690 4:691-769 5:770-858 6:859-3245])
TRINITY_DN36871_c0_g1_i1	1.71	35.2	no hits & (original description: len=3718 path=[1:0-784 2:785-825 4:826-868 6:869-915 7:916-976 9:977-1119 10:1120-1157 12:1158-1241 13:1242-1281 14:1282-1441 16:1442-1524 18:1525-1619 19:1620-1738 21:1739-1975 23:1976-2003 24:2004-2042 25:2043-2272 29:2273-2407 31:2408-3717])
TRINITY_DN36995_c0_g4_i2	-3.09225	10.8.1	(at1g76160 : 652.0) SKU5 similar 5 (sks5); FUNCTIONS IN: oxidoreductase activity, copper ion binding; INVOLVED IN: oxidation reduction; LOCATED IN: apoplast, cell wall, plant-type cell wall; EXPRESSED IN: 24 plant structures; EXPRESSED DURING: 13 growth stages; CONTAINS InterPro DOMAIN/s: Multicopper oxidase, type 3 (InterPro:IPR011707), Cupredoxin (InterPro:IPR008972), Multicopper oxidase, type …
TRINITY_DN3700_c0_g1_i9	-2.01	23.3.3	(at2g01670 : 141.0) nudix hydrolase homolog 17 (NUDT17); FUNCTIONS IN: hydrolase activity; INVOLVED IN: biological_process unknown; EXPRESSED IN: 23 plant structures; EXPRESSED DURING: 15 growth stages; CONTAINS InterPro DOMAIN/s: NUDIX hydrolase domain-like (InterPro:IPR015797), NUDIX hydrolase domain (InterPro:IPR000086); BEST Arabidopsis thaliana protein match is: nudix hydrolase homolog 18 (T…
TRINITY_DN37023_c0_g2_i1	-1.83308	35.1	(at4g18930 : 117.0) RNA ligase/cyclic nucleotide phosphodiesterase family protein; CONTAINS InterPro DOMAIN/s: RNA ligase/cyclic nucleotide phosphodiesterase (InterPro:IPR009097), 2&apos;,3&apos;-cyclic-nucleotide 3&apos;-phosphodiesterase (InterPro:IPR012386); BEST Arabidopsis thaliana protein match is: RNA ligase/cyclic nucleotide phosphodiesterase family protein (TAIR:AT4G18940.1); Has 112 Bla…
TRINITY_DN37186_c0_g2_i10	-1.22944	33.99	(at4g27760 : 328.0) Encodes an oxidoreductase required for vegetative shoot apex development. Mutants display disruptions in leaf positioning and meristem maintenance.; FOREVER YOUNG (FEY); FUNCTIONS IN: oxidoreductase activity, binding, catalytic activity; INVOLVED IN: multicellular organismal development, meristem maintenance; EXPRESSED IN: 21 plant structures; EXPRESSED DURING: 13 growth stage…
TRINITY_DN3722_c1_g2_i4	4.80858	35.2	no hits & (original description: len=2217 path=[0:0-699 1:700-1152 2:1153-1246 3:1247-1346 4:1347-1412 5:1413-1413 6:1414-1480 7:1481-1539 8:1540-1980 9:1981-2216])
TRINITY_DN3735_c0_g1_i10	-0.905322	35.2	(at4g10970 : 92.8) unknown protein; FUNCTIONS IN: molecular_function unknown; INVOLVED IN: biological_process unknown; LOCATED IN: cellular_component unknown; EXPRESSED IN: 25 plant structures; EXPRESSED DURING: 14 growth stages; BEST Arabidopsis thaliana protein match is: unknown protein (TAIR:AT4G23910.2); Has 72 Blast hits to 50 proteins in 11 species: Archae - 0; Bacteria - 0; Metazoa - 0; Fu…
TRINITY_DN37428_c0_g4_i1	3.46861	35.2	no hits & (original description: len=3819 path=[1:0-584 2:585-2672 4:2673-2704 5:2705-2789 7:2790-3818])
TRINITY_DN375_c2_g1_i15	-1.52078	34.99	(at1g60030 : 390.0) nucleobase-ascorbate transporter 7 (NAT7); FUNCTIONS IN: transmembrane transporter activity; INVOLVED IN: transport, transmembrane transport; LOCATED IN: plasma membrane, membrane; EXPRESSED IN: 8 plant structures; EXPRESSED DURING: C globular stage, petal differentiation and expansion stage; CONTAINS InterPro DOMAIN/s: Xanthine/uracil/vitamin C permease (InterPro:IPR006043); …
TRINITY_DN3756_c0_g4_i2	-10.129	35.2	no hits & (original description: len=2176 path=[0:0-263 1:264-2175])
TRINITY_DN3766_c1_g1_i2	-1.05619	35.2	no hits & (original description: len=1246 path=[1:0-416 2:417-453 4:454-567 5:568-619 6:620-714 8:715-745 9:746-873 11:874-960 12:961-1169 14:1170-1245])
TRINITY_DN37679_c0_g1_i1	3.75838	35.2	no hits & (original description: len=854 path=[0:0-853])
TRINITY_DN3779_c0_g1_i4	-1.12489	29.3.4.99	(at4g20410 : 364.0) Encodes a member of the gamma-soluble NSF attachment protein (gSNAP) gene family.; gamma-soluble NSF attachment protein (GSNAP); FUNCTIONS IN: transporter activity, binding; INVOLVED IN: intracellular protein transport; LOCATED IN: Golgi apparatus, endoplasmic reticulum, plasma membrane; EXPRESSED IN: 24 plant structures; EXPRESSED DURING: 15 growth stages; CONTAINS InterPro D…
TRINITY_DN3806_c0_g1_i1	-2.20182	35.2	no hits & (original description: len=1226 path=[0:0-398 1:399-553 3:554-602 5:603-690 6:691-757 7:758-785 9:786-1225])
TRINITY_DN3813_c1_g1_i13	2.47884	29.2.3	(at3g49470 : 112.0) nascent polypeptide-associated complex subunit alpha-like protein 2 (NACA2); CONTAINS InterPro DOMAIN/s: Ubiquitin-associated/translation elongation factor EF1B, N-terminal (InterPro:IPR000449), Nascent polypeptide-associated complex, alpha subunit (InterPro:IPR016641), Nascent polypeptide-associated complex NAC (InterPro:IPR002715); BEST Arabidopsis thaliana protein match is:…
TRINITY_DN38242_c0_g1_i1	-1.41455	34.14	(at1g70330 : 315.0) encodes an adenosine transporter that catalyze a proton-dependent adenosine transport.; equilibrative nucleotide transporter 1 (ENT1); FUNCTIONS IN: nucleoside transmembrane transporter activity, against a concentration gradient, nucleoside transmembrane transporter activity; INVOLVED IN: transport; LOCATED IN: plasma membrane; EXPRESSED IN: 25 plant structures; EXPRESSED DURI…
TRINITY_DN3834_c0_g2_i3	-0.938212	31.1.1.1.1	(at5g09810 : 402.0) Member of Actin gene family.Mutants are defective in germination and root growth.; actin 7 (ACT7); FUNCTIONS IN: protein binding, structural constituent of cytoskeleton; INVOLVED IN: in 9 processes; LOCATED IN: mitochondrion, nucleolus, cell wall, cytoskeleton, plasma membrane; EXPRESSED IN: 29 plant structures; EXPRESSED DURING: 14 growth stages; CONTAINS InterPro DOMAIN/s: A…
TRINITY_DN38452_c0_g1_i1	2.18491	35.2	no hits & (original description: len=1730 path=[0:0-379 2:380-423 3:424-1729])
TRINITY_DN38500_c0_g1_i1	-1.36488	3.8.2	(at3g26380 : 540.0) Melibiase family protein; FUNCTIONS IN: alpha-galactosidase activity, hydrolase activity, hydrolyzing O-glycosyl compounds, catalytic activity; INVOLVED IN: N-terminal protein myristoylation, carbohydrate metabolic process, metabolic process, lactose catabolic process; LOCATED IN: cell wall; EXPRESSED IN: 23 plant structures; EXPRESSED DURING: 13 growth stages; CONTAINS InterP…
TRINITY_DN38510_c0_g1_i1	-2.80525	35.2	no hits & (original description: len=761 path=[0:0-760])
TRINITY_DN38540_c0_g1_i2	-1.2917	29.5.3	(at2g31980 : 81.6) PHYTOCYSTATIN 2 (CYS2); FUNCTIONS IN: cysteine-type endopeptidase inhibitor activity; INVOLVED IN: biological_process unknown; LOCATED IN: endomembrane system; EXPRESSED IN: 18 plant structures; EXPRESSED DURING: 11 growth stages; CONTAINS InterPro DOMAIN/s: Proteinase inhibitor I25, cystatin, conserved site (InterPro:IPR018073), Proteinase inhibitor I25, cystatin (InterPro:IPR…
TRINITY_DN38551_c0_g1_i1	-1.86939	5.2	(p51848|pdc2_orysa : 805.0) Pyruvate decarboxylase isozyme 2 (EC 4.1.1.1) (PDC) - Oryza sativa (Rice) & (at5g01320 : 785.0) Thiamine pyrophosphate dependent pyruvate decarboxylase family protein; FUNCTIONS IN: in 6 functions; LOCATED IN: cellular_component unknown; CONTAINS InterPro DOMAIN/s: TPP-binding enzyme, conserved site (InterPro:IPR000399), Thiamine pyrophosphate enzyme, central domain (I…
TRINITY_DN3863_c0_g1_i1	-1.12807	31.1.1.2	(p33627|tba6_maize : 432.0) Tubulin alpha-6 chain (Alpha-6 tubulin) - Zea mays (Maize) & (at5g19780 : 426.0) Encodes an isoform of alpha tubulin. Closely related to adjacent gene TUA3 suggesting recent duplication.; tubulin alpha-5 (TUA5); FUNCTIONS IN: structural constituent of cytoskeleton; INVOLVED IN: response to cadmium ion, microtubule-based process; LOCATED IN: tubulin complex, cytosol, ce…
TRINITY_DN3864_c0_g5_i1	1.30802	35.2	no hits & (original description: len=1639 path=[0:0-1638])
TRINITY_DN38681_c0_g1_i4	3.26495	35.2	no hits & (original description: len=2726 path=[1:0-135 3:136-205 4:206-816 6:817-1014 7:1015-1160 9:1161-1218 10:1219-1269 11:1270-1270 12:1271-1272 13:1273-1292 15:1293-1358 17:1359-1525 19:1526-1785 20:1786-2104 22:2105-2145 23:2146-2725])
TRINITY_DN3869_c0_g1_i5	-1.19278	33.99	(at4g24220 : 437.0) encodes a novel protein containing mammalian death domain involved in programmed cell death. Gene is expressed in vascular system and mutants carrying dominant mutation in the gene have defective vascular patterning. Gene expression is induced specifically by wounding.; VEIN PATTERNING 1 (VEP1); FUNCTIONS IN: binding, catalytic activity; INVOLVED IN: xylem and phloem pattern f…
TRINITY_DN38697_c0_g1_i3	-4.62617	35.2	no hits & (original description: len=1323 path=[2:0-950 3:951-1199 4:1200-1322])
TRINITY_DN3870_c0_g1_i1	-2.54241	27.3.35	(at3g62420 : 129.0) Encodes a group-S bZIP transcription factor. Forms heterodimers with group-C bZIP transcription factors. The heterodimers bind to the ACTCAT cis-element of proline dehydrogenase gene.; basic region/leucine zipper motif 53 (BZIP53); FUNCTIONS IN: sequence-specific DNA binding, DNA binding, protein heterodimerization activity, sequence-specific DNA binding transcription factor a…
TRINITY_DN38739_c0_g2_i1	-1.63729	20.2.2	(at3g50830 : 224.0) cold acclimation protein WCOR413-like protein beta form. Transcript is not detectable.; cold-regulated 413-plasma membrane 2 (COR413-PM2); FUNCTIONS IN: molecular_function unknown; INVOLVED IN: response to stress; LOCATED IN: plasma membrane; EXPRESSED IN: 24 plant structures; EXPRESSED DURING: 13 growth stages; CONTAINS InterPro DOMAIN/s: Cold acclimation WCOR413 (InterPro:IP…
TRINITY_DN3876_c0_g1_i2	-2.03646	35.2	no hits & (original description: len=1370 path=[0:0-475 2:476-759 4:760-939 5:940-1369])
TRINITY_DN38917_c2_g1_i1	-1.90318	35.2	no hits & (original description: len=270 path=[0:0-269])
TRINITY_DN38943_c1_g1_i6	-1.04228	35.2	(at1g53560 : 110.0) Ribosomal protein L18ae family; BEST Arabidopsis thaliana protein match is: Ribosomal protein L18ae family (TAIR:AT1G17080.1); Has 133 Blast hits to 133 proteins in 16 species: Archae - 0; Bacteria - 2; Metazoa - 0; Fungi - 4; Plants - 127; Viruses - 0; Other Eukaryotes - 0 (source: NCBI BLink). & (reliability: 220.0) & (original description: len=7398 path=[1:0-357 2:358-534 3…
TRINITY_DN38974_c0_g1_i3	-1.06236	29.2.1.2.2.29	(at3g06680 : 82.0) Ribosomal L29e protein family; FUNCTIONS IN: structural constituent of ribosome; INVOLVED IN: translation, ribosome biogenesis; LOCATED IN: ribosome, cytosolic large ribosomal subunit; EXPRESSED IN: 22 plant structures; EXPRESSED DURING: 13 growth stages; CONTAINS InterPro DOMAIN/s: Ribosomal protein L29e (InterPro:IPR002673); BEST Arabidopsis thaliana protein match is: Ribosom…
TRINITY_DN39084_c0_g3_i1	-1.16019	29.2.1.2.1.31	(o22518|rssa_soybn : 117.0) 40S ribosomal protein SA (p40) - Glycine max (Soybean) & (at3g04770 : 110.0) 40s ribosomal protein SA B (RPSAb); FUNCTIONS IN: structural constituent of ribosome; INVOLVED IN: translation; LOCATED IN: cytosolic small ribosomal subunit, cytosolic ribosome, chloroplast, membrane; EXPRESSED IN: 25 plant structures; EXPRESSED DURING: 15 growth stages; CONTAINS InterPro DOM…
TRINITY_DN3911_c0_g2_i4	3.10243	35.2	no hits & (original description: len=2796 path=[0:0-258 1:259-2036 2:2037-2037 3:2038-2167 4:2168-2309 5:2310-2392 6:2393-2795])
TRINITY_DN3923_c0_g1_i13	-1.13314	8.2.11	(at5g49460 : 798.0) One of the two genes encoding subunit B of the cytosolic enzyme ATP Citrate Lyase (ACL); ATP citrate lyase subunit B 2 (ACLB-2); FUNCTIONS IN: ATP citrate synthase activity; INVOLVED IN: acetyl-CoA biosynthetic process; LOCATED IN: cytosol, citrate lyase complex, plasma membrane; EXPRESSED IN: 24 plant structures; EXPRESSED DURING: 13 growth stages; CONTAINS InterPro DOMAIN/s:…
TRINITY_DN3927_c0_g1_i8	-1.51696	26.4.1	(p52409|e13b_wheat : 384.0) Glucan endo-1,3-beta-glucosidase precursor (EC 3.2.1.39) ((1->3)-beta-glucan endohydrolase) ((1->3)-beta-glucanase) (Beta-1,3-endoglucanase) - Triticum aestivum (Wheat) & (at3g46570 : 369.0) Glycosyl hydrolase superfamily protein; FUNCTIONS IN: cation binding, hydrolase activity, hydrolyzing O-glycosyl compounds, catalytic activity; INVOLVED IN: carbohydrate metabolic …
TRINITY_DN39290_c1_g1_i1	-3.26095	26.21	(at2g45180 : 136.0) Bifunctional inhibitor/lipid-transfer protein/seed storage 2S albumin superfamily protein; FUNCTIONS IN: lipid binding; INVOLVED IN: lipid transport; LOCATED IN: chloroplast thylakoid membrane; EXPRESSED IN: 22 plant structures; EXPRESSED DURING: 13 growth stages; CONTAINS InterPro DOMAIN/s: Bifunctional inhibitor/plant lipid transfer protein/seed storage (InterPro:IPR016140),…
TRINITY_DN3933_c0_g1_i2	-1.29293	10.1.12.2	(at1g79500 : 218.0) Encodes a protein with 3-deoxy-8-phosphooctulonate synthase (KDOP synthase) activity which is involved in the biosynthesis of KDO, a component of cell wall rhamnogalacturonan II.; AtkdsA1; FUNCTIONS IN: 3-deoxy-8-phosphooctulonate synthase activity; INVOLVED IN: metabolic process, rhamnogalacturonan II biosynthetic process; LOCATED IN: cytoplasm; EXPRESSED IN: 22 plant structu…
TRINITY_DN3945_c3_g2_i4	-1.32092	31.1.1.2	(p46259|tba1_pea : 609.0) Tubulin alpha-1 chain - Pisum sativum (Garden pea) & (at4g14960 : 601.0) Encodes an alpha-tubulin isoform required for right handed helical growth.; TUA6; FUNCTIONS IN: protein binding, structural constituent of cytoskeleton; INVOLVED IN: response to salt stress, microtubule cytoskeleton organization, cellular response to gravity; LOCATED IN: in 8 components; EXPRESSED I…
TRINITY_DN3959_c0_g2_i1	-1.95224	35.2	no hits & (original description: len=2114 path=[0:0-2113])
TRINITY_DN3964_c0_g1_i1	-1.9058	35.2	no hits & (original description: len=1081 path=[0:0-241 1:242-505 3:506-525 4:526-1080])
TRINITY_DN39756_c0_g1_i1	-0.908187	33.99	(at2g23810 : 216.0) Member of TETRASPANIN family; tetraspanin8 (TET8); FUNCTIONS IN: molecular_function unknown; INVOLVED IN: aging; LOCATED IN: plasma membrane, membrane; EXPRESSED IN: 25 plant structures; EXPRESSED DURING: 14 growth stages; CONTAINS InterPro DOMAIN/s: Tetraspanin (InterPro:IPR018499), Tetraspanin, conserved site (InterPro:IPR018503), Tetraspanin, subgroup (InterPro:IPR000301); …
TRINITY_DN3977_c0_g2_i7	-2.62707	27.3.11	(at3g02790 : 154.0) zinc finger (C2H2 type) family protein; FUNCTIONS IN: sequence-specific DNA binding transcription factor activity; INVOLVED IN: regulation of transcription; LOCATED IN: intracellular; EXPRESSED IN: 22 plant structures; EXPRESSED DURING: 14 growth stages; CONTAINS InterPro DOMAIN/s: Zinc finger, C2H2-like (InterPro:IPR015880); BEST Arabidopsis thaliana protein match is: zinc fi…
TRINITY_DN39940_c0_g1_i1	-2.45165	11.9.2.1	(at5g42930 : 261.0) alpha/beta-Hydrolases superfamily protein; FUNCTIONS IN: triglyceride lipase activity; INVOLVED IN: lipid metabolic process; LOCATED IN: cellular_component unknown; CONTAINS InterPro DOMAIN/s: Lipase, class 3 (InterPro:IPR002921); BEST Arabidopsis thaliana protein match is: alpha/beta-Hydrolases superfamily protein (TAIR:AT1G56630.1); Has 1515 Blast hits to 1509 proteins in 32…
TRINITY_DN40081_c0_g1_i1	-1.05361	29.5.11.4.2	(at3g48030 : 109.0) hypoxia-responsive family protein / zinc finger (C3HC4-type RING finger) family protein; FUNCTIONS IN: zinc ion binding; INVOLVED IN: response to hypoxia; EXPRESSED IN: hypocotyl, root; CONTAINS InterPro DOMAIN/s: Zinc finger, RING-type (InterPro:IPR001841), Zinc finger, C3HC4 RING-type (InterPro:IPR018957), Hypoxia induced protein, conserved region (InterPro:IPR007667); BEST …
TRINITY_DN4030_c0_g4_i1	-2.67192	18.3	(at4g21470 : 291.0) Bifunctional enzyme that catalyzes hydrolysis of FMN to riboflavin, and phosphorylation of riboflavin to FMN.; riboflavin kinase/FMN hydrolase (FMN/FHY); FUNCTIONS IN: riboflavin kinase activity, FMN adenylyltransferase activity; INVOLVED IN: riboflavin biosynthetic process, metabolic process; LOCATED IN: endomembrane system; EXPRESSED IN: 22 plant structures; EXPRESSED DURING…
TRINITY_DN40464_c1_g1_i1	-1.39014	17.7.1.5	(at1g76680 : 82.8) Encodes a member of an alpha/beta barrel fold family of FMN-containing oxidoreductases. One of the closely related 12-oxophytodienoic acid reductases. This enzyme is not expected to participate in jasmonic acid biosynthesis because during in vitro assays, it shows very little activity with the naturally occurring OPDA isomer. Shows activity towards 2,4,6-trinitrotoluene. Expres…
TRINITY_DN4052_c0_g1_i4	-0.803467	29.5.11.20	(q9m4t8|psa5_soybn : 298.0) Proteasome subunit alpha type 5 (EC 3.4.25.1) (20S proteasome alpha subunit E) (20S proteasome subunit alpha-5) - Glycine max (Soybean) & (at3g14290 : 294.0) Encodes 20S proteasome subunit PAE2 (PAE2).; 20S proteasome alpha subunit E2 (PAE2); FUNCTIONS IN: peptidase activity, endopeptidase activity, threonine-type endopeptidase activity; INVOLVED IN: ubiquitin-dependen…
TRINITY_DN40572_c0_g1_i3	1.18124	35.2	no hits & (original description: len=2242 path=[3:0-488 6:489-1052 8:1053-1094 11:1095-1095 13:1096-1216 16:1217-1325 20:1326-1347 21:1348-1369 22:1370-1370 24:1371-1397 25:1398-1429 26:1430-1520 27:1521-1548 29:1549-1676 30:1677-1714 32:1715-2241])
TRINITY_DN406_c0_g1_i2	-0.927688	3.8.2	(at3g56310 : 115.0) Melibiase family protein; FUNCTIONS IN: alpha-galactosidase activity, hydrolase activity, hydrolyzing O-glycosyl compounds, catalytic activity; INVOLVED IN: carbohydrate metabolic process, metabolic process; LOCATED IN: vacuole; EXPRESSED IN: 24 plant structures; EXPRESSED DURING: 15 growth stages; CONTAINS InterPro DOMAIN/s: Aldolase-type TIM barrel (InterPro:IPR013785), Glyc…
TRINITY_DN4065_c1_g1_i1	-1.11282	34.8	(p31691|adt_orysa : 345.0) ADP,ATP carrier protein, mitochondrial precursor (ADP/ATP translocase) (Adenine nucleotide translocator) (ANT) - Oryza sativa (Rice) & (at3g08580 : 342.0) mitochondrial ADP/ATP carrier; ADP/ATP carrier 1 (AAC1); FUNCTIONS IN: binding, copper ion binding, ATP:ADP antiporter activity; INVOLVED IN: transport, purine nucleotide transport; LOCATED IN: in 10 components; EXPRE…
TRINITY_DN4065_c2_g1_i3	-0.952694	34.8	(o22342|adt1_goshi : 287.0) ADP,ATP carrier protein 1, mitochondrial precursor (ADP/ATP translocase 1) (Adenine nucleotide translocator 1) (ANT 1) - Gossypium hirsutum (Upland cotton) & (at3g08580 : 282.0) mitochondrial ADP/ATP carrier; ADP/ATP carrier 1 (AAC1); FUNCTIONS IN: binding, copper ion binding, ATP:ADP antiporter activity; INVOLVED IN: transport, purine nucleotide transport; LOCATED IN:…
TRINITY_DN4066_c1_g1_i9	1.06708	35.2	no hits & (original description: len=6118 path=[1:0-466 6:467-551 8:552-677 9:678-756 10:757-853 11:854-2622 12:2623-2623 13:2624-2624 15:2625-5912 17:5913-5913 18:5914-5943 21:5944-5966 23:5967-5968 25:5969-5991 27:5992-6013 28:6014-6051 30:6052-6117])
TRINITY_DN4070_c0_g2_i8	-1.26597	35.2	no hits & (original description: len=2676 path=[1:0-922 4:923-925 5:926-1131 9:1132-1235 10:1236-2595 12:2596-2675])
TRINITY_DN40766_c0_g1_i3	5.36891	35.2	no hits & (original description: len=1601 path=[1:0-137 3:138-1227 4:1228-1230 5:1231-1600])
TRINITY_DN40814_c0_g1_i1	-2.8629	35.2	no hits & (original description: len=458 path=[1:0-297 2:298-327 3:328-371 5:372-457])
TRINITY_DN40814_c0_g2_i1	-3.9087	30.1	(at3g54040 : 147.0) PAR1 protein; FUNCTIONS IN: molecular_function unknown; INVOLVED IN: biological_process unknown; LOCATED IN: endomembrane system; EXPRESSED IN: 20 plant structures; EXPRESSED DURING: 10 growth stages; CONTAINS InterPro DOMAIN/s: PAR1 (InterPro:IPR009489); BEST Arabidopsis thaliana protein match is: PAR1 protein (TAIR:AT5G52390.1); Has 82 Blast hits to 82 proteins in 11 species…
TRINITY_DN4083_c0_g1_i4	-2.7784	26.3.2	(at4g36360 : 1095.0) putative beta-galactosidase (BGAL3 gene); beta-galactosidase 3 (BGAL3); FUNCTIONS IN: beta-galactosidase activity; INVOLVED IN: carbohydrate metabolic process; LOCATED IN: endomembrane system; EXPRESSED IN: 23 plant structures; EXPRESSED DURING: 13 growth stages; CONTAINS InterPro DOMAIN/s: Glycoside hydrolase, family 35, conserved site (InterPro:IPR019801), Glycoside hydrola…
TRINITY_DN4098_c0_g2_i10	4.48283	35.2	no hits & (original description: len=3970 path=[0:0-560 3:561-988 6:989-1021 7:1022-1613 8:1614-1656 9:1657-1781 10:1782-1823 11:1824-3332 12:3333-3375 13:3376-3387 16:3388-3426 17:3427-3456 19:3457-3969])
TRINITY_DN41024_c0_g2_i1	1.88706	35.2	no hits & (original description: len=2275 path=[0:0-2274])
TRINITY_DN4128_c1_g1_i1	-1.08442	29.2.1.2.2.19	(at1g02780 : 230.0) embryo defective 2386 (emb2386); FUNCTIONS IN: structural constituent of ribosome; INVOLVED IN: translation, ribosome biogenesis, embryo development ending in seed dormancy; LOCATED IN: in 6 components; EXPRESSED IN: 25 plant structures; EXPRESSED DURING: 14 growth stages; CONTAINS InterPro DOMAIN/s: Ribosomal protein L19/L19e (InterPro:IPR000196), Ribosomal protein L19/L19e, …
TRINITY_DN4129_c0_g1_i3	1.36012	30.2.17	(at4g23160 : 190.0) Encodes a cysteine-rich receptor-like protein kinase.; cysteine-rich RLK (RECEPTOR-like protein kinase) 8 (CRK8); FUNCTIONS IN: kinase activity; INVOLVED IN: protein amino acid phosphorylation; CONTAINS InterPro DOMAIN/s: Protein kinase, ATP binding site (InterPro:IPR017441), Reverse transcriptase, RNA-dependent DNA polymerase (InterPro:IPR013103), Serine/threonine-protein kin…
TRINITY_DN41354_c1_g1_i3	-1.35237	10.1.6	(at3g23820 : 443.0) UDP-D-glucuronate 4-epimerase; UDP-D-glucuronate 4-epimerase 6 (GAE6); FUNCTIONS IN: UDP-glucuronate 4-epimerase activity, catalytic activity; INVOLVED IN: cellular metabolic process, carbohydrate metabolic process, nucleotide-sugar metabolic process, metabolic process; LOCATED IN: cellular_component unknown; EXPRESSED IN: 26 plant structures; EXPRESSED DURING: 15 growth stage…
TRINITY_DN41368_c2_g1_i1	0.920348	27.3.50	(at3g52910 : 123.0) Growth regulating factor encoding transcription activator. One of the nine members of a GRF gene family, containing nuclear targeting domain. Involved in leaf development and expressed in root, shoot and flower.; growth-regulating factor 4 (GRF4); CONTAINS InterPro DOMAIN/s: Glutamine-Leucine-Glutamine, QLQ (InterPro:IPR014978), WRC (InterPro:IPR014977); BEST Arabidopsis thali…
TRINITY_DN41461_c0_g1_i8	-1.57648	35.2	(at1g60790 : 164.0) Encodes a member of the TBL (TRICHOME BIREFRINGENCE-LIKE) gene family containing a plant-specific DUF231 (domain of unknown function) domain. TBL gene family has 46 members, two of which (TBR/AT5G06700 and TBL3/AT5G01360) have been shown to be involved in the synthesis and deposition of secondary wall cellulose, presumably by influencing the esterification state of pectic poly…
TRINITY_DN41507_c0_g1_i1	-2.51037	17.5.2	(at5g44210 : 95.9) encodes a member of the ERF (ethylene response factor) subfamily B-1 of ERF/AP2 transcription factor family (ATERF-9). The protein contains one AP2 domain. There are 15 members in this subfamily including ATERF-3, ATERF-4, ATERF-7, and leafy petiole.; erf domain protein 9 (ERF9); FUNCTIONS IN: transcription repressor activity, DNA binding, sequence-specific DNA binding transcri…
TRINITY_DN4152_c0_g2_i1	0.918951	35.2	no hits & (original description: len=2015 path=[0:0-1422 1:1423-1678 3:1679-2014])
TRINITY_DN4155_c0_g1_i1	-1.14318	29.2.1.2.2.34	(at1g69620 : 167.0) putative 60S ribosomal protein L34; ribosomal protein L34 (RPL34); FUNCTIONS IN: structural constituent of ribosome; INVOLVED IN: translation, ribosome biogenesis; LOCATED IN: ribosome, cytosolic large ribosomal subunit, plasma membrane, large ribosomal subunit, membrane; EXPRESSED IN: 24 plant structures; EXPRESSED DURING: 13 growth stages; CONTAINS InterPro DOMAIN/s: Ribosom…
TRINITY_DN41561_c0_g1_i6	-5.69982	35.2	no hits & (original description: len=4512 path=[0:0-375 2:376-377 3:378-378 4:379-573 5:574-575 6:576-576 7:577-1669 9:1670-1817 10:1818-2989 12:2990-3193 14:3194-4511])
TRINITY_DN41646_c0_g2_i1	1.07879	35.2	(at3g18310 : 154.0) unknown protein; Has 30 Blast hits to 30 proteins in 10 species: Archae - 0; Bacteria - 0; Metazoa - 0; Fungi - 0; Plants - 30; Viruses - 0; Other Eukaryotes - 0 (source: NCBI BLink). & (reliability: 308.0) & (original description: len=3979 path=[0:0-3978])
TRINITY_DN41765_c2_g1_i1	-1.52002	11.3	(at1g01610 : 631.0) Encodes a protein with glycerol-3-phosphate acyltransferase activity. Involved in cutin assembly. Is functional redundant of GPAT8.; glycerol-3-phosphate acyltransferase 4 (GPAT4); FUNCTIONS IN: 1-acylglycerol-3-phosphate O-acyltransferase activity, acyltransferase activity; INVOLVED IN: metabolic process, cutin biosynthetic process; EXPRESSED IN: 25 plant structures; EXPRESSE…
TRINITY_DN4182_c0_g1_i3	-3.30629	26.9	(at3g62760 : 85.5) Encodes glutathione transferase belonging to the phi class of GSTs. Naming convention according to Wagner et al. (2002).; ATGSTF13; CONTAINS InterPro DOMAIN/s: Thioredoxin fold (InterPro:IPR012335), Glutathione S-transferase, C-terminal (InterPro:IPR004046), Glutathione S-transferase, C-terminal-like (InterPro:IPR010987), Glutathione S-transferase/chloride channel, C-terminal (…
TRINITY_DN41900_c1_g1_i1	2.11346	27.3.67	(at3g48670 : 420.0) Encodes IDN2 (INVOLVED IN DE NOVO 2), a double-stranded RNA-binding protein involved in de novo methylation and small interfering RNA (siRNA)-mediated maintenance methylation. IND2 is a component of the RNA-directed DNA methylation pathway.; INVOLVED IN DE NOVO 2 (IDN2); FUNCTIONS IN: molecular_function unknown; INVOLVED IN: response to cadmium ion, chromatin silencing, DNA me…
TRINITY_DN41933_c2_g1_i1	-1.49589	27.3.15	"(at2g47810 : 172.0) ""nuclear factor Y, subunit B5"" (NF-YB5); FUNCTIONS IN: sequence-specific DNA binding transcription factor activity; INVOLVED IN: regulation of transcription, DNA-dependent; LOCATED IN: nucleus, intracellular; EXPRESSED IN: sepal, male gametophyte, root, carpel; EXPRESSED DURING: 4 anthesis; CONTAINS InterPro DOMAIN/s: Transcription factor, CBFA/NFYB, DNA topoisomerase (Inte…
TRINITY_DN41992_c0_g1_i2	-0.951091	34.1.1.1	(at4g38510 : 214.0) ATPase, V1 complex, subunit B protein; FUNCTIONS IN: hydrogen ion transporting ATP synthase activity, rotational mechanism, hydrolase activity, acting on acid anhydrides, catalyzing transmembrane movement of substances, ATP binding, proton-transporting ATPase activity, rotational mechanism; INVOLVED IN: proton transport, ATP metabolic process, ATP synthesis coupled proton tran…
TRINITY_DN42122_c0_g1_i2	-3.55367	10.5.2	(at4g38770 : 87.8) Encodes one of four proline-rich proteins in Arabidopsis which are predicted to localize to the cell wall. Transcripts are most abundant in aerial organs of the plant.; proline-rich protein 4 (PRP4); CONTAINS InterPro DOMAIN/s: Pollen Ole e 1 allergen/extensin (InterPro:IPR006041); BEST Arabidopsis thaliana protein match is: proline-rich protein 2 (TAIR:AT2G21140.1); Has 142477…
TRINITY_DN42155_c0_g1_i3	-1.58503	27.3.99	(at2g39830 : 428.0) DA1-related protein 2 (DAR2); FUNCTIONS IN: zinc ion binding; LOCATED IN: chloroplast; EXPRESSED IN: 23 plant structures; EXPRESSED DURING: 13 growth stages; CONTAINS InterPro DOMAIN/s: Zinc finger, LIM-type (InterPro:IPR001781), Protein of unknown function DUF3633 (InterPro:IPR022087); BEST Arabidopsis thaliana protein match is: LIM domain-containing protein (TAIR:AT4G36860.1…
TRINITY_DN42205_c0_g1_i2	2.8124	35.2	no hits & (original description: len=984 path=[1:0-561 3:562-588 4:589-781 5:782-842 7:843-892 8:893-983])
TRINITY_DN42223_c0_g2_i2	6.4495	35.2	(at1g43760 : 81.3) DNAse I-like superfamily protein; CONTAINS InterPro DOMAIN/s: Endonuclease/exonuclease/phosphatase (InterPro:IPR005135), RNA-directed DNA polymerase (reverse transcriptase), related (InterPro:IPR015706); BEST Arabidopsis thaliana protein match is: DNAse I-like superfamily protein (TAIR:AT1G40390.1); Has 1816 Blast hits to 1744 proteins in 56 species: Archae - 0; Bacteria - 6; M…
TRINITY_DN42227_c0_g1_i7	-1.10447	35.2	(at2g35880 : 101.0) TPX2 (targeting protein for Xklp2) protein family; FUNCTIONS IN: molecular_function unknown; EXPRESSED IN: 24 plant structures; EXPRESSED DURING: 13 growth stages; CONTAINS InterPro DOMAIN/s: Xklp2 targeting protein (InterPro:IPR009675); BEST Arabidopsis thaliana protein match is: TPX2 (targeting protein for Xklp2) protein family (TAIR:AT4G32330.3); Has 16554 Blast hits to 102…
TRINITY_DN42237_c0_g1_i4	-1.50028	30.6	(at3g21220 : 332.0) Encodes a mitogen-activated kinase kinase, dual specific protein kinase that is expressed in vegetative tissues and floral buds. Involved in innate immunity. This protein activates MPK3/MPK6 and early-defense genes redundantly with MKK4.In plants with both MKK5 and MKK6 levels reduced by RNAi plants, floral organs do not abscise suggestion a role for both proteins in mediating…
TRINITY_DN424_c0_g1_i5	0.759239	35.2	no hits & (original description: len=6372 path=[0:0-766 1:767-1026 3:1027-1057 4:1058-1331 5:1332-1639 6:1640-1640 7:1641-2237 8:2238-2239 9:2240-3651 10:3652-5860 11:5861-6151 12:6152-6371])
TRINITY_DN42506_c0_g1_i12	2.21473	35.2	no hits & (original description: len=2743 path=[2:0-284 8:285-287 9:288-2244 10:2245-2338 11:2339-2347 12:2348-2390 15:2391-2399 16:2400-2485 17:2486-2490 18:2491-2542 19:2543-2622 20:2623-2742])
TRINITY_DN4256_c0_g1_i8	-1.06923	30.5	(at4g17170 : 166.0) member of RAB gene family; RAB GTPase homolog B1C (RABB1C); FUNCTIONS IN: GTP binding, GTPase activity; INVOLVED IN: ER to Golgi vesicle-mediated transport, pollen sperm cell differentiation, cell growth; LOCATED IN: plasma membrane, vacuole, membrane; EXPRESSED IN: 26 plant structures; EXPRESSED DURING: 16 growth stages; CONTAINS InterPro DOMAIN/s: Ras GTPase (InterPro:IPR001…
TRINITY_DN4258_c0_g1_i3	-1.3137	10.6.2	(at2g28100 : 218.0) Encodes a protein with &#945;-fucosidase activity. The activity was assessed on 2'-fucosyl-lactitol. AtFUC1 was not able to act on XXFG substrates, at least when heterologously expressed in <i>Pichia pastoris</i>. The enzyme has been postulated to act on fucosylated substrates other than xyloglucan oligosaccharides. was shown (<i>Pichia pastoris</i>) to hydrolyze fucose in 3- …
TRINITY_DN427_c0_g1_i2	-0.648215	35.2	(at3g50120 : 155.0) Plant protein of unknown function (DUF247); FUNCTIONS IN: molecular_function unknown; INVOLVED IN: biological_process unknown; LOCATED IN: endomembrane system; EXPRESSED IN: leaf apex, petal, leaf whorl, sepal, flower; EXPRESSED DURING: 4 anthesis, petal differentiation and expansion stage; CONTAINS InterPro DOMAIN/s: Protein of unknown function DUF247, plant (InterPro:IPR0041…
TRINITY_DN4292_c0_g1_i2	-2.09324	35.2	no hits & (original description: len=3434 path=[1:0-477 3:478-500 4:501-626 5:627-630 8:631-631 9:632-651 10:652-915 11:916-920 12:921-986 13:987-1830 16:1831-1857 17:1858-3433])
TRINITY_DN4298_c0_g1_i8	-1.04473	30.3	(p53683|cdpk2_orysa : 296.0) Calcium-dependent protein kinase, isoform 2 (EC 2.7.11.1) (CDPK 2) - Oryza sativa (Rice) & (at4g04720 : 278.0) member of Calcium Dependent Protein Kinase; calcium-dependent protein kinase 21 (CPK21); FUNCTIONS IN: in 6 functions; INVOLVED IN: protein amino acid phosphorylation, N-terminal protein myristoylation; LOCATED IN: plasma membrane; EXPRESSED IN: cultured cell…
TRINITY_DN42986_c0_g1_i6	-6.39649	35.2	no hits & (original description: len=1876 path=[1:0-187 5:188-266 8:267-296 9:297-466 11:467-468 13:469-478 15:479-505 17:506-542 18:543-546 20:547-579 22:580-594 23:595-638 24:639-672 25:673-673 26:674-681 29:682-710 31:711-831 32:832-848 35:849-1552 37:1553-1875])
TRINITY_DN43120_c0_g1_i2	-1.35772	13.2.6.2	(at4g15940 : 345.0) Fumarylacetoacetate (FAA) hydrolase family; FUNCTIONS IN: copper ion binding, catalytic activity; INVOLVED IN: metabolic process; LOCATED IN: mitochondrion; EXPRESSED IN: 24 plant structures; EXPRESSED DURING: 15 growth stages; CONTAINS InterPro DOMAIN/s: Fumarylacetoacetase, C-terminal-like (InterPro:IPR002529), Fumarylacetoacetase, C-terminal-related (InterPro:IPR011234); BE…
TRINITY_DN43152_c0_g1_i3	-4.1798	35.1	(at4g38650 : 693.0) Glycosyl hydrolase family 10 protein; FUNCTIONS IN: cation binding, hydrolase activity, hydrolyzing O-glycosyl compounds, catalytic activity; INVOLVED IN: carbohydrate metabolic process; LOCATED IN: endomembrane system; CONTAINS InterPro DOMAIN/s: Glycoside hydrolase, family 10 (InterPro:IPR001000), Glycoside hydrolase, catalytic core (InterPro:IPR017853), Glycoside hydrolase,…
TRINITY_DN43165_c0_g1_i9	-1.85007	26.11	(at5g42250 : 448.0) Zinc-binding alcohol dehydrogenase family protein; FUNCTIONS IN: oxidoreductase activity, zinc ion binding; INVOLVED IN: oxidation reduction; EXPRESSED IN: 11 plant structures; EXPRESSED DURING: 6 growth stages; CONTAINS InterPro DOMAIN/s: GroES-like (InterPro:IPR011032), Alcohol dehydrogenase GroES-like (InterPro:IPR013154), Alcohol dehydrogenase, zinc-containing, conserved s…
TRINITY_DN432_c0_g1_i1	-3.7401	27.3.27	(at4g17980 : 226.0) NAC domain containing protein 71 (NAC071); FUNCTIONS IN: sequence-specific DNA binding transcription factor activity; INVOLVED IN: multicellular organismal development, regulation of transcription; LOCATED IN: cellular_component unknown; CONTAINS InterPro DOMAIN/s: No apical meristem (NAM) protein (InterPro:IPR003441); BEST Arabidopsis thaliana protein match is: NAC domain con…
TRINITY_DN43254_c0_g1_i1	3.17705	35.2	no hits & (original description: len=1284 path=[0:0-212 1:213-347 2:348-407 3:408-493 4:494-1283])
TRINITY_DN43373_c0_g1_i1	-1.46813	35.2	no hits & (original description: len=1028 path=[0:0-1027])
TRINITY_DN4344_c0_g1_i1	1.19076	35.2	(at1g63855 : 213.0) Putative methyltransferase family protein; CONTAINS InterPro DOMAIN/s: Methyltransferase-16, putative (InterPro:IPR019410); BEST Arabidopsis thaliana protein match is: S-adenosyl-L-methionine-dependent methyltransferases superfamily protein (TAIR:AT5G27400.1); Has 35333 Blast hits to 34131 proteins in 2444 species: Archae - 798; Bacteria - 22429; Metazoa - 974; Fungi - 991; Pl…
TRINITY_DN43470_c0_g1_i4	-0.50228	35.2	(at1g05870 : 135.0) Protein of unknown function (DUF1685); FUNCTIONS IN: molecular_function unknown; LOCATED IN: cellular_component unknown; CONTAINS InterPro DOMAIN/s: Protein of unknown function DUF1685 (InterPro:IPR012881); BEST Arabidopsis thaliana protein match is: Protein of unknown function (DUF1685) (TAIR:AT2G31560.2). & (reliability: 270.0) & (original description: len=2876 path=[1:0-559…
TRINITY_DN4351_c0_g1_i13	-1.41736	35.1	(at5g64440 : 370.0) AtFAAH (fatty acid amide hydrolase) modulates endogenous NAEs (N-Acylethanolamines) levels in plants by hydrolyzing NAEs to ethanolamine and their corresponding free fatty acids. NAE depletion likely participates in the regulation of plant growth.; fatty acid amide hydrolase (FAAH); FUNCTIONS IN: N-(long-chain-acyl)ethanolamine deacylase activity, amidase activity; INVOLVED IN…
TRINITY_DN436_c1_g1_i1	-1.79297	30.2.17	(atmg00810 : 125.0) hypothetical protein; DNA/RNA polymerases superfamily protein; CONTAINS InterPro DOMAIN/s: Reverse transcriptase, RNA-dependent DNA polymerase (InterPro:IPR013103); BEST Arabidopsis thaliana protein match is: cysteine-rich RLK (RECEPTOR-like protein kinase) 8 (TAIR:AT4G23160.1). & (p10978|polx_tobac : 103.0) Retrovirus-related Pol polyprotein from transposon TNT 1-94 [Includes…
TRINITY_DN436_c2_g1_i1	-1.5139	29.4	(at4g30960 : 95.1) Encodes CBL-interacting protein kinase 6 (CIPK6). Required for development and salt tolerance.; SOS3-interacting protein 3 (SIP3); FUNCTIONS IN: protein serine/threonine kinase activity, protein kinase activity, kinase activity, ATP binding; INVOLVED IN: in 6 processes; LOCATED IN: cellular_component unknown; EXPRESSED IN: 22 plant structures; EXPRESSED DURING: 13 growth stages…
TRINITY_DN436_c3_g1_i4	-1.63358	29.4	(at4g30960 : 114.0) Encodes CBL-interacting protein kinase 6 (CIPK6). Required for development and salt tolerance.; SOS3-interacting protein 3 (SIP3); FUNCTIONS IN: protein serine/threonine kinase activity, protein kinase activity, kinase activity, ATP binding; INVOLVED IN: in 6 processes; LOCATED IN: cellular_component unknown; EXPRESSED IN: 22 plant structures; EXPRESSED DURING: 13 growth stage…
TRINITY_DN43649_c0_g1_i5	4.15266	27.3.21	(q5ne24|nsp2_medtr : 424.0) Nodulation signaling pathway 2 protein - Medicago truncatula (Barrel medic) & (at4g08250 : 360.0) GRAS family transcription factor; CONTAINS InterPro DOMAIN/s: Transcription factor GRAS (InterPro:IPR005202); BEST Arabidopsis thaliana protein match is: RGA-like protein 3 (TAIR:AT5G17490.1); Has 2377 Blast hits to 2344 proteins in 299 species: Archae - 0; Bacteria - 2; M…
TRINITY_DN43696_c0_g1_i2	1.87949	35.2	no hits & (original description: len=355 path=[1:0-195 2:196-354])
TRINITY_DN43904_c0_g1_i3	-0.981403	16.8.3	(at3g50360 : 201.0) centrin2 (CEN2); FUNCTIONS IN: calcium ion binding; INVOLVED IN: biological_process unknown; LOCATED IN: plasma membrane; EXPRESSED IN: 24 plant structures; EXPRESSED DURING: 15 growth stages; CONTAINS InterPro DOMAIN/s: EF-Hand 1, calcium-binding site (InterPro:IPR018247), EF-HAND 2 (InterPro:IPR018249), EF-hand-like domain (InterPro:IPR011992), Calcium-binding EF-hand (Inter…
TRINITY_DN4395_c1_g1_i4	-2.31746	23.1.1.10	(at3g12670 : 492.0) embryo defective 2742 (emb2742); FUNCTIONS IN: CTP synthase activity, catalytic activity; INVOLVED IN: response to cadmium ion, embryo development ending in seed dormancy; LOCATED IN: endomembrane system; EXPRESSED IN: 23 plant structures; EXPRESSED DURING: 13 growth stages; CONTAINS InterPro DOMAIN/s: Glutamine amidotransferase class-I, C-terminal (InterPro:IPR000991), CTP sy…
TRINITY_DN43999_c0_g1_i1	-2.77601	35.2	no hits & (original description: len=349 path=[0:0-348])
TRINITY_DN44031_c0_g1_i2	1.91827	30.2.12	(at3g47570 : 630.0) Leucine-rich repeat protein kinase family protein; FUNCTIONS IN: protein serine/threonine kinase activity, kinase activity, ATP binding; INVOLVED IN: transmembrane receptor protein tyrosine kinase signaling pathway, protein amino acid phosphorylation; LOCATED IN: plasma membrane; EXPRESSED IN: 13 plant structures; EXPRESSED DURING: 8 growth stages; CONTAINS InterPro DOMAIN/s: …
TRINITY_DN44096_c0_g1_i4	-1.24837	10.6.3	(p35336|pglr_actch : 97.4) Polygalacturonase precursor (EC 3.2.1.15) (PG) (Pectinase) - Actinidia chinensis (Kiwi) (Yangtao) & (at4g33640 : 94.0) unknown protein; Has 30201 Blast hits to 17322 proteins in 780 species: Archae - 12; Bacteria - 1396; Metazoa - 17338; Fungi - 3422; Plants - 5037; Viruses - 0; Other Eukaryotes - 2996 (source: NCBI BLink). & (reliability: 181.8) & (original description…
TRINITY_DN4414_c1_g1_i17	-1.80461	35.2	(at1g14590 : 244.0) Nucleotide-diphospho-sugar transferase family protein; CONTAINS InterPro DOMAIN/s: Nucleotide-diphospho-sugar transferase, predicted (InterPro:IPR005069); BEST Arabidopsis thaliana protein match is: Nucleotide-diphospho-sugar transferase family protein (TAIR:AT2G02061.1); Has 314 Blast hits to 308 proteins in 24 species: Archae - 0; Bacteria - 0; Metazoa - 0; Fungi - 0; Plants…
TRINITY_DN4420_c4_g1_i1	-2.12073	35.2	no hits & (original description: len=2429 path=[0:0-2428])
TRINITY_DN4422_c0_g1_i5	-0.90987	10.2	(at5g03760 : 355.0) encodes a beta-mannan synthase that is required for agrobacterium-mediated plant genetic transformation involves a complex interaction between the bacterium and the host plant. 3
TRINITY_DN44234_c0_g1_i6	9.57951	35.2	no hits & (original description: len=1495 path=[1:0-450 2:451-563 3:564-685 4:686-817 5:818-934 6:935-1032 7:1033-1128 8:1129-1131 12:1132-1132 14:1133-1494])
TRINITY_DN4425_c0_g1_i2	1.86904	35.2	no hits & (original description: len=4992 path=[0:0-87 2:88-140 3:141-192 4:193-219 6:220-224 7:225-314 8:315-419 9:420-2299 10:2300-2377 11:2378-3094 12:3095-3594 13:3595-3794 14:3795-3893 16:3894-3922 17:3923-4991])
TRINITY_DN44307_c0_g1_i6	-1.96906	10.6.3	(at5g06860 : 139.0) Encodes a polygalacturonase inhibiting protein involved in defense response. PGIPs inhibit the function of cell wall pectin degrading enzymes such as those produced by fungal pathogens. PGIP1 is induced by fungal infection.; polygalacturonase inhibiting protein 1 (PGIP1); FUNCTIONS IN: polygalacturonase inhibitor activity; INVOLVED IN: signal transduction, defense response; LO…
TRINITY_DN4439_c0_g1_i5	-1.50944	30.3	(at2g15760 : 91.7) Protein of unknown function (DUF1645); FUNCTIONS IN: calmodulin binding; INVOLVED IN: biological_process unknown; LOCATED IN: plasma membrane; EXPRESSED IN: 19 plant structures; EXPRESSED DURING: 10 growth stages; CONTAINS InterPro DOMAIN/s: Protein of unknown function DUF1645 (InterPro:IPR012442); BEST Arabidopsis thaliana protein match is: Protein of unknown function (DUF1645…
TRINITY_DN4450_c0_g1_i5	-1.25566	30.2.17	(p10978|polx_tobac : 335.0) Retrovirus-related Pol polyprotein from transposon TNT 1-94 [Includes: Protease (EC 3.4.23.-); Reverse transcriptase (EC 2.7.7.49); Endonuclease] - Nicotiana tabacum (Common tobacco) & (at4g23160 : 221.0) Encodes a cysteine-rich receptor-like protein kinase.; cysteine-rich RLK (RECEPTOR-like protein kinase) 8 (CRK8); FUNCTIONS IN: kinase activity; INVOLVED IN: protein …
TRINITY_DN4450_c1_g1_i1	-1.88705	17.7.1.5	(at1g76680 : 249.0) Encodes a member of an alpha/beta barrel fold family of FMN-containing oxidoreductases. One of the closely related 12-oxophytodienoic acid reductases. This enzyme is not expected to participate in jasmonic acid biosynthesis because during in vitro assays, it shows very little activity with the naturally occurring OPDA isomer. Shows activity towards 2,4,6-trinitrotoluene. Expre…
TRINITY_DN4456_c0_g1_i1	-2.50998	35.2	no hits & (original description: len=606 path=[0:0-605])
TRINITY_DN44866_c0_g1_i1	1.75656	35.1.5	(at4g31850 : 1137.0) encodes a protein containing 27 pentatrico-peptide repeat (PPR) motifs; proton gradient regulation 3 (PGR3); CONTAINS InterPro DOMAIN/s: Pentatricopeptide repeat (InterPro:IPR002885); BEST Arabidopsis thaliana protein match is: Tetratricopeptide repeat (TPR)-like superfamily protein (TAIR:AT3G06920.1); Has 108367 Blast hits to 15783 proteins in 329 species: Archae - 17; Bacte…
TRINITY_DN44898_c0_g2_i1	2.52521	35.2	no hits & (original description: len=1629 path=[0:0-1628])
TRINITY_DN4490_c1_g1_i3	-0.990555	35.2	no hits & (original description: len=1545 path=[1:0-540 2:541-611 4:612-652 5:653-1145 6:1146-1168 8:1169-1414 9:1415-1544])
TRINITY_DN44933_c0_g1_i3	-1.3854	30.3	(p27163|calm2_pethy : 146.0) Calmodulin-2 (CaM-2) - Petunia hybrida (Petunia) & (at5g37780 : 145.0) encodes a calmodulin that is involved in thigmomorphogenesis. Gene expression is rapidly induced upon a variety of abiotic stimuli, including water spray, subirrigation, wind, touch, wounding, or darkness.; calmodulin 1 (CAM1); CONTAINS InterPro DOMAIN/s: EF-Hand 1, calcium-binding site (InterPro:I…
TRINITY_DN4501_c0_g1_i2	-1.61288	27.3.99	(q9llx1|isap1_orysa : 99.0) Multiple stress-responsive zinc-finger protein ISAP1 (Stress-associated protein 1) (OsISAP1) - Oryza sativa (Rice) & (at3g12630 : 98.6) A20/AN1-like zinc finger family protein; FUNCTIONS IN: DNA binding, zinc ion binding; INVOLVED IN: biological_process unknown; LOCATED IN: cellular_component unknown; EXPRESSED IN: 24 plant structures; EXPRESSED DURING: 15 growth stage…
TRINITY_DN4504_c0_g1_i2	-1.26401	35.2	(at5g42860 : 95.9) unknown protein; FUNCTIONS IN: molecular_function unknown; INVOLVED IN: biological_process unknown; LOCATED IN: plasma membrane; EXPRESSED IN: 19 plant structures; EXPRESSED DURING: 11 growth stages; BEST Arabidopsis thaliana protein match is: unknown protein (TAIR:AT1G45688.1); Has 1807 Blast hits to 1807 proteins in 277 species: Archae - 0; Bacteria - 0; Metazoa - 736; Fungi …
TRINITY_DN45061_c1_g1_i1	-1.5808	35.2	no hits & (original description: len=5344 path=[0:0-1331 2:1332-1357 3:1358-3888 4:3889-4041 5:4042-5343])
TRINITY_DN4514_c0_g1_i4	-2.39603	26.9	(at5g41210 : 211.0) Encodes glutathione transferase belonging to the theta class of GSTs. Naming convention according to Wagner et al. (2002).; glutathione S-transferase THETA 1 (GSTT1); FUNCTIONS IN: glutathione transferase activity; INVOLVED IN: toxin catabolic process; LOCATED IN: peroxisome, cytoplasm; EXPRESSED IN: 22 plant structures; EXPRESSED DURING: 13 growth stages; CONTAINS InterPro DO…
TRINITY_DN4516_c0_g3_i5	-3.99556	30.3	(at3g17470 : 488.0) Ca2+-activated RelA/spot homolog (CRSH); FUNCTIONS IN: GTP diphosphokinase activity, calcium ion binding; INVOLVED IN: guanosine tetraphosphate metabolic process; LOCATED IN: chloroplast; EXPRESSED IN: 22 plant structures; EXPRESSED DURING: 13 growth stages; CONTAINS InterPro DOMAIN/s: EF-Hand 1, calcium-binding site (InterPro:IPR018247), EF-HAND 2 (InterPro:IPR018249), EF-han…
TRINITY_DN45218_c0_g1_i4	-1.1707	13.2.3.2	(o49818|lgul_cicar : 223.0) Lactoylglutathione lyase (EC 4.4.1.5) (Methylglyoxalase) (Aldoketomutase) (Glyoxalase I) (Glx I) (Ketone-aldehyde mutase) (S-D-lactoylglutathione methylglyoxal lyase) - Cicer arietinum (Chickpea) (Garbanzo) & (at1g08110 : 222.0) lactoylglutathione lyase family protein / glyoxalase I family protein; FUNCTIONS IN: calmodulin binding, lactoylglutathione lyase activity; IN…
TRINITY_DN45292_c0_g1_i3	7.61936	30.2.17	(at4g23160 : 204.0) Encodes a cysteine-rich receptor-like protein kinase.; cysteine-rich RLK (RECEPTOR-like protein kinase) 8 (CRK8); FUNCTIONS IN: kinase activity; INVOLVED IN: protein amino acid phosphorylation; CONTAINS InterPro DOMAIN/s: Protein kinase, ATP binding site (InterPro:IPR017441), Reverse transcriptase, RNA-dependent DNA polymerase (InterPro:IPR013103), Serine/threonine-protein kin…
TRINITY_DN45551_c0_g1_i2	-0.742637	3.8.1	(at3g06580 : 725.0) Encodes a protein with galactose kinase activity. The gene was shown to complement the yeast ƒgal1 mutant defective in the galactokinase gene GAL1.; GALK; FUNCTIONS IN: ATP binding, galactokinase activity; INVOLVED IN: galactose metabolic process, carbohydrate phosphorylation; LOCATED IN: cytoplasm; EXPRESSED IN: 26 plant structures; EXPRESSED DURING: 15 growth stages; CONTAIN…
TRINITY_DN45638_c0_g1_i11	1.31437	35.2	no hits & (original description: len=3362 path=[4:0-843 9:844-874 11:875-944 15:945-974 18:975-1000 19:1001-1035 20:1036-1089 22:1090-1097 23:1098-1119 25:1120-1643 55:1644-1692 56:1693-2125 57:2126-2161 59:2162-2890 60:2891-2997 61:2998-3361])
TRINITY_DN4568_c0_g1_i5	1.65051	35.2	no hits & (original description: len=2233 path=[0:0-590 1:591-677 2:678-1060 3:1061-1734 4:1735-1922 5:1923-2024 6:2025-2232])
TRINITY_DN45847_c0_g1_i3	2.73131	35.2	(original description: len=3386 path=[1:0-222 4:223-944 6:945-1736 8:1737-1737 11:1738-2720 15:2721-2885 16:2886-2944 17:2945-3071 20:3072-3115 21:3116-3274 23:3275-3318 25:3319-3385])
TRINITY_DN4586_c0_g1_i8	1.69177	35.2	(p31843|rrpo_oenbe : 109.0) RNA-directed DNA polymerase homolog (Reverse transcriptase homolog) - Oenothera bertiana (Bertero's evening primrose) & (atmg00860 : 90.9) hypothetical protein; DNA/RNA polymerases superfamily protein. & (reliability: 181.8) & (original description: len=5714 path=[0:0-247 2:248-316 3:317-433 4:434-757 6:758-1230 8:1231-2802 9:2803-2948 10:2949-3906 11:3907-3908 13:3909…
TRINITY_DN45885_c0_g2_i9	-0.78756	30.5	(p31583|rhn1_nicpl : 241.0) Ras-related protein RHN1 - Nicotiana plumbaginifolia (Leadwort-leaved tobacco) & (at5g45130 : 233.0) small GTP binding protein; RAB homolog 1 (RHA1); FUNCTIONS IN: GTP binding; INVOLVED IN: protein transport, small GTPase mediated signal transduction; LOCATED IN: endomembrane system; EXPRESSED IN: 26 plant structures; EXPRESSED DURING: 15 growth stages; CONTAINS InterP…
TRINITY_DN4591_c4_g1_i4	-1.33943	31.1.1.1.2	(at4g34970 : 146.0) actin depolymerizing factor 9 (ADF9); FUNCTIONS IN: actin binding; INVOLVED IN: biological_process unknown; LOCATED IN: intracellular; EXPRESSED IN: 8 plant structures; EXPRESSED DURING: 4 anthesis, petal differentiation and expansion stage; CONTAINS InterPro DOMAIN/s: Actin-binding, cofilin/tropomyosin type (InterPro:IPR002108); BEST Arabidopsis thaliana protein match is: act…
TRINITY_DN45971_c0_g2_i1	2.20261	35.2	no hits & (original description: len=4557 path=[1:0-1190 2:1191-1584 3:1585-3102 4:3103-4556])
TRINITY_DN4608_c0_g2_i5	1.13298	29.2.2.3.1	(at1g48920 : 181.0) Encodes ATNUC-L1 (NUCLEOLIN LIKE 1), the predominant form of the two nucleolin proteins found in Arabidopsis. This protein is involved in rRNA processing, ribosome biosynthesis, and vascular pattern formation. PARL1 localizes to the nucleolus and parl1 mutants accumulate elevated levels of the unspliced 35S pre-rRNA. parl1 mutants also have defects in cotyledon, leaf, sepal, a…
TRINITY_DN461_c0_g1_i2	1.84805	27.4	(at5g55670 : 158.0) RNA-binding (RRM/RBD/RNP motifs) family protein; FUNCTIONS IN: RNA binding, nucleotide binding, nucleic acid binding; INVOLVED IN: biological_process unknown; LOCATED IN: cellular_component unknown; EXPRESSED IN: 23 plant structures; EXPRESSED DURING: 14 growth stages; CONTAINS InterPro DOMAIN/s: RNA recognition motif, glycine rich protein (InterPro:IPR015465), RNA recognition…
TRINITY_DN46138_c0_g1_i1	-2.49305	26.21	(at1g48750 : 92.4) Bifunctional inhibitor/lipid-transfer protein/seed storage 2S albumin superfamily protein; FUNCTIONS IN: lipid binding; INVOLVED IN: lipid transport; LOCATED IN: endomembrane system; EXPRESSED IN: 22 plant structures; EXPRESSED DURING: 13 growth stages; CONTAINS InterPro DOMAIN/s: Bifunctional inhibitor/plant lipid transfer protein/seed storage (InterPro:IPR016140), Plant lipid…
TRINITY_DN4625_c0_g1_i4	1.31439	35.1.5	(at2g26790 : 306.0) Pentatricopeptide repeat (PPR) superfamily protein; INVOLVED IN: biological_process unknown; LOCATED IN: mitochondrion; CONTAINS InterPro DOMAIN/s: Pentatricopeptide repeat (InterPro:IPR002885); BEST Arabidopsis thaliana protein match is: Tetratricopeptide repeat (TPR)-like superfamily protein (TAIR:AT1G13800.1); Has 52197 Blast hits to 13814 proteins in 285 species: Archae - …
TRINITY_DN4625_c0_g2_i5	2.02281	28.1.1.4	(at1g19260 : 187.0) TTF-type zinc finger protein with HAT dimerisation domain; FUNCTIONS IN: protein dimerization activity; INVOLVED IN: biological_process unknown; LOCATED IN: cellular_component unknown; CONTAINS InterPro DOMAIN/s: HAT dimerisation (InterPro:IPR008906), Zinc finger, TTF-type (InterPro:IPR006580); BEST Arabidopsis thaliana protein match is: unknown protein (TAIR:AT4G09660.1); Has…
TRINITY_DN46334_c0_g1_i8	-0.750641	3.4.5	(at1g31190 : 352.0) Encodes a myo-inositol monophosphatase IMPL1 (myo-Inositol monophosphatase like 1).; myo-inositol monophosphatase like 1 (IMPL1); FUNCTIONS IN: 3'(2'),5'-bisphosphate nucleotidase activity, inositol or phosphatidylinositol phosphatase activity, inositol-1(or 4)-monophosphatase activity; INVOLVED IN: sulfur metabolic process; LOCATED IN: chloroplast, chloroplast stroma; EXPRESS…
TRINITY_DN4646_c0_g1_i3	0.923049	35.1.5	(at4g35130 : 335.0) Tetratricopeptide repeat (TPR)-like superfamily protein; CONTAINS InterPro DOMAIN/s: Pentatricopeptide repeat (InterPro:IPR002885); BEST Arabidopsis thaliana protein match is: Pentatricopeptide repeat (PPR) superfamily protein (TAIR:AT4G18750.1); Has 46569 Blast hits to 13927 proteins in 247 species: Archae - 0; Bacteria - 4; Metazoa - 46; Fungi - 110; Plants - 45942; Viruses …
TRINITY_DN465_c2_g1_i8	-1.68798	35.2	(at2g23790 : 172.0) Protein of unknown function (DUF607); CONTAINS InterPro DOMAIN/s: Protein of unknown function DUF607 (InterPro:IPR006769); BEST Arabidopsis thaliana protein match is: Protein of unknown function (DUF607) (TAIR:AT4G36820.1); Has 364 Blast hits to 364 proteins in 117 species: Archae - 0; Bacteria - 0; Metazoa - 147; Fungi - 45; Plants - 131; Viruses - 0; Other Eukaryotes - 41 (s…
TRINITY_DN4678_c1_g1_i9	-0.874711	16.4.2.1	(at3g66658 : 496.0) Encodes a putative aldehyde dehydrogenase. The gene is not responsive to osmotic stress and is expressed constitutively at a low level in plantlets and root cultures.; aldehyde dehydrogenase 22A1 (ALDH22A1); FUNCTIONS IN: 3-chloroallyl aldehyde dehydrogenase activity, oxidoreductase activity; INVOLVED IN: oxidation reduction, metabolic process; LOCATED IN: endoplasmic reticulu…
TRINITY_DN46824_c0_g1_i1	3.73766	35.2	no hits & (original description: len=2872 path=[0:0-99 1:100-1280 2:1281-1318 3:1319-2799 4:2800-2871])
TRINITY_DN46872_c0_g1_i1	1.64758	35.2	no hits & (original description: len=1564 path=[4:0-123 36:124-153 37:154-186 39:187-236 40:237-338 43:339-340 44:341-404 46:405-762 53:763-768 54:769-794 56:795-835 59:836-865 60:866-1121 62:1122-1563])
TRINITY_DN4702_c0_g1_i2	-3.27484	35.2	no hits & (original description: len=791 path=[1:0-446 2:447-496 4:497-540 5:541-790])
TRINITY_DN47097_c0_g1_i9	-1.2826	17.2.3	(at5g15740 : 459.0) O-fucosyltransferase family protein; CONTAINS InterPro DOMAIN/s: GDP-fucose protein O-fucosyltransferase (InterPro:IPR019378); BEST Arabidopsis thaliana protein match is: O-fucosyltransferase family protein (TAIR:AT3G02250.1); Has 822 Blast hits to 815 proteins in 30 species: Archae - 0; Bacteria - 0; Metazoa - 0; Fungi - 0; Plants - 822; Viruses - 0; Other Eukaryotes - 0 (sou…
TRINITY_DN47115_c0_g1_i2	-1.49889	28.1	(at4g34380 : 442.0) Transducin/WD40 repeat-like superfamily protein; CONTAINS InterPro DOMAIN/s: WD40 repeat 2 (InterPro:IPR019782), WD40 repeat-like-containing domain (InterPro:IPR011046), WD40-repeat-containing domain (InterPro:IPR017986), WD40/YVTN repeat-like-containing domain (InterPro:IPR015943), WD40 repeat (InterPro:IPR001680), WD40 repeat, subgroup (InterPro:IPR019781), G-protein beta WD…
TRINITY_DN4714_c0_g1_i15	1.05039	35.2	no hits & (original description: len=3989 path=[1:0-56 3:57-175 5:176-181 8:182-1126 13:1127-1356 15:1357-1357 16:1358-2333 17:2334-2340 18:2341-2424 19:2425-2447 20:2448-3691 21:3692-3988])
TRINITY_DN47384_c0_g1_i1	2.85003	35.2	(at1g43760 : 95.9) DNAse I-like superfamily protein; CONTAINS InterPro DOMAIN/s: Endonuclease/exonuclease/phosphatase (InterPro:IPR005135), RNA-directed DNA polymerase (reverse transcriptase), related (InterPro:IPR015706); BEST Arabidopsis thaliana protein match is: DNAse I-like superfamily protein (TAIR:AT1G40390.1); Has 1816 Blast hits to 1744 proteins in 56 species: Archae - 0; Bacteria - 6; M…
TRINITY_DN4741_c0_g2_i10	-1.19779	10.1.21	(at2g45790 : 164.0) encodes a phosphomannomutase, involved in ascorbate biosynthesis; phosphomannomutase (PMM); FUNCTIONS IN: protein binding, phosphomannomutase activity; INVOLVED IN: L-ascorbic acid biosynthetic process, response to salt stress, mannose biosynthetic process; LOCATED IN: cytoplasm; EXPRESSED IN: 24 plant structures; EXPRESSED DURING: 13 growth stages; CONTAINS InterPro DOMAIN/s:…
TRINITY_DN47489_c2_g1_i1	0.85563	30.3	(at3g13460 : 338.0) Physically interacts with CIPK1.; evolutionarily conserved C-terminal region 2 (ECT2); FUNCTIONS IN: protein binding; LOCATED IN: nucleus, cytoplasm; EXPRESSED IN: 24 plant structures; EXPRESSED DURING: 15 growth stages; CONTAINS InterPro DOMAIN/s: YTH domain (InterPro:IPR007275); BEST Arabidopsis thaliana protein match is: evolutionarily conserved C-terminal region 4 (TAIR:AT…
TRINITY_DN4750_c1_g1_i4	-1.15669	9.7	(q9sxx7|cox5c_orysa : 107.0) Cytochrome c oxidase polypeptide Vc (EC 1.9.3.1) (Cytochrome c oxidase subunit 5c) - Oryza sativa (Rice) & (at5g61310 : 105.0) Cytochrome c oxidase subunit Vc family protein; FUNCTIONS IN: cytochrome-c oxidase activity; INVOLVED IN: oxidation reduction; LOCATED IN: mitochondrial respiratory chain, endomembrane system; EXPRESSED IN: 23 plant structures; EXPRESSED DURIN…
TRINITY_DN4753_c0_g1_i3	-2.13697	27.3.1	(at3g11580 : 160.0) AP2/B3-like transcriptional factor family protein; FUNCTIONS IN: sequence-specific DNA binding transcription factor activity; INVOLVED IN: regulation of transcription, DNA-dependent; LOCATED IN: cellular_component unknown; EXPRESSED IN: 18 plant structures; EXPRESSED DURING: 9 growth stages; CONTAINS InterPro DOMAIN/s: Transcriptional factor B3 (InterPro:IPR003340); BEST Arabi…
TRINITY_DN4767_c0_g1_i2	1.67894	35.2	no hits & (original description: len=961 path=[1:0-465 4:466-495 5:496-508 8:509-510 10:511-526 12:527-531 14:532-551 16:552-556 19:557-559 21:560-615 26:616-616 27:617-618 30:619-647 31:648-650 34:651-685 38:686-702 39:703-720 40:721-732 42:733-738 44:739-801 47:802-960])
TRINITY_DN477_c0_g1_i2	-0.751329	13.2.4.4	(at4g34030 : 408.0) MCC-B is involved in leucine degradation in mitochondria. The active protein is a dimer of MCC-A and MCC-B. MCC-A is biotinylated whereas MCC-B is not.; 3-methylcrotonyl-CoA carboxylase (MCCB); FUNCTIONS IN: biotin carboxylase activity, cobalt ion binding, methylcrotonoyl-CoA carboxylase activity, zinc ion binding; INVOLVED IN: leucine catabolic process; LOCATED IN: mitochondr…
TRINITY_DN4776_c0_g1_i1	2.51959	35.2	no hits & (original description: len=1505 path=[1:0-202 2:203-400 3:401-465 4:466-509 5:510-690 6:691-836 7:837-970 10:971-1504])
TRINITY_DN47797_c0_g3_i2	-1.89395	35.2	no hits & (original description: len=1184 path=[1:0-460 2:461-1183])
TRINITY_DN47847_c0_g1_i3	-1.72232	27.3.99	(at5g23750 : 94.4) Remorin family protein; CONTAINS InterPro DOMAIN/s: Remorin, C-terminal (InterPro:IPR005516), Remorin, N-terminal (InterPro:IPR005518); BEST Arabidopsis thaliana protein match is: Remorin family protein (TAIR:AT3G48940.1); Has 35333 Blast hits to 34131 proteins in 2444 species: Archae - 798; Bacteria - 22429; Metazoa - 974; Fungi - 991; Plants - 531; Viruses - 0; Other Eukaryot…
TRINITY_DN48011_c0_g1_i1	0.999028	35.2	no hits & (original description: len=2297 path=[0:0-2296])
TRINITY_DN4802_c0_g1_i1	-2.56167	35.2	no hits & (original description: len=555 path=[0:0-554])
TRINITY_DN4818_c0_g1_i3	-2.56198	26.1	"(at4g39490 : 253.0) member of CYP96A; ""cytochrome P450, family 96, subfamily A, polypeptide 10"" (CYP96A10); FUNCTIONS IN: electron carrier activity, monooxygenase activity, iron ion binding, heme binding; INVOLVED IN: oxidation reduction; LOCATED IN: endomembrane system; EXPRESSED IN: 6 plant structures; EXPRESSED DURING: 4 anthesis, C globular stage; CONTAINS InterPro DOMAIN/s: Cytochrome P45…
TRINITY_DN4823_c6_g1_i1	2.00862	35.2	no hits & (original description: len=2472 path=[0:0-2471])
TRINITY_DN4828_c1_g1_i5	-2.22525	26.7	(at5g66920 : 568.0) SKU5 similar 17 (sks17); FUNCTIONS IN: oxidoreductase activity, copper ion binding; INVOLVED IN: response to karrikin; LOCATED IN: cell wall, plant-type cell wall; EXPRESSED IN: 21 plant structures; EXPRESSED DURING: 13 growth stages; CONTAINS InterPro DOMAIN/s: Multicopper oxidase, type 3 (InterPro:IPR011707), Cupredoxin (InterPro:IPR008972), Multicopper oxidase, type 2 (Inte…
TRINITY_DN48421_c0_g1_i3	-0.998931	27.3.50	(at3g55770 : 139.0) GATA type zinc finger transcription factor family protein; FUNCTIONS IN: zinc ion binding; INVOLVED IN: biological_process unknown; LOCATED IN: cellular_component unknown; EXPRESSED IN: 23 plant structures; EXPRESSED DURING: 15 growth stages; CONTAINS InterPro DOMAIN/s: Zinc finger, LIM-type (InterPro:IPR001781); BEST Arabidopsis thaliana protein match is: GATA type zinc finge…
TRINITY_DN4845_c0_g1_i4	-2.82164	28.1.3.2.4	(at5g59970 : 162.0) Histone superfamily protein; FUNCTIONS IN: DNA binding; INVOLVED IN: nucleosome assembly; LOCATED IN: vacuole; CONTAINS InterPro DOMAIN/s: Histone H4, conserved site (InterPro:IPR019809), Histone-fold (InterPro:IPR009072), Histone core (InterPro:IPR007125), Histone H4 (InterPro:IPR001951); BEST Arabidopsis thaliana protein match is: Histone superfamily protein (TAIR:AT5G59690.…
TRINITY_DN4857_c0_g2_i14	2.51093	35.2	no hits & (original description: len=2317 path=[1:0-49 5:50-54 6:55-164 7:165-201 9:202-229 11:230-463 12:464-509 13:510-598 14:599-714 15:715-838 17:839-1065 18:1066-1118 19:1119-1165 20:1166-1171 21:1172-1246 22:1247-1556 25:1557-1584 27:1585-1872 28:1873-2316])
TRINITY_DN48570_c0_g4_i1	3.98592	35.2	no hits & (original description: len=2449 path=[0:0-2448])
TRINITY_DN48602_c0_g1_i11	-2.76734	35.2	no hits & (original description: len=2569 path=[4:0-482 7:483-487 10:488-488 12:489-523 13:524-560 14:561-589 16:590-643 17:644-651 18:652-655 20:656-936 21:937-1004 23:1005-1038 24:1039-2007 25:2008-2137 26:2138-2221 27:2222-2568])
TRINITY_DN48719_c0_g1_i3	-1.45709	9.1.1	(at3g12260 : 176.0) LYR family of Fe/S cluster biogenesis protein; FUNCTIONS IN: catalytic activity; LOCATED IN: mitochondrion, respiratory chain complex I, membrane; EXPRESSED IN: 23 plant structures; EXPRESSED DURING: 14 growth stages; Has 252 Blast hits to 252 proteins in 114 species: Archae - 0; Bacteria - 0; Metazoa - 119; Fungi - 50; Plants - 50; Viruses - 0; Other Eukaryotes - 33 (source: …
TRINITY_DN4876_c0_g1_i1	-0.624083	35.2	(q5n941|dmi1_orysa : 444.0) Probable ion channel DMI1, chloroplast precursor - Oryza sativa (Rice) & (at5g49960 : 407.0) unknown protein; CONTAINS InterPro DOMAIN/s: Protein of unknown function DUF1012 (InterPro:IPR010420); BEST Arabidopsis thaliana protein match is: Protein of unknown function (DUF1012) (TAIR:AT5G02940.1); Has 1807 Blast hits to 1807 proteins in 277 species: Archae - 0; Bacteria…
TRINITY_DN4882_c0_g1_i7	-1.71974	33.1	(at3g54950 : 258.0) patatin-like protein 6 (PLA IIIA); CONTAINS InterPro DOMAIN/s: Acyl transferase/acyl hydrolase/lysophospholipase (InterPro:IPR016035), Patatin (InterPro:IPR002641); BEST Arabidopsis thaliana protein match is: PATATIN-like protein 6 (TAIR:AT2G39220.1); Has 1058 Blast hits to 1055 proteins in 202 species: Archae - 0; Bacteria - 325; Metazoa - 24; Fungi - 32; Plants - 544; Viruse…
TRINITY_DN48866_c0_g1_i1	-2.55063	30.3	(at5g49480 : 124.0) AtCP1 encodes a novel Ca2+-binding protein, which shares sequence similarities with calmodulins. The expression of AtCP1 is induced by NaCl.; Ca2+-binding protein 1 (CP1); FUNCTIONS IN: calcium ion binding; INVOLVED IN: hyperosmotic salinity response; LOCATED IN: cytosol; EXPRESSED IN: 25 plant structures; EXPRESSED DURING: 14 growth stages; CONTAINS InterPro DOMAIN/s: EF-Hand…
TRINITY_DN48894_c0_g1_i3	3.09011	35.2	no hits & (original description: len=2863 path=[1:0-1075 6:1076-2518 7:2519-2520 8:2521-2598 10:2599-2664 11:2665-2862])
TRINITY_DN48913_c0_g4_i1	-3.22445	27.3.40	(p0c133|iaa31_orysa : 150.0) Auxin-responsive protein IAA31 (Indoleacetic acid-induced protein 31) - Oryza sativa (Rice) & (at1g04240 : 148.0) SHY2/IAA3 regulates multiple auxin responses in roots. It is induced rapidly by IAA, and has been shown to be phosphorylated by oat phytochrome A in vitro.; SHORT HYPOCOTYL 2 (SHY2); FUNCTIONS IN: sequence-specific DNA binding transcription factor activity…
TRINITY_DN49013_c0_g1_i1	-3.64399	29.5.4	(at1g79720 : 355.0) Eukaryotic aspartyl protease family protein; FUNCTIONS IN: aspartic-type endopeptidase activity; INVOLVED IN: proteolysis; LOCATED IN: apoplast; EXPRESSED IN: 22 plant structures; EXPRESSED DURING: 13 growth stages; CONTAINS InterPro DOMAIN/s: Peptidase aspartic (InterPro:IPR021109), Peptidase aspartic, catalytic (InterPro:IPR009007), Peptidase A1 (InterPro:IPR001461), Peptida…
TRINITY_DN4932_c0_g1_i1	-1.48253	23.3.1.1	(q43199|apt1_wheat : 158.0) Adenine phosphoribosyltransferase 1 (EC 2.4.2.7) (APRT 1) - Triticum aestivum (Wheat) & (at1g27450 : 154.0) Adenosine phosphoribosyl transferase(E.C:2.4.2.7), involved in the one-step salvage of adenine to AMP.; adenine phosphoribosyl transferase 1 (APT1); CONTAINS InterPro DOMAIN/s: Adenine phosphoribosyl transferase (InterPro:IPR005764), Phosphoribosyltransferase (In…
TRINITY_DN494_c3_g1_i2	-1.50685	35.1	(at1g65320 : 111.0) Cystathionine beta-synthase (CBS) family protein; FUNCTIONS IN: molecular_function unknown; INVOLVED IN: biological_process unknown; LOCATED IN: vacuole; EXPRESSED IN: cultured cell; CONTAINS InterPro DOMAIN/s: Cystathionine beta-synthase, core (InterPro:IPR000644); BEST Arabidopsis thaliana protein match is: CBS domain-containing protein (TAIR:AT5G53750.1); Has 145 Blast hits…
TRINITY_DN49727_c0_g1_i4	-1.10302	17.7.1.5	(at1g76690 : 95.9) Encodes one of the closely related 12-oxophytodienoic acid reductases. This enzyme is not expected to participate in jasmonic acid biosynthesis because during in vitro assays, it shows very little activity with the naturally occurring OPDA isomer. Shows activity towards 2,4,6-trinitrotoluene. Expressed predominately in root. Predicted to be a cytosolic protein.; 12-oxophytodien…
TRINITY_DN4980_c0_g1_i1	-2.27763	35.2	no hits & (original description: len=926 path=[0:0-925])
TRINITY_DN49873_c0_g3_i1	2.35758	35.2	no hits & (original description: len=1923 path=[0:0-1922])
TRINITY_DN49973_c0_g2_i1	-0.978678	9.9	(q40089|atp4_ipoba : 282.0) ATP synthase delta
TRINITY_DN5006_c0_g1_i9	-1.68138	11.2.3	(at5g05580 : 343.0) Encodes a temperature sensitive plastidic fatty acid desaturase.; fatty acid desaturase 8 (FAD8); CONTAINS InterPro DOMAIN/s: Protein of unknown function DUF3474 (InterPro:IPR021863), Fatty acid desaturase, type 1 (InterPro:IPR005804); BEST Arabidopsis thaliana protein match is: fatty acid desaturase 7 (TAIR:AT3G11170.1). & (p48619|fad3c_ricco : 340.0) Omega-3 fatty acid desat…
TRINITY_DN50306_c0_g1_i10	2.40455	35.2	no hits & (original description: len=3133 path=[0:0-174 4:175-215 5:216-404 6:405-532 8:533-558 9:559-1131 10:1132-1465 11:1466-1629 13:1630-1776 14:1777-1922 15:1923-2956 16:2957-3132])
TRINITY_DN5038_c0_g1_i10	-1.52845	10.5.3	(at3g24480 : 489.0) Leucine-rich repeat (LRR) family protein; FUNCTIONS IN: structural constituent of cell wall; LOCATED IN: cell wall, plant-type cell wall; EXPRESSED IN: 22 plant structures; EXPRESSED DURING: 13 growth stages; CONTAINS InterPro DOMAIN/s: Leucine-rich repeat-containing N-terminal domain, type 2 (InterPro:IPR013210), Leucine-rich repeat (InterPro:IPR001611); BEST Arabidopsis thal…
TRINITY_DN5042_c0_g1_i1	-0.898046	21.1	(at3g51030 : 92.0) encodes a cytosolic thioredoxin that reduces disulfide bridges of target proteins by the reversible formation of a disulfide bridge between two neighboring Cys residues present in the active site. Thioredoxins have been found to regulate a variety of biological reactions in prokaryotic and eukaryotic cells.; thioredoxin H-type 1 (TRX1); FUNCTIONS IN: oxidoreductase activity, ac…
TRINITY_DN50422_c0_g1_i1	-3.28541	35.2	no hits & (original description: len=1178 path=[0:0-1177])
TRINITY_DN5044_c0_g1_i4	2.31041	35.2	no hits & (original description: len=1750 path=[3:0-1237 5:1238-1269 6:1270-1560 8:1561-1749])
TRINITY_DN50453_c0_g1_i1	-2.36279	27.3.3	(at1g01250 : 124.0) encodes a member of the DREB subfamily A-4 of ERF/AP2 transcription factor family. The protein contains one AP2 domain. There are 17 members in this subfamily including TINY.; Integrase-type DNA-binding superfamily protein; FUNCTIONS IN: DNA binding, sequence-specific DNA binding transcription factor activity; INVOLVED IN: regulation of transcription, DNA-dependent; LOCATED IN…
TRINITY_DN50557_c0_g2_i1	-4.95434	27.1.19	(at1g14220 : 341.0) Ribonuclease T2 family protein; FUNCTIONS IN: ribonuclease T2 activity, endoribonuclease activity, RNA binding; INVOLVED IN: N-terminal protein myristoylation; LOCATED IN: endomembrane system; EXPRESSED IN: sperm cell, root, egg cell; CONTAINS InterPro DOMAIN/s: Ribonuclease T2 (InterPro:IPR001568), Ribonuclease T2, active site (InterPro:IPR018188); BEST Arabidopsis thaliana p…
TRINITY_DN5063_c0_g1_i4	-0.958317	31.1	(at1g68090 : 176.0) Encodes a calcium-binding protein annexin (AnnAt5).; annexin 5 (ANN5); FUNCTIONS IN: calcium-dependent phospholipid binding, calcium ion binding; INVOLVED IN: response to red or far red light, response to water deprivation, response to salt stress, response to cold, response to heat; LOCATED IN: cellular_component unknown; EXPRESSED IN: 8 plant structures; EXPRESSED DURING: L …
TRINITY_DN5068_c1_g1_i1	-1.90349	35.2	no hits & (original description: len=1839 path=[0:0-96 2:97-135 3:136-709 4:710-743 6:744-789 7:790-804 8:805-907 9:908-937 11:938-991 12:992-1046 14:1047-1152 16:1153-1209 17:1210-1258 18:1259-1259 19:1260-1313 20:1314-1329 22:1330-1418 24:1419-1838])
TRINITY_DN50812_c0_g1_i1	-2.2935	26.28	(at4g26790 : 448.0) GDSL-like Lipase/Acylhydrolase superfamily protein; FUNCTIONS IN: hydrolase activity, acting on ester bonds, carboxylesterase activity; INVOLVED IN: lipid metabolic process; LOCATED IN: endomembrane system; EXPRESSED IN: 18 plant structures; EXPRESSED DURING: 9 growth stages; CONTAINS InterPro DOMAIN/s: Lipase, GDSL (InterPro:IPR001087); BEST Arabidopsis thaliana protein match…
TRINITY_DN5085_c0_g1_i1	1.6802	29.5.11.4.2	(at5g05810 : 233.0) ATL43; FUNCTIONS IN: zinc ion binding; LOCATED IN: endomembrane system; CONTAINS InterPro DOMAIN/s: Zinc finger, RING-type (InterPro:IPR001841), Zinc finger, C3HC4 RING-type (InterPro:IPR018957); BEST Arabidopsis thaliana protein match is: RING/U-box superfamily protein (TAIR:AT2G20030.1); Has 8903 Blast hits to 8881 proteins in 285 species: Archae - 0; Bacteria - 2; Metazoa -…
TRINITY_DN5090_c0_g2_i5	1.94646	35.2	no hits & (original description: len=2766 path=[1:0-2072 2:2073-2351 3:2352-2379 5:2380-2461 7:2462-2470 8:2471-2502 10:2503-2505 11:2506-2552 13:2553-2571 14:2572-2633 16:2634-2669 18:2670-2765])
TRINITY_DN5094_c2_g1_i1	-1.30524	35.2	no hits & (original description: len=2137 path=[0:0-2136])
TRINITY_DN5094_c2_g2_i6	-1.44106	35.1	(at5g01650 : 130.0) Tautomerase/MIF superfamily protein; FUNCTIONS IN: molecular_function unknown; INVOLVED IN: inflammatory response, response to other organism; EXPRESSED IN: 23 plant structures; EXPRESSED DURING: 13 growth stages; CONTAINS InterPro DOMAIN/s: Tautomerase (InterPro:IPR014347), Macrophage migration inhibitory factor (InterPro:IPR001398); BEST Arabidopsis thaliana protein match is…
TRINITY_DN51154_c0_g1_i3	-1.97562	29.5.3	(at5g47550 : 87.8) Cystatin/monellin superfamily protein; FUNCTIONS IN: cysteine-type endopeptidase inhibitor activity; INVOLVED IN: biological_process unknown; LOCATED IN: cell wall; EXPRESSED IN: 24 plant structures; EXPRESSED DURING: 15 growth stages; CONTAINS InterPro DOMAIN/s: Proteinase inhibitor I25, cystatin (InterPro:IPR000010), Proteinase inhibitor I25, cystatin, conserved region (Inter…
TRINITY_DN51282_c0_g1_i3	2.05394	35.2	no hits & (original description: len=3688 path=[0:0-200 2:201-237 4:238-437 5:438-474 7:475-523 8:524-557 10:558-1575 13:1576-1618 14:1619-1702 16:1703-1738 18:1739-1947 19:1948-2001 21:2002-2048 22:2049-2083 23:2084-2201 25:2202-2235 26:2236-2497 28:2498-2559 29:2560-2887 31:2888-2932 33:2933-3217 34:3218-3248 36:3249-3421 37:3422-3451 38:3452-3687])
TRINITY_DN51300_c0_g1_i5	-1.36439	27.3.67	(at1g10200 : 307.0) WLIM1; FUNCTIONS IN: sequence-specific DNA binding transcription factor activity, zinc ion binding; INVOLVED IN: biological_process unknown; LOCATED IN: plasma membrane; EXPRESSED IN: 23 plant structures; EXPRESSED DURING: 13 growth stages; CONTAINS InterPro DOMAIN/s: Zinc finger, LIM-type (InterPro:IPR001781); BEST Arabidopsis thaliana protein match is: GATA type zinc finger …
TRINITY_DN5141_c0_g1_i9	2.75904	35.2	no hits & (original description: len=1779 path=[1:0-249 2:250-263 4:264-631 6:632-739 7:740-768 9:769-769 11:770-800 13:801-871 14:872-878 17:879-885 18:886-886 20:887-904 21:905-928 23:929-951 24:952-1006 26:1007-1007 27:1008-1028 28:1029-1076 30:1077-1144 31:1145-1199 35:1200-1202 36:1203-1233 37:1234-1262 39:1263-1272 42:1273-1302 43:1303-1393 46:1394-1398 47:1399-1478 49:1479-1778])
TRINITY_DN5157_c0_g1_i3	-1.52563	35.1.26	(at2g16050 : 268.0) Cysteine/Histidine-rich C1 domain family protein; CONTAINS InterPro DOMAIN/s: DC1 (InterPro:IPR004146); BEST Arabidopsis thaliana protein match is: Cysteine/Histidine-rich C1 domain family protein (TAIR:AT1G20990.1); Has 30201 Blast hits to 17322 proteins in 780 species: Archae - 12; Bacteria - 1396; Metazoa - 17338; Fungi - 3422; Plants - 5037; Viruses - 0; Other Eukaryotes -…
TRINITY_DN51878_c1_g1_i1	-3.07831	35.2	(at4g24310 : 206.0) Protein of unknown function (DUF679); CONTAINS InterPro DOMAIN/s: Protein of unknown function DUF679 (InterPro:IPR007770); BEST Arabidopsis thaliana protein match is: Protein of unknown function (DUF679) (TAIR:AT3G02430.1); Has 267 Blast hits to 259 proteins in 17 species: Archae - 0; Bacteria - 0; Metazoa - 0; Fungi - 0; Plants - 267; Viruses - 0; Other Eukaryotes - 0 (source…
TRINITY_DN5199_c2_g1_i5	-1.39688	26.19	(at5g26330 : 91.3) Cupredoxin superfamily protein; FUNCTIONS IN: electron carrier activity, copper ion binding; LOCATED IN: anchored to membrane; EXPRESSED IN: 16 plant structures; EXPRESSED DURING: 10 growth stages; CONTAINS InterPro DOMAIN/s: Plastocyanin-like (InterPro:IPR003245), Cupredoxin (InterPro:IPR008972); BEST Arabidopsis thaliana protein match is: Cupredoxin superfamily protein (TAIR:…
TRINITY_DN520_c2_g3_i1	-1.62217	28.1.3.2.3	(at5g65360 : 228.0) Histone superfamily protein; FUNCTIONS IN: DNA binding; INVOLVED IN: nucleosome assembly; LOCATED IN: chloroplast, nucleosome; EXPRESSED IN: 23 plant structures; EXPRESSED DURING: 14 growth stages; CONTAINS InterPro DOMAIN/s: Histone H3 (InterPro:IPR000164), Histone-fold (InterPro:IPR009072), Histone core (InterPro:IPR007125); BEST Arabidopsis thaliana protein match is: Histon…
TRINITY_DN52068_c0_g1_i1	-2.72839	34.3	(at3g30390 : 95.9) Encodes a putative amino acid transporter.; Transmembrane amino acid transporter family protein; FUNCTIONS IN: amino acid transmembrane transporter activity; INVOLVED IN: amino acid transport; LOCATED IN: plasma membrane, vacuole, membrane; EXPRESSED IN: 25 plant structures; EXPRESSED DURING: 15 growth stages; CONTAINS InterPro DOMAIN/s: Amino acid transporter, transmembrane (I…
TRINITY_DN52221_c0_g1_i3	-1.98127	35.2	no hits & (original description: len=359 path=[0:0-316 2:317-358])
TRINITY_DN52572_c1_g3_i3	3.13985	35.2	no hits & (original description: len=3177 path=[0:0-369 2:370-702 4:703-3176])
TRINITY_DN52784_c0_g1_i1	2.07054	20.2.1	(at3g08910 : 205.0) DNAJ heat shock family protein; FUNCTIONS IN: unfolded protein binding, heat shock protein binding; INVOLVED IN: protein folding; LOCATED IN: cellular_component unknown; EXPRESSED IN: 19 plant structures; EXPRESSED DURING: 12 growth stages; CONTAINS InterPro DOMAIN/s: Molecular chaperone, heat shock protein, Hsp40, DnaJ (InterPro:IPR015609), HSP40/DnaJ peptide-binding (InterPr…
TRINITY_DN5283_c0_g2_i1	1.60747	35.2	no hits & (original description: len=2755 path=[0:0-841 1:842-1234 2:1235-1388 3:1389-2531 4:2532-2754])
TRINITY_DN5286_c0_g1_i4	-1.01019	29.5.11.3	(at4g27960 : 301.0) ubiquitin conjugating enzyme; ubiquitin conjugating enzyme 9 (UBC9); FUNCTIONS IN: ubiquitin-protein ligase activity; INVOLVED IN: ubiquitin-dependent protein catabolic process; LOCATED IN: endomembrane system; EXPRESSED IN: male gametophyte, pollen tube; EXPRESSED DURING: L mature pollen stage, M germinated pollen stage; CONTAINS InterPro DOMAIN/s: Ubiquitin-conjugating enzym…
TRINITY_DN52930_c0_g2_i1	-3.20772	11.9.3.5	(at3g03530 : 553.0) PHOSPHOESTERASE FAMILY PROTEIN, NPC4 is significantly induced upon phosphate starvation and plays an important role in the supply of inorganic phosphate and diacylglycerol from membrane-phospholipids during phosphate deprivation.; non-specific phospholipase C4 (NPC4); FUNCTIONS IN: hydrolase activity, acting on ester bonds, phospholipase C activity; INVOLVED IN: phospholipid c…
TRINITY_DN5300_c1_g1_i4	-1.23874	35.2	no hits & (original description: len=3377 path=[1:0-589 2:590-594 3:595-685 5:686-3376])
TRINITY_DN532_c1_g1_i5	1.2664	26.1	"(o81970|c71a9_soybn : 251.0) Cytochrome P450 71A9 (EC 1.14.-.-) (P450 CP1) - Glycine max (Soybean) & (at3g53300 : 225.0) putative cytochrome P450; ""cytochrome P450, family 71, subfamily B, polypeptide 31"" (CYP71B31); FUNCTIONS IN: electron carrier activity, monooxygenase activity, iron ion binding, oxygen binding, heme binding; INVOLVED IN: oxidation reduction; EXPRESSED IN: sepal, male gameto…
TRINITY_DN5325_c0_g1_i10	-2.10366	20.1	(at2g35980 : 131.0) Encodes a protein whose sequence is similar to tobacco hairpin-induced gene (HIN1) and Arabidopsis non-race specific disease resistance gene (NDR1). Expression of this gene is induced by cucumber mosaic virus, spermine and during senescence. The gene product is localized to the chloroplast.; YELLOW-LEAF-SPECIFIC GENE 9 (YLS9); FUNCTIONS IN: molecular_function unknown; INVOLVED…
TRINITY_DN53460_c0_g1_i1	-2.05954	10.8.1	(at5g53370 : 367.0) pectin methylesterase PCR fragment F (PMEPCRF); FUNCTIONS IN: pectinesterase activity; INVOLVED IN: cell wall modification; LOCATED IN: cell wall; EXPRESSED IN: 22 plant structures; EXPRESSED DURING: 13 growth stages; CONTAINS InterPro DOMAIN/s: Pectinesterase, active site (InterPro:IPR018040), Pectin lyase fold/virulence factor (InterPro:IPR011050), Pectinesterase, catalytic …
TRINITY_DN53472_c0_g1_i3	2.73582	29.3.1	(at4g16143 : 124.0) Protein interacts with Agrobacterium proteins VirD2 and VirE2. Is not individually essential for Agrobacterium-mediated root transformation, but when overexpressed can rescue the impa-4 decreased transformation susceptibility phenotype.; importin alpha isoform 2 (IMPA-2); FUNCTIONS IN: protein transporter activity, binding; INVOLVED IN: intracellular protein transport, protein…
TRINITY_DN53491_c0_g1_i2	-1.33341	20.2.2	(at3g17020 : 93.6) Adenine nucleotide alpha hydrolases-like superfamily protein; FUNCTIONS IN: molecular_function unknown; INVOLVED IN: response to cold, response to stress; LOCATED IN: plasma membrane; EXPRESSED IN: 24 plant structures; EXPRESSED DURING: 15 growth stages; CONTAINS InterPro DOMAIN/s: UspA (InterPro:IPR006016), Rossmann-like alpha/beta/alpha sandwich fold (InterPro:IPR014729), Uni…
TRINITY_DN5357_c0_g1_i1	4.46043	35.2	no hits & (original description: len=2040 path=[1:0-390 2:391-494 4:495-779 5:780-811 7:812-872 8:873-893 12:894-898 13:899-1124 15:1125-1305 17:1306-1349 18:1350-1465 19:1466-1682 21:1683-1757 23:1758-1815 24:1816-1870 26:1871-2039])
TRINITY_DN53768_c0_g1_i2	-1.41821	29.4	(at4g30960 : 118.0) Encodes CBL-interacting protein kinase 6 (CIPK6). Required for development and salt tolerance.; SOS3-interacting protein 3 (SIP3); FUNCTIONS IN: protein serine/threonine kinase activity, protein kinase activity, kinase activity, ATP binding; INVOLVED IN: in 6 processes; LOCATED IN: cellular_component unknown; EXPRESSED IN: 22 plant structures; EXPRESSED DURING: 13 growth stage…
TRINITY_DN539_c0_g1_i2	-2.27932	26.2	(at3g22250 : 348.0) UDP-Glycosyltransferase superfamily protein; FUNCTIONS IN: UDP-glycosyltransferase activity, transferase activity, transferring glycosyl groups; INVOLVED IN: metabolic process; EXPRESSED IN: pedicel; EXPRESSED DURING: 4 anthesis; CONTAINS InterPro DOMAIN/s: UDP-glucuronosyl/UDP-glucosyltransferase (InterPro:IPR002213); BEST Arabidopsis thaliana protein match is: UDP-Glycosyltr…
TRINITY_DN5398_c0_g1_i16	-1.16738	17.2.3	(at5g65470 : 453.0) O-fucosyltransferase family protein; CONTAINS InterPro DOMAIN/s: GDP-fucose protein O-fucosyltransferase (InterPro:IPR019378); BEST Arabidopsis thaliana protein match is: O-fucosyltransferase family protein (TAIR:AT4G24530.1); Has 30201 Blast hits to 17322 proteins in 780 species: Archae - 12; Bacteria - 1396; Metazoa - 17338; Fungi - 3422; Plants - 5037; Viruses - 0; Other Eu…
TRINITY_DN5409_c14_g1_i1	-1.17083	27.3.6	(at4g17880 : 86.7) Basic helix-loop-helix (bHLH) DNA-binding family protein; FUNCTIONS IN: DNA binding, sequence-specific DNA binding transcription factor activity; INVOLVED IN: regulation of transcription; LOCATED IN: nucleus; EXPRESSED IN: 22 plant structures; EXPRESSED DURING: 13 growth stages; CONTAINS InterPro DOMAIN/s: Helix-loop-helix DNA-binding domain (InterPro:IPR001092), Helix-loop-hel…
TRINITY_DN542_c1_g1_i4	-3.62155	35.2	no hits & (original description: len=2175 path=[0:0-548 3:549-659 6:660-1002 23:1003-1033 25:1034-1316 27:1317-1322 28:1323-2174])
TRINITY_DN5437_c0_g1_i5	-1.76558	35.2	no hits & (original description: len=709 path=[0:0-234 2:235-288 3:289-322 4:323-333 7:334-367 9:368-386 11:387-399 13:400-405 14:406-475 16:476-477 17:478-516 19:517-561 20:562-708])
TRINITY_DN5441_c0_g1_i6	-1.83232	34.2.1	(at2g02860 : 335.0) encodes a sucrose transporter in sieve elements and a number of sink tissues and cell types. Gene expression is induced by wounding.; sucrose transporter 2 (SUT2); CONTAINS InterPro DOMAIN/s: Major facilitator superfamily MFS-1 (InterPro:IPR011701), Major facilitator superfamily, general substrate transporter (InterPro:IPR016196); BEST Arabidopsis thaliana protein match is: su…
TRINITY_DN5445_c0_g1_i7	1.47534	35.2	no hits & (original description: len=2323 path=[2:0-2153 6:2154-2154 8:2155-2155 9:2156-2322])
TRINITY_DN54509_c1_g1_i1	-0.853397	35.2	no hits & (original description: len=685 path=[0:0-684])
TRINITY_DN5459_c0_g1_i9	1.92047	35.2	(at5g01750 : 143.0) Protein of unknown function (DUF567); FUNCTIONS IN: molecular_function unknown; INVOLVED IN: biological_process unknown; LOCATED IN: chloroplast; EXPRESSED IN: 23 plant structures; EXPRESSED DURING: 13 growth stages; CONTAINS InterPro DOMAIN/s: Protein of unknown function DUF567 (InterPro:IPR007612); BEST Arabidopsis thaliana protein match is: Protein of unknown function (DUF5…
TRINITY_DN547_c0_g1_i7	1.03648	35.2	(at3g48770 : 466.0) DNA binding;ATP binding; FUNCTIONS IN: DNA binding, ATP binding; INVOLVED IN: biological_process unknown; LOCATED IN: chloroplast; EXPRESSED IN: 6 plant structures; EXPRESSED DURING: 4 anthesis, F mature embryo stage, petal differentiation and expansion stage, E expanded cotyledon stage, D bilateral stage; CONTAINS InterPro DOMAIN/s: Zinc finger, BED-type predicted (InterPro:I…
TRINITY_DN5476_c0_g1_i8	-2.87361	24.2	(at1g80160 : 103.0) Lactoylglutathione lyase / glyoxalase I family protein; FUNCTIONS IN: lactoylglutathione lyase activity; INVOLVED IN: carbohydrate metabolic process; LOCATED IN: endomembrane system; EXPRESSED IN: 10 plant structures; EXPRESSED DURING: L mature pollen stage, M germinated pollen stage, 4 anthesis, petal differentiation and expansion stage; BEST Arabidopsis thaliana protein matc…
TRINITY_DN5502_c0_g1_i2	4.82307	35.2	no hits & (original description: len=871 path=[1:0-179 2:180-325 3:326-433 5:434-516 6:517-545 8:546-598 10:599-870])
TRINITY_DN55034_c0_g2_i2	-1.26013	27.3.7	(at5g24930 : 134.0) CONSTANS-like 4 (COL4); FUNCTIONS IN: sequence-specific DNA binding transcription factor activity, zinc ion binding; INVOLVED IN: regulation of transcription; LOCATED IN: intracellular, chloroplast; EXPRESSED IN: 21 plant structures; EXPRESSED DURING: 13 growth stages; CONTAINS InterPro DOMAIN/s: CCT domain (InterPro:IPR010402), Zinc finger, B-box (InterPro:IPR000315); BEST Ar…
TRINITY_DN55045_c1_g1_i1	-1.12825	21.4	(at5g13810 : 174.0) Glutaredoxin family protein; FUNCTIONS IN: electron carrier activity, protein disulfide oxidoreductase activity; INVOLVED IN: cell redox homeostasis; EXPRESSED IN: 23 plant structures; EXPRESSED DURING: 15 growth stages; CONTAINS InterPro DOMAIN/s: Thioredoxin fold (InterPro:IPR012335), Glutaredoxin (InterPro:IPR002109), Thioredoxin-like fold (InterPro:IPR012336); BEST Arabido…
TRINITY_DN55164_c0_g1_i1	-3.16337	35.2	no hits & (original description: len=813 path=[0:0-812])
TRINITY_DN552_c1_g1_i3	-1.66267	35.2	no hits & (original description: len=3175 path=[1:0-92 4:93-151 5:152-164 6:165-183 8:184-223 9:224-277 11:278-610 12:611-850 13:851-916 14:917-994 16:995-1053 17:1054-1282 19:1283-1344 21:1345-1667 22:1668-1698 23:1699-1844 25:1845-1874 26:1875-1934 28:1935-1976 29:1977-2060 31:2061-2156 33:2157-2379 34:2380-2433 35:2434-2461 37:2462-2817 38:2818-2851 39:2852-2958 41:2959-2993 43:2994-3174])
TRINITY_DN553_c1_g2_i1	-7.85639	35.2	no hits & (original description: len=1198 path=[0:0-1197])
TRINITY_DN55391_c2_g1_i3	-1.7806	8.1.2	(at2g44350 : 787.0) encodes a mitochrondrion targeted citrate synthase, the first enzyme of the tricarboxylic acid cycle, catalyzing the condensation of acetyl-CoA and oxaloacetate, finally yielding citrate and CoA.; ATCS; FUNCTIONS IN: citrate (SI)-synthase activity, zinc ion binding, ATP binding; INVOLVED IN: response to cadmium ion, tricarboxylic acid cycle; LOCATED IN: mitochondrion, cell wal…
TRINITY_DN5543_c0_g2_i2	-1.18989	35.1	(at1g02100 : 209.0) Leucine carboxyl methyltransferase; FUNCTIONS IN: methyltransferase activity; INVOLVED IN: biological_process unknown; LOCATED IN: cellular_component unknown; EXPRESSED IN: 22 plant structures; EXPRESSED DURING: 14 growth stages; CONTAINS InterPro DOMAIN/s: Leucine carboxyl methyltransferase, LCTM1 1 (InterPro:IPR016651), Leucine carboxyl methyltransferase, eukaryotic (InterPr…
TRINITY_DN5546_c2_g1_i2	-1.70629	17.6.3	(at4g09600 : 105.0) One of GASA gene family which is related to a GA-stimulated transcript (GAST) from tomato.; GAST1 protein homolog 3 (GASA3); FUNCTIONS IN: molecular_function unknown; INVOLVED IN: response to gibberellin stimulus; LOCATED IN: endomembrane system; EXPRESSED IN: fruit, seed, leaf; EXPRESSED DURING: LP.04 four leaves visible; CONTAINS InterPro DOMAIN/s: Gibberellin regulated prot…
TRINITY_DN5566_c0_g1_i2	-1.57628	29.5.11.4.2	(at4g30370 : 82.0) RING/U-box superfamily protein; FUNCTIONS IN: zinc ion binding; INVOLVED IN: response to chitin; CONTAINS InterPro DOMAIN/s: Zinc finger, RING-type (InterPro:IPR001841), Zinc finger, C3HC4 RING-type (InterPro:IPR018957); BEST Arabidopsis thaliana protein match is: RING/U-box superfamily protein (TAIR:AT2G18670.1); Has 7837 Blast hits to 7816 proteins in 262 species: Archae - 0;…
TRINITY_DN5570_c0_g1_i7	-1.09732	27.4	(at1g14340 : 192.0) RNA-binding (RRM/RBD/RNP motifs) family protein; FUNCTIONS IN: oxidoreductase activity, nucleotide binding, nucleic acid binding; INVOLVED IN: oxidation reduction; EXPRESSED IN: 22 plant structures; EXPRESSED DURING: 13 growth stages; CONTAINS InterPro DOMAIN/s: Aldo/keto reductase (InterPro:IPR001395), RNA recognition motif, RNP-1 (InterPro:IPR000504), Nucleotide-binding, alp…
TRINITY_DN55879_c0_g2_i2	-5.05086	35.2	no hits & (original description: len=1069 path=[3:0-562 6:563-609 7:610-611 10:612-612 11:613-679 14:680-681 15:682-682 16:683-759 17:760-760 18:761-841 19:842-997 20:998-1068])
TRINITY_DN560_c0_g1_i2	21.8681	35.2	(at3g24255 : 165.0) RNA-directed DNA polymerase (reverse transcriptase)-related family protein; FUNCTIONS IN: molecular_function unknown; INVOLVED IN: biological_process unknown; LOCATED IN: cellular_component unknown; BEST Arabidopsis thaliana protein match is: unknown protein (TAIR:AT3G23910.1); Has 169 Blast hits to 169 proteins in 55 species: Archae - 8; Bacteria - 18; Metazoa - 36; Fungi - 1…
TRINITY_DN56072_c0_g1_i1	-3.45043	35.2	no hits & (original description: len=1242 path=[1:0-395 2:396-458 4:459-482 5:483-558 6:559-1241])
TRINITY_DN56277_c0_g1_i9	-2.5856	29.4	(at1g30270 : 169.0) Arabidopsis thaliana CBL-interacting protein kinase 23. CIPK23 serves as a positive regulator of the potassium transporter AKT1 by directly phosphorylating AKT1. CIPK23 is activated by the binding of two calcineurin B-like proteins, CBL1 and CBL9.; CBL-interacting protein kinase 23 (CIPK23); CONTAINS InterPro DOMAIN/s: Protein kinase, ATP binding site (InterPro:IPR017441), Ser…
TRINITY_DN5636_c1_g1_i3	-0.854501	10.2.1	(at4g32410 : 971.0) Encodes a cellulose synthase isomer. CESA1 mutants have cellulose defect in the primary cell wall. Multiple lines of evidence suggest that CESA1, along with CESA3 and CESA6 are present in the same plasma membrane complex for cellulose biosynthesis. lasma membrane complex for cellulose biosynthesis. As inferred from the null role of secondary wall-type CesAs, included in a set …
TRINITY_DN56483_c0_g1_i1	-2.1249	35.2	no hits & (original description: len=1243 path=[0:0-1242])
TRINITY_DN567_c0_g5_i1	-1.46518	26.22	(at5g65205 : 337.0) NAD(P)-binding Rossmann-fold superfamily protein; FUNCTIONS IN: oxidoreductase activity, binding, catalytic activity; INVOLVED IN: oxidation reduction, metabolic process; LOCATED IN: cellular_component unknown; EXPRESSED IN: 18 plant structures; EXPRESSED DURING: 13 growth stages; CONTAINS InterPro DOMAIN/s: Short-chain dehydrogenase/reductase, conserved site (InterPro:IPR0209…
TRINITY_DN56740_c0_g1_i1	-2.02317	29.5.5	(at5g08260 : 567.0) serine carboxypeptidase-like 35 (scpl35); FUNCTIONS IN: serine-type carboxypeptidase activity; INVOLVED IN: proteolysis; LOCATED IN: endomembrane system; EXPRESSED IN: 22 plant structures; EXPRESSED DURING: 13 growth stages; CONTAINS InterPro DOMAIN/s: Peptidase S10, serine carboxypeptidase (InterPro:IPR001563), Peptidase S10, serine carboxypeptidase, active site (InterPro:IPR…
TRINITY_DN5683_c0_g1_i3	-1.40551	35.2	(at4g20170 : 377.0) Domain of unknown function (DUF23); CONTAINS InterPro DOMAIN/s: Protein of unknown function DUF23 (InterPro:IPR008166); BEST Arabidopsis thaliana protein match is: Domain of unknown function (DUF23) (TAIR:AT5G44670.1); Has 199 Blast hits to 199 proteins in 36 species: Archae - 0; Bacteria - 27; Metazoa - 44; Fungi - 2; Plants - 116; Viruses - 0; Other Eukaryotes - 10 (source: …
TRINITY_DN5686_c0_g1_i1	2.20606	35.2	no hits & (original description: len=6051 path=[0:0-2326 1:2327-2479 2:2480-4632 4:4633-4659 5:4660-4723 7:4724-4752 9:4753-4808 10:4809-4958 12:4959-5579 13:5580-5580 14:5581-5642 16:5643-5686 17:5687-6050])
TRINITY_DN56871_c0_g3_i1	-1.86467	16.2.1.10	(p93257|mtdh_mescr : 468.0) Probable mannitol dehydrogenase (EC 1.1.1.255) (NAD-dependent mannitol dehydrogenase) - Mesembryanthemum crystallinum (Common ice plant) & (at4g39330 : 449.0) cinnamyl alcohol dehydrogenase 9 (CAD9); FUNCTIONS IN: oxidoreductase activity, zinc ion binding; INVOLVED IN: oxidation reduction; LOCATED IN: apoplast; EXPRESSED IN: 25 plant structures; EXPRESSED DURING: 15 gr…
TRINITY_DN56957_c0_g1_i6	3.82294	35.2	no hits & (original description: len=5215 path=[2:0-4425 3:4426-4831 4:4832-4870 6:4871-4884 8:4885-5214])
TRINITY_DN57060_c0_g1_i17	-3.30915	29.5.1	(at1g01900 : 810.0) Encodes AtSBT1.1, a subtilisin-like serine protease. Cleaves the phytosulfokine AtPSK4, a growth promoting peptide.; SBTI1.1; FUNCTIONS IN: serine-type endopeptidase activity; INVOLVED IN: proteolysis, negative regulation of catalytic activity; LOCATED IN: extracellular matrix, apoplast, cell wall; EXPRESSED IN: 19 plant structures; EXPRESSED DURING: 11 growth stages; CONTAINS…
TRINITY_DN5731_c0_g2_i3	-1.53067	27.3.11	(q9llx1|isap1_orysa : 107.0) Multiple stress-responsive zinc-finger protein ISAP1 (Stress-associated protein 1) (OsISAP1) - Oryza sativa (Rice) & (at3g12630 : 100.0) A20/AN1-like zinc finger family protein; FUNCTIONS IN: DNA binding, zinc ion binding; INVOLVED IN: biological_process unknown; LOCATED IN: cellular_component unknown; EXPRESSED IN: 24 plant structures; EXPRESSED DURING: 15 growth sta…
TRINITY_DN5739_c0_g2_i2	-0.872243	35.2	(at4g17010 : 138.0) unknown protein; Has 30201 Blast hits to 17322 proteins in 780 species: Archae - 12; Bacteria - 1396; Metazoa - 17338; Fungi - 3422; Plants - 5037; Viruses - 0; Other Eukaryotes - 2996 (source: NCBI BLink). & (reliability: 276.0) & (original description: len=814 path=[0:0-497 1:498-598 2:599-813])
TRINITY_DN5745_c0_g1_i2	-1.29168	35.2	no hits & (original description: len=2383 path=[0:0-306 2:307-333 3:334-628 4:629-1424 5:1425-1476 6:1477-1795 7:1796-1796 8:1797-1852 9:1853-1916 11:1917-2282 12:2283-2382])
TRINITY_DN57506_c0_g1_i14	20.1968	35.2	no hits & (original description: len=2861 path=[2:0-858 3:859-859 4:860-860 5:861-863 6:864-933 8:934-934 9:935-992 10:993-993 11:994-2180 13:2181-2182 14:2183-2473 16:2474-2563 17:2564-2585 18:2586-2685 20:2686-2686 22:2687-2860])
TRINITY_DN5775_c0_g1_i5	-2.08618	17.5.1.2	(q08506|acco1_pethy : 384.0) 1-aminocyclopropane-1-carboxylate oxidase 1 (EC 1.14.17.4) (ACC oxidase 1) (Ethylene-forming enzyme) (EFE) (ACCO) - Petunia hybrida (Petunia) & (at1g05010 : 348.0) Encodes 1-aminocyclopropane-1-carboxylate oxidase; ethylene-forming enzyme (EFE); FUNCTIONS IN: 1-aminocyclopropane-1-carboxylate oxidase activity; INVOLVED IN: response to fungus, ethylene biosynthetic pro…
TRINITY_DN5776_c0_g1_i9	-1.14652	23.3.1.3	(p93394|upp_tobac : 244.0) Uracil phosphoribosyltransferase (EC 2.4.2.9) (UMP pyrophosphorylase) (UPRTase) - Nicotiana tabacum (Common tobacco) & (at3g53900 : 228.0) Encodes UPP, a plastidial uracil phosphoribosyltransferase (UPRT) involved in uracil salvage. Loss-of-function mutation causes dramatic growth retardation, a pale-green to albino phenotype, abnormal root morphology and chloroplastic …
TRINITY_DN5778_c0_g1_i6	1.79444	27.1.19	(at1g14220 : 81.6) Ribonuclease T2 family protein; FUNCTIONS IN: ribonuclease T2 activity, endoribonuclease activity, RNA binding; INVOLVED IN: N-terminal protein myristoylation; LOCATED IN: endomembrane system; EXPRESSED IN: sperm cell, root, egg cell; CONTAINS InterPro DOMAIN/s: Ribonuclease T2 (InterPro:IPR001568), Ribonuclease T2, active site (InterPro:IPR018188); BEST Arabidopsis thaliana pr…
TRINITY_DN5782_c0_g1_i7	-0.789615	27.3.35	(at4g06598 : 106.0) BEST Arabidopsis thaliana protein match is: Basic-leucine zipper (bZIP) transcription factor family protein (TAIR:AT1G58110.2); Has 392 Blast hits to 388 proteins in 30 species: Archae - 0; Bacteria - 0; Metazoa - 15; Fungi - 8; Plants - 363; Viruses - 0; Other Eukaryotes - 6 (source: NCBI BLink). & (reliability: 191.8) & (original description: len=3501 path=[0:0-39 2:40-544 3…
TRINITY_DN5815_c11_g1_i1	-3.12209	35.2	no hits & (original description: len=852 path=[0:0-851])
TRINITY_DN5824_c0_g1_i4	-3.582	26.28	(at5g45670 : 364.0) GDSL-like Lipase/Acylhydrolase superfamily protein; FUNCTIONS IN: hydrolase activity, acting on ester bonds, carboxylesterase activity; INVOLVED IN: lipid metabolic process; LOCATED IN: endomembrane system; EXPRESSED IN: 19 plant structures; EXPRESSED DURING: 13 growth stages; CONTAINS InterPro DOMAIN/s: Lipase, GDSL (InterPro:IPR001087); BEST Arabidopsis thaliana protein matc…
TRINITY_DN5829_c0_g1_i3	-1.37531	35.1	(at3g05550 : 92.0) Hypoxia-responsive family protein; CONTAINS InterPro DOMAIN/s: Hypoxia induced protein, conserved region (InterPro:IPR007667); BEST Arabidopsis thaliana protein match is: Hypoxia-responsive family protein (TAIR:AT5G27760.1); Has 144 Blast hits to 144 proteins in 38 species: Archae - 0; Bacteria - 0; Metazoa - 0; Fungi - 45; Plants - 99; Viruses - 0; Other Eukaryotes - 0 (source…
TRINITY_DN5840_c0_g1_i1	-0.955329	35.1	(at5g08060 : 142.0) unknown protein; FUNCTIONS IN: molecular_function unknown; INVOLVED IN: biological_process unknown; LOCATED IN: mitochondrion; EXPRESSED IN: 24 plant structures; EXPRESSED DURING: 16 growth stages; Has 42 Blast hits to 42 proteins in 17 species: Archae - 0; Bacteria - 0; Metazoa - 0; Fungi - 0; Plants - 41; Viruses - 0; Other Eukaryotes - 1 (source: NCBI BLink). & (reliability…
TRINITY_DN5844_c0_g1_i1	-2.30423	26.9	(at5g41240 : 87.4) Encodes glutathione transferase belonging to the theta class of GSTs. Naming convention according to Wagner et al. (2002).; glutathione S-transferase THETA 2 (GSTT2); CONTAINS InterPro DOMAIN/s: Thioredoxin fold (InterPro:IPR012335), Glutathione S-transferase, C-terminal-like (InterPro:IPR010987), Glutathione S-transferase/chloride channel, C-terminal (InterPro:IPR017933), Glut…
TRINITY_DN585_c0_g1_i1	-2.17109	35.2	no hits & (original description: len=888 path=[0:0-887])
TRINITY_DN5867_c0_g1_i11	-0.844005	31.4	(at4g32760 : 489.0) ENTH/VHS/GAT family protein; FUNCTIONS IN: protein transporter activity; INVOLVED IN: intracellular protein transport, intra-Golgi vesicle-mediated transport; LOCATED IN: Golgi stack; EXPRESSED IN: 24 plant structures; EXPRESSED DURING: 15 growth stages; CONTAINS InterPro DOMAIN/s: VHS (InterPro:IPR002014), GAT (InterPro:IPR004152), VHS subgroup (InterPro:IPR018205), ENTH/VHS …
TRINITY_DN5916_c1_g6_i1	-1.7412	35.2	no hits & (original description: len=1205 path=[0:0-1204])
TRINITY_DN5940_c0_g1_i1	-1.73651	35.2	no hits & (original description: len=1449 path=[0:0-741 1:742-1448])
TRINITY_DN5941_c1_g1_i2	1.0934	16.8.4	(at2g15480 : 280.0) UDP-glucosyl transferase 73B5 (UGT73B5); FUNCTIONS IN: quercetin 3-O-glucosyltransferase activity, UDP-glycosyltransferase activity, UDP-glucosyltransferase activity, transferase activity, transferring glycosyl groups; INVOLVED IN: response to other organism; LOCATED IN: endomembrane system; EXPRESSED IN: 9 plant structures; EXPRESSED DURING: L mature pollen stage, M germinate…
TRINITY_DN59564_c0_g1_i4	3.29716	35.2	(p31843|rrpo_oenbe : 95.9) RNA-directed DNA polymerase homolog (Reverse transcriptase homolog) - Oenothera bertiana (Bertero's evening primrose) & (atmg00860 : 80.9) hypothetical protein; DNA/RNA polymerases superfamily protein. & (reliability: 161.8) & (original description: len=5573 path=[2:0-891 3:892-930 5:931-1031 7:1032-1084 8:1085-1118 9:1119-1199 11:1200-1229 13:1230-1296 16:1297-1453 17:…
TRINITY_DN59696_c0_g1_i5	-1.15053	27.3.50	(at1g17880 : 142.0) basic transcription factor 3 (BTF3); FUNCTIONS IN: sequence-specific DNA binding transcription factor activity; INVOLVED IN: response to salt stress; LOCATED IN: cellular_component unknown; EXPRESSED IN: 24 plant structures; EXPRESSED DURING: 15 growth stages; CONTAINS InterPro DOMAIN/s: Nascent polypeptide-associated complex NAC (InterPro:IPR002715); BEST Arabidopsis thaliana…
TRINITY_DN59784_c0_g1_i4	-0.921583	29.5.11.3	(at1g16890 : 145.0) UBC36/UBC13B encodes a protein that may play a role in DNA damage responses and error-free post-replicative DNA repair. It can bind to the MMZ/UEV1 proteins in vitro.; ubiquitin-conjugating enzyme 36 (UBC36); CONTAINS InterPro DOMAIN/s: Ubiquitin-conjugating enzyme/RWD-like (InterPro:IPR016135), Ubiquitin-conjugating enzyme, E2 (InterPro:IPR000608); BEST Arabidopsis thaliana p…
TRINITY_DN5981_c0_g2_i1	-3.63033	35.2	no hits & (original description: len=812 path=[0:0-811])
TRINITY_DN5984_c0_g1_i5	-1.6319	9.8	(at2g22500 : 256.0) Encodes one of the mitochondrial dicarboxylate carriers (DIC): DIC1 (AT2G22500), DIC2 (AT4G24570), DIC3 (AT5G09470).; uncoupling protein 5 (UCP5); FUNCTIONS IN: binding, dicarboxylic acid transmembrane transporter activity; INVOLVED IN: transport, mitochondrial transport; LOCATED IN: mitochondrion, mitochondrial inner membrane, membrane; EXPRESSED IN: 23 plant structures; EXPR…
TRINITY_DN60_c0_g1_i24	-1.87392	16.1.1.1	(o22567|dxs_orysa : 345.0) Probable 1-deoxy-D-xylulose-5-phosphate synthase, chloroplast precursor (EC 2.2.1.7) (1-deoxyxylulose-5-phosphate synthase) (DXP synthase) (DXPS) - Oryza sativa (Rice) & (at4g15560 : 333.0) Encodes a protein with 1-deoxyxylulose 5-phosphate synthase activity involved in the MEP pathway. It is essential for chloroplast development in Arabidopsis; CLOROPLASTOS ALTERADOS 1…
TRINITY_DN600_c0_g1_i10	-1.40322	11.3.1	(at1g32200 : 221.0) Encodes a chloroplast glycerol-3-phosphate acyltransferase.Involved in the biosynthesis of chloroplast phosphatidylglycerol.; ATS1; FUNCTIONS IN: glycerol-3-phosphate O-acyltransferase activity; INVOLVED IN: phosphatidylglycerol biosynthetic process; LOCATED IN: chloroplast stroma, chloroplast, plastid; EXPRESSED IN: 22 plant structures; EXPRESSED DURING: 14 growth stages; CON…
TRINITY_DN600_c0_g2_i6	-1.24856	11.3.1	(q39639|plsb_cucsa : 94.0) Glycerol-3-phosphate acyltransferase, chloroplast precursor (EC 2.3.1.15) (GPAT) - Cucumis sativus (Cucumber) & (at1g32200 : 90.1) Encodes a chloroplast glycerol-3-phosphate acyltransferase.Involved in the biosynthesis of chloroplast phosphatidylglycerol.; ATS1; FUNCTIONS IN: glycerol-3-phosphate O-acyltransferase activity; INVOLVED IN: phosphatidylglycerol biosynthetic…
TRINITY_DN6010_c2_g1_i1	-1.28156	35.2	no hits & (original description: len=638 path=[0:0-637])
TRINITY_DN6014_c1_g1_i4	1.74583	29.5.11.4.2	(at5g14420 : 497.0) RING domain ligase2 (RGLG2); CONTAINS InterPro DOMAIN/s: Zinc finger, RING-type (InterPro:IPR001841), Copine (InterPro:IPR010734), von Willebrand factor, type A (InterPro:IPR002035); BEST Arabidopsis thaliana protein match is: RING domain ligase1 (TAIR:AT3G01650.1); Has 35333 Blast hits to 34131 proteins in 2444 species: Archae - 798; Bacteria - 22429; Metazoa - 974; Fungi - 9…
TRINITY_DN6016_c0_g1_i1	4.06871	35.2	no hits & (original description: len=839 path=[0:0-838])
TRINITY_DN60353_c0_g1_i2	3.18889	35.2	no hits & (original description: len=1954 path=[0:0-800 2:801-801 3:802-803 5:804-1345 6:1346-1521 8:1522-1543 9:1544-1627 11:1628-1711 12:1712-1759 14:1760-1953])
TRINITY_DN60609_c0_g1_i4	-2.53721	30.2.17	(at4g23160 : 94.4) Encodes a cysteine-rich receptor-like protein kinase.; cysteine-rich RLK (RECEPTOR-like protein kinase) 8 (CRK8); FUNCTIONS IN: kinase activity; INVOLVED IN: protein amino acid phosphorylation; CONTAINS InterPro DOMAIN/s: Protein kinase, ATP binding site (InterPro:IPR017441), Reverse transcriptase, RNA-dependent DNA polymerase (InterPro:IPR013103), Serine/threonine-protein kina…
TRINITY_DN607_c0_g1_i1	1.23351	35.2	no hits & (original description: len=1738 path=[0:0-991 1:992-993 2:994-1441 3:1442-1487 4:1488-1737])
TRINITY_DN6072_c0_g1_i6	-2.03994	29.1	(at5g03240 : 154.0) encodes ubiquitin that is attached to proteins destined for degradation. UBQ3 is most homologous with UBQ4, and is expressed in higher levels in vegetative tissue but lower levels in flowers than UBQ4. UBQ3 encodes different number of ubiquitins in different ecotypes. UBQ3 transcript level is modulated by UV-B and light/dark treatments.; polyubiquitin 3 (UBQ3); INVOLVED IN: pr…
TRINITY_DN608_c0_g3_i4	2.29584	16.2.1.10	(at2g21730 : 82.4) cinnamyl alcohol dehydrogenase homolog 2 (CAD2); FUNCTIONS IN: oxidoreductase activity, zinc ion binding; INVOLVED IN: oxidation reduction; CONTAINS InterPro DOMAIN/s: GroES-like (InterPro:IPR011032), Alcohol dehydrogenase GroES-like (InterPro:IPR013154), Alcohol dehydrogenase, zinc-containing, conserved site (InterPro:IPR002328), Alcohol dehydrogenase, C-terminal (InterPro:IPR…
TRINITY_DN6085_c0_g3_i3	6.81218	35.2	no hits & (original description: len=977 path=[0:0-280 1:281-319 3:320-606 5:607-620 6:621-637 9:638-697 10:698-715 13:716-720 14:721-743 15:744-858 16:859-976])
TRINITY_DN61_c0_g1_i9	-1.63424	35.2	(at5g25770 : 129.0) alpha/beta-Hydrolases superfamily protein; INVOLVED IN: biological_process unknown; EXPRESSED IN: 24 plant structures; EXPRESSED DURING: 15 growth stages; CONTAINS InterPro DOMAIN/s: Acetyl xylan esterase (InterPro:IPR008391); Has 1607 Blast hits to 1605 proteins in 565 species: Archae - 54; Bacteria - 1389; Metazoa - 0; Fungi - 31; Plants - 36; Viruses - 0; Other Eukaryotes -…
TRINITY_DN610_c0_g2_i1	-2.45405	30.2.13	(at5g07180 : 1219.0) Encodes a receptor-like kinase that, together with ER and ERL1 governs the initial decision of protodermal cells to either divide proliferatively to produce pavement cells or divide asymmetrically to generate stomatal complexes. It is also important for maintaining stomatal stem cell activity and preventing terminal differentiation of the meristemoid into the guard mother cel…
TRINITY_DN6122_c0_g1_i1	1.21405	35.2	no hits & (original description: len=1241 path=[0:0-1240])
TRINITY_DN6133_c0_g1_i3	-2.20364	20.2.3	(at1g30360 : 333.0) early-responsive to dehydration 4 (ERD4); INVOLVED IN: response to water deprivation; LOCATED IN: plasma membrane, chloroplast, vacuole, membrane, chloroplast envelope; EXPRESSED IN: 26 plant structures; EXPRESSED DURING: 14 growth stages; CONTAINS InterPro DOMAIN/s: Protein of unknown function DUF221 (InterPro:IPR003864); BEST Arabidopsis thaliana protein match is: ERD (early…
TRINITY_DN6136_c0_g1_i5	-1.0013	17.3.1.1.5	"(at3g14680 : 378.0) putative cytochrome P450; ""cytochrome P450, family 72, subfamily A, polypeptide 14"" (CYP72A14); FUNCTIONS IN: electron carrier activity, monooxygenase activity, iron ion binding, oxygen binding, heme binding; INVOLVED IN: oxidation reduction; LOCATED IN: endomembrane system; EXPRESSED IN: hypocotyl, root; CONTAINS InterPro DOMAIN/s: Cytochrome P450 (InterPro:IPR001128), Cyt…
TRINITY_DN61544_c0_g2_i1	-3.09223	35.2	(at5g55490 : 382.0) Encodes a transmembrane domain containing protein that is expressed in pollen germ cells.; gamete expressed protein 1 (GEX1); Has 7985 Blast hits to 6093 proteins in 809 species: Archae - 118; Bacteria - 1642; Metazoa - 3258; Fungi - 589; Plants - 254; Viruses - 18; Other Eukaryotes - 2106 (source: NCBI BLink). & (reliability: 764.0) & (original description: len=2133 path=[0:0…
TRINITY_DN6155_c0_g1_i4	-2.54201	34.3	(at2g40420 : 278.0) Encodes a putative amino acid transporter.; Transmembrane amino acid transporter family protein; FUNCTIONS IN: amine transmembrane transporter activity; INVOLVED IN: amino acid transport; LOCATED IN: plasma membrane, membrane; EXPRESSED IN: 24 plant structures; EXPRESSED DURING: 15 growth stages; CONTAINS InterPro DOMAIN/s: Amino acid transporter, transmembrane (InterPro:IPR01…
TRINITY_DN6187_c0_g1_i1	-3.39715	35.2	no hits & (original description: len=901 path=[2:0-365 4:366-419 6:420-460 7:461-493 9:494-562 16:563-585 17:586-587 20:588-613 23:614-616 24:617-628 25:629-702 28:703-900])
TRINITY_DN6221_c0_g1_i17	1.45093	35.1.5	(at4g20090 : 419.0) embryo defective 1025 (EMB1025); CONTAINS InterPro DOMAIN/s: Pentatricopeptide repeat (InterPro:IPR002885); BEST Arabidopsis thaliana protein match is: Pentatricopeptide repeat (PPR) superfamily protein (TAIR:AT5G64320.1); Has 50788 Blast hits to 13881 proteins in 299 species: Archae - 2; Bacteria - 48; Metazoa - 729; Fungi - 797; Plants - 47488; Viruses - 0; Other Eukaryotes …
TRINITY_DN6242_c2_g1_i4	-1.33847	10.1.5	(at2g28760 : 153.0) UDP-XYL synthase 6 (UXS6); FUNCTIONS IN: coenzyme binding, binding, catalytic activity; INVOLVED IN: cellular metabolic process, nucleotide-sugar metabolic process, metabolic process; LOCATED IN: plasma membrane; EXPRESSED IN: 24 plant structures; EXPRESSED DURING: 13 growth stages; CONTAINS InterPro DOMAIN/s: NAD-dependent epimerase/dehydratase (InterPro:IPR001509), NAD(P)-bi…
TRINITY_DN62745_c0_g1_i1	-3.03881	30.2.99	(at5g01740 : 122.0) Nuclear transport factor 2 (NTF2) family protein; CONTAINS InterPro DOMAIN/s: Wound-induced protein, Wun1 (InterPro:IPR009798); BEST Arabidopsis thaliana protein match is: senescence associated gene 20 (TAIR:AT3G10985.1); Has 1807 Blast hits to 1807 proteins in 277 species: Archae - 0; Bacteria - 0; Metazoa - 736; Fungi - 347; Plants - 385; Viruses - 0; Other Eukaryotes - 339 …
TRINITY_DN6286_c0_g1_i7	-1.02723	27.4	(at3g59980 : 235.0) Nucleic acid-binding, OB-fold-like protein; FUNCTIONS IN: tRNA binding; LOCATED IN: chloroplast; EXPRESSED IN: 22 plant structures; EXPRESSED DURING: 13 growth stages; CONTAINS InterPro DOMAIN/s: Nucleic acid-binding, OB-fold-like (InterPro:IPR016027), Nucleic acid-binding, OB-fold (InterPro:IPR012340), tRNA-binding domain (InterPro:IPR002547); BEST Arabidopsis thaliana protei…
TRINITY_DN6292_c1_g2_i2	2.7184	35.2	no hits & (original description: len=226 path=[0:0-149 1:150-225])
TRINITY_DN630_c0_g1_i5	1.80456	35.2	no hits & (original description: len=2343 path=[0:0-265 2:266-517 3:518-581 4:582-632 5:633-1049 6:1050-1050 7:1051-1388 8:1389-2342])
TRINITY_DN63061_c0_g3_i5	2.10295	35.2	no hits & (original description: len=2060 path=[1:0-414 2:415-497 5:498-1333 9:1334-2059])
TRINITY_DN633_c1_g1_i3	-1.8311	10.5.1.1	(at2g35860 : 490.0) FASCICLIN-like arabinogalactan protein 16 precursor (FLA16); INVOLVED IN: cell adhesion; LOCATED IN: endomembrane system; EXPRESSED IN: 22 plant structures; EXPRESSED DURING: 13 growth stages; CONTAINS InterPro DOMAIN/s: FAS1 domain (InterPro:IPR000782); BEST Arabidopsis thaliana protein match is: FASCICLIN-like arabinogalactan protein 15 precursor (TAIR:AT3G52370.1); Has 1005…
TRINITY_DN6333_c1_g1_i4	-1.21835	35.1	(at3g51730 : 104.0) saposin B domain-containing protein; FUNCTIONS IN: molecular_function unknown; INVOLVED IN: lipid metabolic process; LOCATED IN: vacuole; EXPRESSED IN: 23 plant structures; EXPRESSED DURING: 15 growth stages; CONTAINS InterPro DOMAIN/s: Saposin B (InterPro:IPR008139), Saposin-like (InterPro:IPR011001), Saposin-like type B, 1 (InterPro:IPR007856), Saposin-like type B, 2 (InterP…
TRINITY_DN6349_c0_g1_i4	-1.98537	30.1	(at5g52390 : 106.0) PAR1 protein; FUNCTIONS IN: molecular_function unknown; INVOLVED IN: biological_process unknown; LOCATED IN: endomembrane system; EXPRESSED IN: 13 plant structures; EXPRESSED DURING: 8 growth stages; CONTAINS InterPro DOMAIN/s: PAR1 (InterPro:IPR009489); BEST Arabidopsis thaliana protein match is: PAR1 protein (TAIR:AT3G54040.1); Has 1807 Blast hits to 1807 proteins in 277 spe…
TRINITY_DN635_c0_g1_i8	-1.83899	35.2	no hits & (original description: len=1794 path=[2:0-1158 11:1159-1161 12:1162-1166 13:1167-1184 15:1185-1196 17:1197-1208 19:1209-1232 20:1233-1275 22:1276-1295 25:1296-1375 28:1376-1385 29:1386-1386 31:1387-1410 34:1411-1438 37:1439-1486 42:1487-1489 43:1490-1505 45:1506-1508 47:1509-1558 48:1559-1793])
TRINITY_DN6350_c0_g1_i8	1.21106	35.2	no hits & (original description: len=3402 path=[2:0-283 4:284-325 5:326-428 7:429-445 10:446-446 12:447-3401])
TRINITY_DN6357_c0_g1_i1	-2.00884	16.8.1	(at3g55970 : 177.0) jasmonate-regulated gene 21 (JRG21); FUNCTIONS IN: oxidoreductase activity, iron ion binding; INVOLVED IN: oxidation reduction; LOCATED IN: cellular_component unknown; EXPRESSED IN: 10 plant structures; EXPRESSED DURING: LP.06 six leaves visible, LP.04 four leaves visible, 4 anthesis, C globular stage, petal differentiation and expansion stage; CONTAINS InterPro DOMAIN/s: Isop…
TRINITY_DN63609_c0_g1_i1	-2.98792	35.2	no hits & (original description: len=1419 path=[0:0-217 1:218-401 2:402-517 3:518-621 4:622-1418])
TRINITY_DN63660_c0_g1_i1	-2.7754	1.1.1.2	(p12095|psbd_orysa : 110.0) Photosystem II D2 protein (Photosystem Q(A) protein) (PSII D2 protein) - Oryza sativa (Rice) & (atcg00270 : 107.0) PSII D2 protein; photosystem II reaction center protein D (PSBD); FUNCTIONS IN: electron transporter, transferring electrons within the noncyclic electron transport pathway of photosynthesis activity; INVOLVED IN: photosynthetic electron transport in photo…
TRINITY_DN63675_c0_g1_i1	-1.25574	35.2	no hits & (original description: len=1587 path=[0:0-909 1:910-910 2:911-1586])
TRINITY_DN6371_c0_g1_i2	-1.04032	35.2	no hits & (original description: len=1493 path=[0:0-464 1:465-1194 2:1195-1492])
TRINITY_DN639_c1_g3_i1	-2.81218	3.2.2	(at4g12430 : 148.0) Haloacid dehalogenase-like hydrolase (HAD) superfamily protein; FUNCTIONS IN: catalytic activity, trehalose-phosphatase activity; INVOLVED IN: trehalose biosynthetic process, metabolic process; EXPRESSED IN: sperm cell, male gametophyte, pollen tube; EXPRESSED DURING: L mature pollen stage, M germinated pollen stage; CONTAINS InterPro DOMAIN/s: HAD-superfamily hydrolase, subfa…
TRINITY_DN6397_c0_g1_i2	-2.72101	35.2	no hits & (original description: len=682 path=[1:0-218 2:219-248 4:249-316 5:317-346 7:347-359 10:360-385 11:386-681])
TRINITY_DN6397_c0_g2_i8	-2.44754	35.2	no hits & (original description: len=905 path=[2:0-457 4:458-531 8:532-561 10:562-642 14:643-693 15:694-696 17:697-904])
TRINITY_DN6400_c0_g2_i1	-1.98507	35.2	(at1g45688 : 97.1) unknown protein; FUNCTIONS IN: molecular_function unknown; INVOLVED IN: biological_process unknown; LOCATED IN: plasma membrane; EXPRESSED IN: 22 plant structures; EXPRESSED DURING: 13 growth stages; BEST Arabidopsis thaliana protein match is: unknown protein (TAIR:AT5G42860.1); Has 35333 Blast hits to 34131 proteins in 2444 species: Archae - 798; Bacteria - 22429; Metazoa - 97…
TRINITY_DN6409_c0_g1_i5	-2.37152	34.4	(at1g12110 : 327.0) Encodes NRT1.1 (CHL1), a dual-affinity nitrate transporter. The protein is expressed in guard cells and function in stomatal opening. Mutants have less transpiration and are more tolerant to drought. Expressed in lateral roots. Involved in nitrate signaling which enables the plant root system to detect and exploit nitrate-rich soil patches. Comparing to the wild type, the muta…
TRINITY_DN64189_c0_g1_i2	-0.765007	35.2	(at5g10730 : 338.0) NAD(P)-binding Rossmann-fold superfamily protein; FUNCTIONS IN: coenzyme binding, binding, catalytic activity; INVOLVED IN: cellular metabolic process, metabolic process; LOCATED IN: plasma membrane; EXPRESSED IN: 25 plant structures; EXPRESSED DURING: 15 growth stages; CONTAINS InterPro DOMAIN/s: NAD-dependent epimerase/dehydratase (InterPro:IPR001509), NAD(P)-binding domain …
TRINITY_DN6432_c0_g1_i1	-1.06242	35.1	(at3g05500 : 154.0) Rubber elongation factor protein (REF); INVOLVED IN: biological_process unknown; LOCATED IN: vacuole; EXPRESSED IN: 24 plant structures; EXPRESSED DURING: 15 growth stages; CONTAINS InterPro DOMAIN/s: Rubber elongation factor (InterPro:IPR008802); BEST Arabidopsis thaliana protein match is: Rubber elongation factor protein (REF) (TAIR:AT2G47780.1); Has 129 Blast hits to 129 pr…
TRINITY_DN6438_c0_g1_i4	1.24147	35.2	(at1g55915 : 379.0) zinc ion binding; FUNCTIONS IN: zinc ion binding; INVOLVED IN: biological_process unknown; LOCATED IN: intracellular; EXPRESSED IN: 9 plant structures; EXPRESSED DURING: 7 growth stages; CONTAINS InterPro DOMAIN/s: WLM (InterPro:IPR013536), Zinc finger, RanBP2-type (InterPro:IPR001876); BEST Arabidopsis thaliana protein match is: unknown protein (TAIR:AT5G35690.1); Has 560 Bla…
TRINITY_DN6468_c0_g1_i8	-1.23994	30.5	(p40392|ric1_orysa : 101.0) Ras-related protein RIC1 - Oryza sativa (Rice) & (at4g17530 : 94.0) RAB GTPase homolog 1C (RAB1C); FUNCTIONS IN: GTP binding; INVOLVED IN: protein transport, small GTPase mediated signal transduction; LOCATED IN: plasma membrane, vacuole, membrane; EXPRESSED IN: 25 plant structures; EXPRESSED DURING: 16 growth stages; CONTAINS InterPro DOMAIN/s: Ras GTPase (InterPro:IP…
TRINITY_DN64681_c0_g1_i1	-2.75273	35.2	no hits & (original description: len=706 path=[1:0-147 2:148-302 4:303-306 5:307-705])
TRINITY_DN64784_c0_g1_i3	-2.58344	10.6.3	(at5g06860 : 209.0) Encodes a polygalacturonase inhibiting protein involved in defense response. PGIPs inhibit the function of cell wall pectin degrading enzymes such as those produced by fungal pathogens. PGIP1 is induced by fungal infection.; polygalacturonase inhibiting protein 1 (PGIP1); FUNCTIONS IN: polygalacturonase inhibitor activity; INVOLVED IN: signal transduction, defense response; LO…
TRINITY_DN6485_c0_g1_i11	-0.748946	29.2.1.2.2.5	(q8l4l4|rl52_orysa : 187.0) 60S ribosomal protein L5-2 - Oryza sativa (Rice) & (at3g25520 : 183.0) Encodes ribosomal protein L5 that binds to 5S ribosomal RNA and in involved in its export from the nucleus to the cytoplasm. Identified in a screen for enhancers of as1. as1/pgy double mutants show defects in leaf vascular patterning and adaxial cell fate. Double mutant analysis indicates pgy genes …
TRINITY_DN6495_c1_g2_i6	2.5094	30.3	(at1g27460 : 603.0) encodes a calmodulin-binding protein that is expressed in pollen, suspension culture cells, flowers, and fruits.; no pollen germination related 1 (NPGR1); FUNCTIONS IN: calmodulin binding; INVOLVED IN: biological_process unknown; LOCATED IN: plasma membrane; EXPRESSED IN: 23 plant structures; EXPRESSED DURING: 13 growth stages; CONTAINS InterPro DOMAIN/s: Tetratricopeptide-lik…
TRINITY_DN6496_c0_g1_i3	-1.26163	35.2	no hits & (original description: len=1872 path=[1:0-898 4:899-1036 7:1037-1084 8:1085-1117 9:1118-1254 11:1255-1288 13:1289-1358 14:1359-1397 15:1398-1525 16:1526-1601 18:1602-1652 19:1653-1696 20:1697-1871])
TRINITY_DN6498_c0_g1_i2	-1.1492	35.2	(at1g77350 : 127.0) unknown protein; FUNCTIONS IN: molecular_function unknown; INVOLVED IN: biological_process unknown; LOCATED IN: endomembrane system; EXPRESSED IN: 23 plant structures; EXPRESSED DURING: 13 growth stages; CONTAINS InterPro DOMAIN/s: Protein of unknown function KRTCAP2 (InterPro:IPR018614); Has 35333 Blast hits to 34131 proteins in 2444 species: Archae - 798; Bacteria - 22429; M…
TRINITY_DN6499_c0_g1_i1	-3.08862	35.2	no hits & (original description: len=941 path=[0:0-940])
TRINITY_DN6503_c0_g1_i3	2.13592	29.2.1.2.2.3	(p35684|rl3_orysj : 630.0) 60S ribosomal protein L3 OS=Oryza sativa subsp. japonica GN=RPL3 PE=2 SV=2 & (at1g61580 : 627.0) R-protein L3 B (RPL3B); FUNCTIONS IN: structural constituent of ribosome; INVOLVED IN: translation; LOCATED IN: ribosome, cytosolic large ribosomal subunit, membrane; EXPRESSED IN: 23 plant structures; EXPRESSED DURING: 13 growth stages; CONTAINS InterPro DOMAIN/s: Ribosomal…
TRINITY_DN65238_c0_g1_i1	2.66959	35.2	no hits & (original description: len=1297 path=[0:0-277 2:278-278 3:279-279 5:280-388 6:389-571 7:572-1005 9:1006-1132 10:1133-1133 11:1134-1189 13:1190-1296])
TRINITY_DN65333_c0_g1_i3	2.68168	35.2	no hits & (original description: len=2776 path=[1:0-1336 2:1337-2413 3:2414-2517 4:2518-2518 6:2519-2775])
TRINITY_DN65377_c0_g1_i1	-2.80219	35.2	no hits & (original description: len=1271 path=[0:0-1270])
TRINITY_DN65416_c0_g1_i1	-1.50868	35.2	no hits & (original description: len=1113 path=[0:0-1112])
TRINITY_DN65553_c0_g1_i1	-7.05716	27.3.27	(at1g52880 : 241.0) Transcription factor with a NAC domain. Homologous to the petunia gene NAM which is required for the development of the shoot. Expressed in the embryo.; NO APICAL MERISTEM (NAM); FUNCTIONS IN: sequence-specific DNA binding transcription factor activity; INVOLVED IN: multicellular organismal development, regulation of transcription; LOCATED IN: cellular_component unknown; EXPRE…
TRINITY_DN6570_c0_g1_i3	-4.4896	35.2	no hits & (original description: len=847 path=[0:0-411 1:412-550 3:551-846])
TRINITY_DN6607_c0_g1_i2	-2.05803	30.5	(at5g03530 : 286.0) Encodes a member of the Rab GTPase family of proteins. This protein interacts with the tail region of a myosin XI protein (AT5G43900) in a GTP-dependent manner. CFP:RabC2a appears to co-localize with peroxisomes.; RAB GTPase homolog C2A (RABC2A); FUNCTIONS IN: GTP binding, myosin XI tail binding, GTP-dependent protein binding; INVOLVED IN: protein transport, small GTPase media…
TRINITY_DN6611_c0_g1_i4	-2.28043	35.2	(at5g12010 : 253.0) unknown protein; INVOLVED IN: response to salt stress; LOCATED IN: chloroplast, plasma membrane, membrane; EXPRESSED IN: 23 plant structures; EXPRESSED DURING: 13 growth stages; BEST Arabidopsis thaliana protein match is: unknown protein (TAIR:AT4G29780.1); Has 1807 Blast hits to 1807 proteins in 277 species: Archae - 0; Bacteria - 0; Metazoa - 736; Fungi - 347; Plants - 385; …
TRINITY_DN66118_c0_g1_i5	-1.06609	35.2	(at2g17350 : 84.0) unknown protein; Has 119 Blast hits to 93 proteins in 40 species: Archae - 0; Bacteria - 3; Metazoa - 18; Fungi - 12; Plants - 44; Viruses - 0; Other Eukaryotes - 42 (source: NCBI BLink). & (reliability: 168.0) & (original description: len=5303 path=[1:0-404 2:405-559 3:560-598 5:599-2394 6:2395-2400 7:2401-3069 9:3070-3309 11:3310-4858 12:4859-5302])
TRINITY_DN6612_c0_g1_i3	-2.72209	35.2	no hits & (original description: len=1388 path=[3:0-900 6:901-908 8:909-1387])
TRINITY_DN6612_c0_g2_i1	-3.06248	35.2	no hits & (original description: len=1039 path=[0:0-709 4:710-769 7:770-879 8:880-1038])
TRINITY_DN66288_c0_g1_i5	-1.0498	23.2	(q40639|dpnp_orysa : 90.1) 3'(2'),5'-bisphosphate nucleotidase (EC 3.1.3.7) (3'(2'),5-bisphosphonucleoside 3'(2')-phosphohydrolase) (DPNPase) - Oryza sativa (Rice) & (at5g63980 : 80.1) Encodes a bifunctional protein that has 3'(2'),5'-bisphosphate nucleotidase and inositol polyphosphate 1-phosphatase activities and rescues sulfur assimilation mutants in yeast. It is involved in the response to co…
TRINITY_DN6668_c0_g1_i2	-1.21504	26.13	(at3g10150 : 459.0) purple acid phosphatase 16 (PAP16); FUNCTIONS IN: protein serine/threonine phosphatase activity, acid phosphatase activity; INVOLVED IN: biological_process unknown; LOCATED IN: membrane; EXPRESSED IN: 15 plant structures; EXPRESSED DURING: 7 growth stages; CONTAINS InterPro DOMAIN/s: Metallophosphoesterase (InterPro:IPR004843), Phosphoesterase At2g46880 (InterPro:IPR011230); B…
TRINITY_DN6671_c0_g1_i1	-2.11344	30.5	(q68y52|rac2_orysa : 365.0) Rac-like GTP-binding protein 2 (OsRac2) - Oryza sativa (Rice) & (at4g28950 : 353.0) A member of ROP GTPase gene family.; RHO-related protein from plants 9 (ROP9); FUNCTIONS IN: GTP binding; INVOLVED IN: protein transport, small GTPase mediated signal transduction; LOCATED IN: plasma membrane; EXPRESSED IN: 16 plant structures; EXPRESSED DURING: 11 growth stages; CONTAI…
TRINITY_DN6673_c2_g1_i1	2.04902	35.2	no hits & (original description: len=4214 path=[0:0-4213])
TRINITY_DN6681_c0_g1_i4	0.677663	29.1.30	(at1g34150 : 124.0) Pseudouridine synthase family protein; FUNCTIONS IN: pseudouridine synthase activity; INVOLVED IN: pseudouridine synthesis, RNA modification; LOCATED IN: cellular_component unknown; EXPRESSED IN: 21 plant structures; EXPRESSED DURING: 14 growth stages; CONTAINS InterPro DOMAIN/s: Pseudouridine synthase, catalytic domain (InterPro:IPR020103), Pseudouridine synthase I, TruA, N-t…
TRINITY_DN6682_c0_g1_i1	2.2552	35.2	(p31843|rrpo_oenbe : 108.0) RNA-directed DNA polymerase homolog (Reverse transcriptase homolog) - Oenothera bertiana (Bertero's evening primrose) & (atmg00860 : 84.7) hypothetical protein; DNA/RNA polymerases superfamily protein. & (reliability: 169.4) & (original description: len=5564 path=[0:0-5563])
TRINITY_DN6688_c0_g1_i2	-0.95267	29.4	(at3g13670 : 787.0) Protein kinase family protein; FUNCTIONS IN: protein serine/threonine kinase activity, protein kinase activity, kinase activity, ATP binding; INVOLVED IN: protein amino acid phosphorylation; EXPRESSED IN: 24 plant structures; EXPRESSED DURING: 15 growth stages; CONTAINS InterPro DOMAIN/s: Protein kinase, ATP binding site (InterPro:IPR017441), Protein kinase, catalytic domain (…
TRINITY_DN6731_c0_g1_i7	-1.22784	35.2	(at1g19835 : 638.0) Plant protein of unknown function (DUF869); FUNCTIONS IN: molecular_function unknown; INVOLVED IN: biological_process unknown; EXPRESSED IN: 22 plant structures; EXPRESSED DURING: 13 growth stages; CONTAINS InterPro DOMAIN/s: Protein of unknown function DUF869, plant (InterPro:IPR008587); BEST Arabidopsis thaliana protein match is: Plant protein of unknown function (DUF869) (T…
TRINITY_DN6745_c0_g1_i16	0.548646	30.3	(at5g62570 : 198.0) Calmodulin binding protein-like; FUNCTIONS IN: calmodulin binding; INVOLVED IN: biological_process unknown; LOCATED IN: cellular_component unknown; EXPRESSED IN: 22 plant structures; EXPRESSED DURING: 13 growth stages; CONTAINS InterPro DOMAIN/s: Calmodulin binding protein-like (InterPro:IPR012416); BEST Arabidopsis thaliana protein match is: Calmodulin-binding protein (TAIR:A…
TRINITY_DN6775_c0_g1_i4	3.03991	35.2	(at2g16980 : 255.0) Major facilitator superfamily protein; FUNCTIONS IN: tetracycline transporter activity; INVOLVED IN: response to antibiotic, tetracycline transport, transmembrane transport; LOCATED IN: endomembrane system, integral to membrane; EXPRESSED IN: 6 plant structures; EXPRESSED DURING: L mature pollen stage, 4 anthesis; CONTAINS InterPro DOMAIN/s: Tetracycline resistance protein, Te…
TRINITY_DN678_c0_g1_i5	1.91429	35.2	no hits & (original description: len=1897 path=[0:0-406 2:407-451 3:452-494 5:495-822 6:823-858 8:859-1896])
TRINITY_DN67877_c0_g1_i1	-1.51261	35.2	(at3g48660 : 111.0) Protein of unknown function (DUF 3339); FUNCTIONS IN: molecular_function unknown; INVOLVED IN: biological_process unknown; LOCATED IN: endomembrane system; CONTAINS InterPro DOMAIN/s: Protein of unknown function DUF3339 (InterPro:IPR021775); BEST Arabidopsis thaliana protein match is: Protein of unknown function (DUF 3339) (TAIR:AT5G63500.1); Has 274 Blast hits to 269 proteins…
TRINITY_DN6790_c0_g1_i5	-2.06744	35.2	no hits & (original description: len=1584 path=[0:0-95 2:96-111 4:112-147 7:148-204 9:205-227 10:228-420 11:421-519 12:520-524 13:525-854 14:855-1343 15:1344-1408 16:1409-1583])
TRINITY_DN6792_c0_g2_i2	2.10241	29.4	(at1g53050 : 520.0) Protein kinase superfamily protein; FUNCTIONS IN: protein serine/threonine kinase activity, protein kinase activity, kinase activity, ATP binding; INVOLVED IN: protein amino acid phosphorylation, N-terminal protein myristoylation; LOCATED IN: plasma membrane; EXPRESSED IN: 24 plant structures; EXPRESSED DURING: 13 growth stages; CONTAINS InterPro DOMAIN/s: Protein kinase, ATP …
TRINITY_DN680_c0_g1_i11	-2.61477	35.2	no hits & (original description: len=697 path=[2:0-142 5:143-166 7:167-195 9:196-247 10:248-257 11:258-286 12:287-359 14:360-376 17:377-377 21:378-389 22:390-394 24:395-395 26:396-419 29:420-421 31:422-503 33:504-520 34:521-527 35:528-528 37:529-539 39:540-590 41:591-593 45:594-621 46:622-696])
TRINITY_DN68008_c1_g1_i2	-0.685333	33.99	(at1g80530 : 362.0) Major facilitator superfamily protein; FUNCTIONS IN: molecular_function unknown; INVOLVED IN: response to karrikin; LOCATED IN: nucleus; EXPRESSED IN: 23 plant structures; EXPRESSED DURING: 13 growth stages; CONTAINS InterPro DOMAIN/s: Nodulin-like (InterPro:IPR010658), Major facilitator superfamily, general substrate transporter (InterPro:IPR016196); BEST Arabidopsis thaliana…
TRINITY_DN6822_c0_g1_i7	-2.47699	35.2	no hits & (original description: len=1464 path=[2:0-705 3:706-800 4:801-1021 6:1022-1100 8:1101-1102 9:1103-1150 11:1151-1152 15:1153-1463])
TRINITY_DN68380_c0_g1_i1	-6.93621	35.2	no hits & (original description: len=1884 path=[0:0-1883])
TRINITY_DN6840_c1_g1_i1	-4.61368	10.6.3	(at1g70370 : 578.0) polygalacturonase 2 (PG2); FUNCTIONS IN: polygalacturonase activity; INVOLVED IN: biological_process unknown; LOCATED IN: endomembrane system; EXPRESSED IN: 23 plant structures; EXPRESSED DURING: 13 growth stages; CONTAINS InterPro DOMAIN/s: BURP (InterPro:IPR004873); BEST Arabidopsis thaliana protein match is: BURP domain-containing protein (TAIR:AT1G23760.1). & (ipr004873 : …
TRINITY_DN6842_c0_g1_i3	2.15223	35.1.5	(at4g01570 : 665.0) Tetratricopeptide repeat (TPR)-like superfamily protein; CONTAINS InterPro DOMAIN/s: Pentatricopeptide repeat (InterPro:IPR002885); BEST Arabidopsis thaliana protein match is: Tetratricopeptide repeat (TPR)-like superfamily protein (TAIR:AT3G06920.1); Has 59349 Blast hits to 13105 proteins in 268 species: Archae - 8; Bacteria - 24; Metazoa - 241; Fungi - 448; Plants - 57026; V…
TRINITY_DN68551_c0_g1_i2	1.85282	30.2.11	(at4g28650 : 847.0) Leucine-rich repeat transmembrane protein kinase family protein; FUNCTIONS IN: protein serine/threonine kinase activity, protein kinase activity, ATP binding; INVOLVED IN: transmembrane receptor protein tyrosine kinase signaling pathway, protein amino acid phosphorylation; LOCATED IN: endomembrane system; EXPRESSED IN: hypocotyl, root, guard cell; CONTAINS InterPro DOMAIN/s: P…
TRINITY_DN6865_c0_g1_i10	2.154	35.2	no hits & (original description: len=3445 path=[1:0-645 4:646-664 6:665-721 8:722-722 9:723-723 11:724-724 12:725-725 13:726-1444 14:1445-1536 15:1537-1664 16:1665-1665 17:1666-2175 18:2176-2177 20:2178-2259 21:2260-2274 22:2275-3006 23:3007-3444])
TRINITY_DN6870_c0_g2_i1	-1.75083	26.19	(at1g08500 : 106.0) early nodulin-like protein 18 (ENODL18); FUNCTIONS IN: electron carrier activity, copper ion binding; LOCATED IN: anchored to membrane; EXPRESSED IN: 14 plant structures; EXPRESSED DURING: LP.06 six leaves visible, 4 anthesis, petal differentiation and expansion stage, LP.08 eight leaves visible, E expanded cotyledon stage; CONTAINS InterPro DOMAIN/s: Plastocyanin-like (InterP…
TRINITY_DN68704_c1_g1_i2	-1.22609	34.1.1	(at1g64200 : 198.0) vacuolar H+-ATPase subunit E isoform 3 (VHA-E3); FUNCTIONS IN: proton-transporting ATPase activity, rotational mechanism; INVOLVED IN: ATP synthesis coupled proton transport; LOCATED IN: plasma membrane, vacuole, mitochondrial proton-transporting ATP synthase complex; EXPRESSED IN: 27 plant structures; EXPRESSED DURING: 17 growth stages; CONTAINS InterPro DOMAIN/s: ATPase, V1/…
TRINITY_DN6898_c0_g1_i6	-2.31159	30.3	(at3g13600 : 418.0) calmodulin-binding family protein; CONTAINS InterPro DOMAIN/s: IQ calmodulin-binding region (InterPro:IPR000048); BEST Arabidopsis thaliana protein match is: calmodulin-binding family protein (TAIR:AT3G58480.1); Has 2440 Blast hits to 1727 proteins in 273 species: Archae - 4; Bacteria - 163; Metazoa - 734; Fungi - 252; Plants - 308; Viruses - 55; Other Eukaryotes - 924 (source…
TRINITY_DN693_c0_g1_i16	-1.85329	23.4.99	(at1g01050 : 83.2) Encodes a soluble protein with inorganic pyrophosphatase activity that is highly specific for Mg-inorganic pyrophosphate.; pyrophosphorylase 1 (PPa1); FUNCTIONS IN: inorganic diphosphatase activity; INVOLVED IN: phosphate metabolic process, metabolic process; LOCATED IN: nucleus, membrane, cytoplasm; EXPRESSED IN: 24 plant structures; EXPRESSED DURING: 15 growth stages; CONTAIN…
TRINITY_DN6946_c0_g1_i3	-1.00801	20.2.99	(at1g11360 : 218.0) Adenine nucleotide alpha hydrolases-like superfamily protein; INVOLVED IN: response to stress; LOCATED IN: cytosol; EXPRESSED IN: 23 plant structures; EXPRESSED DURING: 13 growth stages; CONTAINS InterPro DOMAIN/s: UspA (InterPro:IPR006016), Rossmann-like alpha/beta/alpha sandwich fold (InterPro:IPR014729), Universal stress protein A (InterPro:IPR006015); BEST Arabidopsis thal…
TRINITY_DN6963_c1_g2_i2	6.30417	35.2	no hits & (original description: len=1331 path=[0:0-1192 1:1193-1330])
TRINITY_DN6969_c0_g1_i1	-1.02821	34.8	(at1g77610 : 523.0) EamA-like transporter family protein; FUNCTIONS IN: organic anion transmembrane transporter activity; LOCATED IN: membrane; EXPRESSED IN: 22 plant structures; EXPRESSED DURING: 13 growth stages; CONTAINS InterPro DOMAIN/s: Protein of unknown function DUF6, transmembrane (InterPro:IPR000620), Protein of unknown function DUF250 (InterPro:IPR004853); BEST Arabidopsis thaliana pro…
TRINITY_DN6970_c0_g1_i3	1.61517	35.1	(at5g66950 : 93.6) Pyridoxal phosphate (PLP)-dependent transferases superfamily protein; FUNCTIONS IN: pyridoxal phosphate binding, catalytic activity; INVOLVED IN: biological_process unknown; LOCATED IN: plasma membrane; EXPRESSED IN: 23 plant structures; EXPRESSED DURING: 13 growth stages; CONTAINS InterPro DOMAIN/s: Pyridoxal phosphate-dependent transferase, major domain (InterPro:IPR015424), …
TRINITY_DN6974_c0_g2_i4	-2.94681	35.2	no hits & (original description: len=1439 path=[1:0-350 5:351-368 6:369-510 8:511-541 11:542-568 12:569-606 14:607-623 16:624-624 17:625-629 18:630-667 20:668-1438])
TRINITY_DN69750_c0_g1_i7	-1.03714	29.5.11.4.2	(at4g11680 : 175.0) Zinc finger, C3HC4 type (RING finger) family protein; FUNCTIONS IN: zinc ion binding; LOCATED IN: plasma membrane; EXPRESSED IN: cultured cell; CONTAINS InterPro DOMAIN/s: Zinc finger, RING-type (InterPro:IPR001841), Zinc finger, C3HC4 RING-type (InterPro:IPR018957); BEST Arabidopsis thaliana protein match is: Zinc finger, C3HC4 type (RING finger) family protein (TAIR:AT1G1276…
TRINITY_DN6990_c0_g1_i1	-2.77534	10.5.1.1	(at2g04780 : 128.0) fasciclin-like arabinogalactan-protein 7 (Fla7); FASCICLIN-like arabinoogalactan 7 (FLA7); LOCATED IN: anchored to plasma membrane, plasma membrane, anchored to membrane, membrane; EXPRESSED IN: 22 plant structures; EXPRESSED DURING: 13 growth stages; CONTAINS InterPro DOMAIN/s: FAS1 domain (InterPro:IPR000782); BEST Arabidopsis thaliana protein match is: FASCICLIN-like arabin…
TRINITY_DN69973_c0_g1_i1	-1.09735	29.4	(at5g59010 : 624.0) Protein kinase protein with tetratricopeptide repeat domain; FUNCTIONS IN: binding, protein kinase activity, ATP binding; INVOLVED IN: protein amino acid phosphorylation; LOCATED IN: plasma membrane; EXPRESSED IN: 20 plant structures; EXPRESSED DURING: 10 growth stages; CONTAINS InterPro DOMAIN/s: Protein kinase, catalytic domain (InterPro:IPR000719), Tetratricopeptide-like he…
TRINITY_DN7_c0_g1_i2	-1.4151	10.6.3	(at1g80170 : 308.0) Pectin lyase-like superfamily protein; FUNCTIONS IN: polygalacturonase activity; INVOLVED IN: carbohydrate metabolic process; LOCATED IN: plant-type cell wall; EXPRESSED IN: 15 plant structures; EXPRESSED DURING: 6 growth stages; CONTAINS InterPro DOMAIN/s: Pectin lyase fold/virulence factor (InterPro:IPR011050), Pectin lyase fold (InterPro:IPR012334), Glycoside hydrolase, fam…
TRINITY_DN7004_c0_g1_i2	-2.30284	26.28	(at1g75900 : 281.0) GDSL-like Lipase/Acylhydrolase superfamily protein; CONTAINS InterPro DOMAIN/s: Lipase, GDSL, active site (InterPro:IPR008265), Lipase, GDSL (InterPro:IPR001087); BEST Arabidopsis thaliana protein match is: SGNH hydrolase-type esterase superfamily protein (TAIR:AT1G75880.2); Has 3444 Blast hits to 3405 proteins in 204 species: Archae - 0; Bacteria - 282; Metazoa - 0; Fungi - 2…
TRINITY_DN70109_c0_g1_i5	2.11153	20.2.2	(at3g55990 : 576.0) Encodes ESK1 (Eskimo1). A member of a large gene family of DUF231 domain proteins whose members encode a total of 45 proteins of unknown function. ESK1 functions as a negative regulator of cold acclimation. Mutations in the ESK1 gene provides strong freezing tolerance. A member of the TBL (TRICHOME BIREFRINGENCE-LIKE) gene family containing a plant-specific DUF231 (domain of u…
TRINITY_DN70235_c0_g1_i3	-1.2362	35.2	no hits & (original description: len=1775 path=[0:0-575 1:576-576 3:577-691 5:692-1774])
TRINITY_DN70616_c0_g1_i1	-1.29369	35.2	no hits & (original description: len=1255 path=[2:0-194 9:195-205 10:206-254 11:255-255 13:256-310 15:311-343 16:344-382 18:383-456 19:457-527 20:528-528 23:529-538 25:539-1254])
TRINITY_DN7092_c0_g2_i1	-1.18165	35.2	no hits & (original description: len=1420 path=[0:0-1419])
TRINITY_DN71_c1_g1_i3	-1.31826	35.1	(at1g05720 : 139.0) selenoprotein family protein; FUNCTIONS IN: selenium binding; INVOLVED IN: biological_process unknown; LOCATED IN: endomembrane system; EXPRESSED IN: 22 plant structures; EXPRESSED DURING: 13 growth stages; CONTAINS InterPro DOMAIN/s: Sep15/SelM redox (InterPro:IPR014912); Has 200 Blast hits to 200 proteins in 73 species: Archae - 0; Bacteria - 0; Metazoa - 137; Fungi - 0; Pla…
TRINITY_DN7130_c0_g1_i5	-1.57144	10.2.2	(q60e70|cobl3_orysa : 677.0) COBRA-like 3 protein precursor (BRITTLE CULM1-like 4 protein) - Oryza sativa (Rice) & (at5g60920 : 662.0) Encodes a glycosylphosphatidylinositol-anchored protein localized primarily in the plasma membrane of the longitudinal sides of root cells. Necessary for oriented cell expansion in Arabidopsis. Cob mutants have abnormal roots that expand radially rather than longi…
TRINITY_DN7145_c0_g1_i8	-1.2223	20.2.3	(at4g19120 : 227.0) early-responsive to dehydration 3 (ERD3); CONTAINS InterPro DOMAIN/s: Protein of unknown function DUF248, methyltransferase putative (InterPro:IPR004159); BEST Arabidopsis thaliana protein match is: S-adenosyl-L-methionine-dependent methyltransferases superfamily protein (TAIR:AT1G31850.2); Has 1146 Blast hits to 1130 proteins in 105 species: Archae - 6; Bacteria - 157; Metazo…
TRINITY_DN7145_c21_g1_i1	-1.23175	20.2.3	(at4g19120 : 161.0) early-responsive to dehydration 3 (ERD3); CONTAINS InterPro DOMAIN/s: Protein of unknown function DUF248, methyltransferase putative (InterPro:IPR004159); BEST Arabidopsis thaliana protein match is: S-adenosyl-L-methionine-dependent methyltransferases superfamily protein (TAIR:AT1G31850.2); Has 1146 Blast hits to 1130 proteins in 105 species: Archae - 6; Bacteria - 157; Metazo…
TRINITY_DN7145_c3_g1_i2	-2.07066	35.2	no hits & (original description: len=968 path=[0:0-967])
TRINITY_DN7145_c8_g1_i3	-1.08856	20.2.3	(at4g19120 : 164.0) early-responsive to dehydration 3 (ERD3); CONTAINS InterPro DOMAIN/s: Protein of unknown function DUF248, methyltransferase putative (InterPro:IPR004159); BEST Arabidopsis thaliana protein match is: S-adenosyl-L-methionine-dependent methyltransferases superfamily protein (TAIR:AT1G31850.2); Has 1146 Blast hits to 1130 proteins in 105 species: Archae - 6; Bacteria - 157; Metazo…
TRINITY_DN7151_c0_g1_i10	8.29802	35.2	no hits & (original description: len=1678 path=[1:0-440 6:441-575 8:576-666 9:667-787 11:788-870 12:871-871 16:872-1129 17:1130-1275 18:1276-1277 19:1278-1278 20:1279-1280 21:1281-1677])
TRINITY_DN71786_c0_g1_i1	-1.42665	35.2	no hits & (original description: len=653 path=[0:0-652])
TRINITY_DN7191_c0_g1_i1	3.22881	17.2.3	(at2g46690 : 106.0) SAUR-like auxin-responsive protein family ; CONTAINS InterPro DOMAIN/s: Auxin responsive SAUR protein (InterPro:IPR003676); BEST Arabidopsis thaliana protein match is: SAUR-like auxin-responsive protein family (TAIR:AT3G61900.1); Has 1291 Blast hits to 1280 proteins in 26 species: Archae - 0; Bacteria - 0; Metazoa - 0; Fungi - 0; Plants - 1290; Viruses - 0; Other Eukaryotes - …
TRINITY_DN71916_c0_g1_i1	1.95391	29.2.1.1.1.2.34	(at3g06180 : 147.0) Ribosomal protein L34e superfamily protein; FUNCTIONS IN: structural constituent of ribosome; INVOLVED IN: translation; LOCATED IN: ribosome, intracellular, chloroplast; EXPRESSED IN: 23 plant structures; EXPRESSED DURING: 14 growth stages; CONTAINS InterPro DOMAIN/s: Ribosomal protein L34e (InterPro:IPR008195); BEST Arabidopsis thaliana protein match is: Ribosomal protein L34…
TRINITY_DN7210_c0_g2_i1	2.77532	35.2	no hits & (original description: len=2120 path=[0:0-1593 1:1594-1638 3:1639-1668 5:1669-1729 6:1730-1871 8:1872-1900 9:1901-2119])
TRINITY_DN7224_c0_g1_i1	-1.01437	29.5.11.4.2	(at4g19670 : 129.0) RING/U-box superfamily protein; FUNCTIONS IN: zinc ion binding; EXPRESSED IN: 22 plant structures; EXPRESSED DURING: 13 growth stages; CONTAINS InterPro DOMAIN/s: Zinc finger, RING-type, conserved site (InterPro:IPR017907), Zinc finger, C6HC-type (InterPro:IPR002867), Zinc finger, RING-type (InterPro:IPR001841); BEST Arabidopsis thaliana protein match is: zinc finger (C3HC4-ty…
TRINITY_DN725_c2_g3_i1	-1.40034	1.1.30	(at1g01540 : 438.0) Protein kinase superfamily protein; FUNCTIONS IN: protein serine/threonine kinase activity, protein kinase activity, kinase activity, ATP binding; INVOLVED IN: protein amino acid phosphorylation; LOCATED IN: plasma membrane; EXPRESSED IN: 23 plant structures; EXPRESSED DURING: 13 growth stages; CONTAINS InterPro DOMAIN/s: Protein kinase, ATP binding site (InterPro:IPR017441), …
TRINITY_DN72830_c3_g1_i1	3.23513	35.2	no hits & (original description: len=1096 path=[0:0-1095])
TRINITY_DN7292_c1_g1_i2	-1.21121	26.9	(at5g41210 : 211.0) Encodes glutathione transferase belonging to the theta class of GSTs. Naming convention according to Wagner et al. (2002).; glutathione S-transferase THETA 1 (GSTT1); FUNCTIONS IN: glutathione transferase activity; INVOLVED IN: toxin catabolic process; LOCATED IN: peroxisome, cytoplasm; EXPRESSED IN: 22 plant structures; EXPRESSED DURING: 13 growth stages; CONTAINS InterPro DO…
TRINITY_DN7320_c1_g1_i5	-3.91652	20.2.1	(p30236|hsp41_soybn : 113.0) 22.0 kDa class IV heat shock protein precursor - Glycine max (Soybean) & (at4g10250 : 98.6) Columbia endomembrane-localized small heat shock protein; ATHSP22.0; FUNCTIONS IN: molecular_function unknown; INVOLVED IN: response to heat; LOCATED IN: endomembrane system; EXPRESSED IN: 8 plant structures; EXPRESSED DURING: M germinated pollen stage, 4 anthesis, C globular s…
TRINITY_DN7331_c0_g1_i10	-1.39837	35.2	no hits & (original description: len=3443 path=[0:0-149 2:150-246 3:247-288 4:289-400 5:401-408 7:409-444 13:445-514 14:515-544 16:545-745 17:746-827 19:828-959 20:960-1351 21:1352-1420 23:1421-1452 25:1453-1487 26:1488-1619 28:1620-1629 30:1630-1713 31:1714-1747 33:1748-1879 34:1880-1952 36:1953-2062 40:2063-2206 41:2207-2253 43:2254-2260 44:2261-2323 45:2324-2471 47:2472-2513 48:2514-2552 50:25…
TRINITY_DN73322_c0_g1_i1	-1.93671	35.2	no hits & (original description: len=1347 path=[3:0-1220 11:1221-1284 12:1285-1346])
TRINITY_DN7387_c0_g1_i7	1.30774	35.2	(at5g49150 : 221.0) Encodes a transmembrane domain containing protein expressed in sperm cells.; gamete expressed 2 (GEX2); CONTAINS InterPro DOMAIN/s: Filamin/ABP280 repeat (InterPro:IPR001298), Immunoglobulin-like fold (InterPro:IPR013783), Immunoglobulin E-set (InterPro:IPR014756), Filamin/ABP280 repeat-like (InterPro:IPR017868); Has 30201 Blast hits to 17322 proteins in 780 species: Archae - …
TRINITY_DN7413_c0_g1_i5	-0.817036	8.1.3	(p49608|acoc_cucma : 640.0) Aconitate hydratase, cytoplasmic (EC 4.2.1.3) (Citrate hydro-lyase) (Aconitase) - Cucurbita maxima (Pumpkin) (Winter squash) & (at2g05710 : 627.0) Encodes an aconitase that can catalyze the conversion of citrate to isocitrate through a cis-aconitate intermediate, indicating that it may participate in the TCA cycle and other primary metabolic pathways. The protein is be…
TRINITY_DN7423_c0_g1_i7	0.981873	29.5.11.4.2	(at5g23110 : 4732.0) Zinc finger, C3HC4 type (RING finger) family protein; FUNCTIONS IN: zinc ion binding, ATP binding; EXPRESSED IN: 22 plant structures; EXPRESSED DURING: 13 growth stages; CONTAINS InterPro DOMAIN/s: Zinc finger, RING-type (InterPro:IPR001841), ATPase-like, ATP-binding domain (InterPro:IPR003594); BEST Arabidopsis thaliana protein match is: Transmembrane Fragile-X-F-associated …
TRINITY_DN7431_c0_g1_i30	2.36596	35.2	no hits & (original description: len=790 path=[1:0-94 6:95-113 7:114-147 8:148-161 9:162-174 12:175-176 13:177-184 14:185-215 25:216-229 26:230-241 27:242-272 28:273-285 30:286-338 32:339-343 35:344-344 37:345-346 38:347-347 40:348-358 41:359-362 45:363-370 46:371-373 47:374-392 49:393-393 51:394-402 53:403-404 55:405-408 58:409-436 59:437-447 62:448-463 64:464-789])
TRINITY_DN74354_c0_g2_i1	-1.70816	13	(at5g04740 : 326.0) ACT domain-containing protein; FUNCTIONS IN: amino acid binding; INVOLVED IN: metabolic process; LOCATED IN: chloroplast thylakoid membrane; EXPRESSED IN: 22 plant structures; EXPRESSED DURING: 13 growth stages; CONTAINS InterPro DOMAIN/s: Amino acid-binding ACT (InterPro:IPR002912); BEST Arabidopsis thaliana protein match is: uridylyltransferase-related (TAIR:AT1G16880.1). & …
TRINITY_DN7457_c0_g1_i2	-3.10014	35.2	no hits & (original description: len=1008 path=[0:0-382 1:383-505 2:506-1007])
TRINITY_DN74597_c0_g1_i3	-1.64906	17.7.1.5	(at1g76680 : 240.0) Encodes a member of an alpha/beta barrel fold family of FMN-containing oxidoreductases. One of the closely related 12-oxophytodienoic acid reductases. This enzyme is not expected to participate in jasmonic acid biosynthesis because during in vitro assays, it shows very little activity with the naturally occurring OPDA isomer. Shows activity towards 2,4,6-trinitrotoluene. Expre…
TRINITY_DN7463_c0_g1_i3	-1.51274	17.2.1	(at1g44350 : 112.0) encodes a protein similar to IAA amino acid conjugate hydrolase.; IAA-leucine resistant (ILR)-like gene 6 (ILL6); FUNCTIONS IN: metallopeptidase activity, IAA-amino acid conjugate hydrolase activity; INVOLVED IN: proteolysis, regulation of systemic acquired resistance, auxin metabolic process; LOCATED IN: endomembrane system; EXPRESSED IN: 22 plant structures; EXPRESSED DURING…
TRINITY_DN7518_c0_g3_i1	-2.25724	35.2	no hits & (original description: len=1977 path=[0:0-718 1:719-1792 2:1793-1976])
TRINITY_DN75314_c0_g1_i3	-1.86234	4.1.8	(p34922|g3pc_pea : 159.0) Glyceraldehyde-3-phosphate dehydrogenase, cytosolic (EC 1.2.1.12) - Pisum sativum (Garden pea) & (at3g04120 : 154.0) encodes cytosolic GADPH (C subunit) involved in the glycolytic pathway but also interacts with H2O2 potentially placing it in a signalling cascade induced by ROS.; glyceraldehyde-3-phosphate dehydrogenase C subunit 1 (GAPC1); FUNCTIONS IN: glyceraldehyde-3…
TRINITY_DN7554_c0_g2_i1	-3.4945	10.6.2	(at5g57560 : 346.0) Encodes a cell wall-modifying enzyme, rapidly upregulated in response to environmental stimuli; Touch 4 (TCH4); CONTAINS InterPro DOMAIN/s: Xyloglucan endotransglucosylase/hydrolase (InterPro:IPR016455), Xyloglucan endo-transglycosylase, C-terminal (InterPro:IPR010713), Concanavalin A-like lectin/glucanase, subgroup (InterPro:IPR013320), Concanavalin A-like lectin/glucanase (I…
TRINITY_DN7576_c0_g1_i2	-2.60064	10.6.3	(at3g07010 : 529.0) Pectin lyase-like superfamily protein; FUNCTIONS IN: lyase activity, pectate lyase activity; INVOLVED IN: biological_process unknown; LOCATED IN: endomembrane system; EXPRESSED IN: 22 plant structures; EXPRESSED DURING: 13 growth stages; CONTAINS InterPro DOMAIN/s: Pectin lyase fold/virulence factor (InterPro:IPR011050), AmbAllergen (InterPro:IPR018082), Pectate lyase/Amb alle…
TRINITY_DN7585_c0_g1_i4	-2.09867	34.19.1	(q6k215|pip22_orysa : 286.0) Probable aquaporin PIP2.2 (Plasma membrane intrinsic protein 2.2) (OsPIP2.2) - Oryza sativa (Rice) & (at5g60660 : 277.0) A member of the plasma membrane intrinsic protein subfamily PIP2.When expressed in yeast cells can conduct hydrogen peroxide into those cells.; plasma membrane intrinsic protein 2;4 (PIP2;4); FUNCTIONS IN: water channel activity; INVOLVED IN: transp…
TRINITY_DN7591_c0_g1_i5	2.0959	35.2	no hits & (original description: len=2315 path=[0:0-271 2:272-273 3:274-275 5:276-1320 6:1321-1381 7:1382-1383 9:1384-2314])
TRINITY_DN762_c0_g1_i36	-1.04379	31.1	(at1g73860 : 847.0) P-loop containing nucleoside triphosphate hydrolases superfamily protein; FUNCTIONS IN: microtubule motor activity, ATP binding; INVOLVED IN: microtubule-based movement; LOCATED IN: chloroplast; EXPRESSED IN: petal, sepal, male gametophyte, flower, pollen tube; EXPRESSED DURING: L mature pollen stage, M germinated pollen stage, 4 anthesis, petal differentiation and expansion s…
TRINITY_DN7631_c0_g1_i3	-1.68761	35.2	no hits & (original description: len=1803 path=[1:0-242 2:243-745 3:746-868 5:869-904 7:905-1523 8:1524-1605 9:1606-1700 10:1701-1802])
TRINITY_DN76482_c0_g1_i2	-1.2106	35.2	(at5g55640 : 115.0) unknown protein; Has 30201 Blast hits to 17322 proteins in 780 species: Archae - 12; Bacteria - 1396; Metazoa - 17338; Fungi - 3422; Plants - 5037; Viruses - 0; Other Eukaryotes - 2996 (source: NCBI BLink). & (reliability: 230.0) & (original description: len=1211 path=[0:0-857 2:858-1073 3:1074-1084 4:1085-1210])
TRINITY_DN7694_c0_g2_i2	1.64555	35.2	no hits & (original description: len=557 path=[0:0-131 1:132-193 3:194-226 4:227-265 5:266-556])
TRINITY_DN76948_c0_g1_i3	1.98511	35.2	no hits & (original description: len=1866 path=[1:0-280 3:281-321 4:322-373 5:374-511 7:512-548 9:549-550 10:551-553 12:554-569 13:570-709 14:710-814 18:815-883 19:884-1236 20:1237-1239 21:1240-1241 22:1242-1519 24:1520-1520 25:1521-1865])
TRINITY_DN7696_c0_g1_i7	-1.63845	17.7.1.5	(at1g76680 : 174.0) Encodes a member of an alpha/beta barrel fold family of FMN-containing oxidoreductases. One of the closely related 12-oxophytodienoic acid reductases. This enzyme is not expected to participate in jasmonic acid biosynthesis because during in vitro assays, it shows very little activity with the naturally occurring OPDA isomer. Shows activity towards 2,4,6-trinitrotoluene. Expre…
TRINITY_DN7699_c0_g1_i8	1.5966	29.5.3	(at5g60190 : 106.0) Encodes a protein that can cleave residues from the C-terminus of RUB1 to prepare it for conjugation to target proteins.; Cysteine proteinases superfamily protein; FUNCTIONS IN: cysteine-type peptidase activity, NEDD8-specific protease activity; INVOLVED IN: proteolysis; LOCATED IN: cellular_component unknown; EXPRESSED IN: 7 plant structures; EXPRESSED DURING: LP.04 four leav…
TRINITY_DN7710_c0_g3_i2	3.14293	35.2	(original description: len=6203 path=[1:0-2020 5:2021-2900 8:2901-6202])
TRINITY_DN7722_c0_g2_i4	2.1423	35.2	no hits & (original description: len=1525 path=[1:0-455 3:456-489 4:490-1220 6:1221-1253 8:1254-1282 9:1283-1322 10:1323-1524])
TRINITY_DN7739_c0_g1_i2	-3.14153	35.2	no hits & (original description: len=444 path=[0:0-310 2:311-443])
TRINITY_DN7754_c0_g1_i7	3.54699	35.2	no hits & (original description: len=2851 path=[0:0-319 1:320-473 2:474-669 3:670-762 4:763-1349 5:1350-1832 6:1833-1908 7:1909-2159 9:2160-2379 10:2380-2486 11:2487-2850])
TRINITY_DN77569_c0_g2_i1	2.22498	35.2	no hits & (original description: len=1947 path=[0:0-1189 2:1190-1946])
TRINITY_DN7764_c0_g1_i4	-4.54612	29.5	(at5g04200 : 325.0) metacaspase 9 (MC9); FUNCTIONS IN: cysteine-type peptidase activity; INVOLVED IN: proteolysis; LOCATED IN: apoplast; EXPRESSED IN: 11 plant structures; EXPRESSED DURING: 4 anthesis, C globular stage, petal differentiation and expansion stage; CONTAINS InterPro DOMAIN/s: Peptidase C14, caspase catalytic (InterPro:IPR011600); BEST Arabidopsis thaliana protein match is: metacaspa…
TRINITY_DN7766_c1_g1_i1	-1.12888	35.2	(original description: len=5444 path=[0:0-437 1:438-497 2:498-696 3:697-698 4:699-4059 5:4060-4179 6:4180-4253 7:4254-5046 8:5047-5443])
TRINITY_DN7793_c0_g1_i2	-1.27139	33.99	(at2g41475 : 112.0) Embryo-specific protein 3, (ATS3); FUNCTIONS IN: molecular_function unknown; INVOLVED IN: biological_process unknown; LOCATED IN: endomembrane system; CONTAINS InterPro DOMAIN/s: Lipase/lipooxygenase, PLAT/LH2 (InterPro:IPR008976), Embryo-specific 3 (InterPro:IPR010417); BEST Arabidopsis thaliana protein match is: Embryo-specific protein 3, (ATS3) (TAIR:AT5G62200.1); Has 30201…
TRINITY_DN7808_c0_g1_i2	0.948362	29.3.1	(q9fyp9|ima2_orysa : 612.0) Importin alpha-2 subunit - Oryza sativa (Rice) & (at5g03070 : 588.0) Putative importin alpha isoform. When overexpressed can rescue the impa-4 decreased transformation susceptibility phenotype.; importin alpha isoform 9 (IMPA-9); FUNCTIONS IN: binding; INVOLVED IN: biological_process unknown; LOCATED IN: chloroplast; EXPRESSED IN: 24 plant structures; EXPRESSED DURING:…
TRINITY_DN7835_c0_g1_i7	-2.28202	35.2	no hits & (original description: len=3848 path=[1:0-95 3:96-144 4:145-270 5:271-372 6:373-447 7:448-506 9:507-543 10:544-621 11:622-650 12:651-752 13:753-865 15:866-1276 16:1277-1393 17:1394-2143 18:2144-2331 20:2332-2347 23:2348-2360 24:2361-2402 25:2403-2475 27:2476-2606 29:2607-2696 30:2697-2836 32:2837-2926 34:2927-3847])
TRINITY_DN7841_c0_g1_i5	-2.30631	10.8.1	(at2g47550 : 348.0) Plant invertase/pectin methylesterase inhibitor superfamily; FUNCTIONS IN: enzyme inhibitor activity, pectinesterase activity; INVOLVED IN: cell wall modification; LOCATED IN: endomembrane system, cell wall, plant-type cell wall; EXPRESSED IN: 20 plant structures; EXPRESSED DURING: 9 growth stages; CONTAINS InterPro DOMAIN/s: Pectinesterase, active site (InterPro:IPR018040), P…
TRINITY_DN7857_c0_g1_i4	-1.43563	7.1.3	(at3g25530 : 176.0) Encodes gamma-hydroxybutyrate dehydrogenase (AtGHBDH). Contains a NADP-binding domain. GHBDH is proposed to function in oxidative stress tolerance.; glyoxylate reductase 1 (GLYR1); FUNCTIONS IN: 3-hydroxybutyrate dehydrogenase activity, phosphogluconate dehydrogenase (decarboxylating) activity; INVOLVED IN: response to oxidative stress; LOCATED IN: cytosol; EXPRESSED IN: 23 pl…
TRINITY_DN7874_c1_g1_i1	1.00533	35.2	no hits & (original description: len=1285 path=[0:0-580 2:581-906 10:907-961 11:962-962 14:963-1038 16:1039-1041 18:1042-1284])
TRINITY_DN7890_c0_g1_i1	-2.28741	35.2	no hits & (original description: len=870 path=[0:0-305 1:306-365 3:366-437 5:438-524 7:525-564 8:565-567 9:568-602 11:603-625 12:626-648 14:649-654 15:655-692 16:693-784 18:785-869])
TRINITY_DN7891_c0_g1_i4	-1.90835	35.2	no hits & (original description: len=669 path=[1:0-261 3:262-313 4:314-323 5:324-331 8:332-378 10:379-391 12:392-460 13:461-493 14:494-498 16:499-582 17:583-668])
TRINITY_DN7895_c0_g1_i1	-1.58835	9.8	(at4g24570 : 415.0) Encodes one of the mitochondrial dicarboxylate carriers (DIC): DIC1 (AT2G22500), DIC2 (AT4G24570), DIC3 (AT5G09470).; dicarboxylate carrier 2 (DIC2); FUNCTIONS IN: binding, dicarboxylic acid transmembrane transporter activity; INVOLVED IN: transport, mitochondrial transport; LOCATED IN: mitochondrial inner membrane, membrane; EXPRESSED IN: 24 plant structures; EXPRESSED DURING…
TRINITY_DN7906_c0_g1_i8	1.42159	35.2	no hits & (original description: len=2385 path=[1:0-510 2:511-1045 3:1046-1055 4:1056-1170 5:1171-1219 6:1220-1272 8:1273-1294 9:1295-1404 11:1405-1421 12:1422-1445 14:1446-1451 15:1452-1613 18:1614-1661 20:1662-1824 23:1825-1834 27:1835-1838 29:1839-1907 30:1908-2384])
TRINITY_DN79096_c0_g1_i4	-3.18544	35.2	no hits & (original description: len=382 path=[0:0-39 1:40-68 4:69-72 6:73-94 8:95-102 9:103-132 11:133-179 13:180-181 14:182-381])
TRINITY_DN79227_c0_g1_i1	-2.61486	27.3.6	(at1g10585 : 86.7) basic helix-loop-helix (bHLH) DNA-binding superfamily protein; FUNCTIONS IN: sequence-specific DNA binding transcription factor activity; INVOLVED IN: regulation of transcription; LOCATED IN: nucleus; EXPRESSED IN: 7 plant structures; EXPRESSED DURING: LP.06 six leaves visible, 4 anthesis, LP.10 ten leaves visible, petal differentiation and expansion stage, LP.08 eight leaves v…
TRINITY_DN7935_c0_g1_i6	-2.98735	20.1.7	(at2g34930 : 325.0) disease resistance family protein / LRR family protein; INVOLVED IN: signal transduction, defense response to fungus, defense response; LOCATED IN: cell wall; EXPRESSED IN: 10 plant structures; EXPRESSED DURING: 7 growth stages; CONTAINS InterPro DOMAIN/s: Leucine-rich repeat-containing N-terminal domain, type 2 (InterPro:IPR013210), Leucine-rich repeat (InterPro:IPR001611); B…
TRINITY_DN7936_c0_g1_i24	9.44309	35.2	no hits & (original description: len=4778 path=[0:0-578 1:579-594 2:595-1364 3:1365-1365 4:1366-1427 5:1428-1429 6:1430-1535 7:1536-1536 8:1537-1537 9:1538-1794 10:1795-1972 11:1973-2050 12:2051-2116 13:2117-2117 14:2118-2118 15:2119-2222 16:2223-4219 17:4220-4234 18:4235-4581 19:4582-4582 20:4583-4777])
TRINITY_DN7943_c0_g1_i1	2.16067	35.2	no hits & (original description: len=2673 path=[0:0-2672])
TRINITY_DN7955_c0_g1_i3	-1.57518	35.2	no hits & (original description: len=1568 path=[1:0-292 3:293-425 4:426-480 5:481-597 7:598-623 9:624-855 11:856-1567])
TRINITY_DN7957_c0_g2_i2	-1.11663	35.2	no hits & (original description: len=2795 path=[1:0-2365 2:2366-2367 8:2368-2794])
TRINITY_DN7983_c0_g1_i2	2.97193	35.2	no hits & (original description: len=3606 path=[1:0-570 2:571-1038 3:1039-1041 4:1042-3605])
TRINITY_DN7984_c0_g1_i3	-1.38841	35.2	no hits & (original description: len=5254 path=[0:0-116 1:117-556 2:557-588 4:589-1135 5:1136-1238 6:1239-1518 8:1519-1552 9:1553-1586 11:1587-1979 12:1980-2144 13:2145-2258 15:2259-2474 16:2475-2774 17:2775-2840 18:2841-2884 20:2885-3100 21:3101-3138 23:3139-3195 24:3196-3229 26:3230-3301 28:3302-3626 29:3627-3663 32:3664-3750 34:3751-3802 35:3803-3896 36:3897-4083 37:4084-5253])
TRINITY_DN8_c0_g1_i9	-0.697047	2.1.1.2	(at2g35840 : 353.0) Sucrose-6F-phosphate phosphohydrolase family protein; FUNCTIONS IN: phosphatase activity, magnesium ion binding, sucrose-phosphatase activity, catalytic activity; INVOLVED IN: sucrose biosynthetic process; LOCATED IN: nucleus, cytoplasm; EXPRESSED IN: 24 plant structures; EXPRESSED DURING: 13 growth stages; CONTAINS InterPro DOMAIN/s: Sucrose-phosphate synthase (InterPro:IPR00…
TRINITY_DN80221_c0_g1_i2	-1.55808	35.1	(at4g34320 : 221.0) Protein of unknown function (DUF677); FUNCTIONS IN: molecular_function unknown; INVOLVED IN: N-terminal protein myristoylation; LOCATED IN: cellular_component unknown; EXPRESSED IN: hypocotyl, sepal, flower, carpel, stamen; EXPRESSED DURING: 4 anthesis, petal differentiation and expansion stage; CONTAINS InterPro DOMAIN/s: Protein of unknown function DUF677 (InterPro:IPR007749…
TRINITY_DN80319_c1_g1_i5	-1.2776	35.2	no hits & (original description: len=2965 path=[1:0-167 2:168-219 4:220-228 5:229-263 6:264-2820 7:2821-2964])
TRINITY_DN8061_c0_g1_i1	-2.14799	35.2	(at2g26110 : 92.0) Protein of unknown function (DUF761); CONTAINS InterPro DOMAIN/s: Protein of unknown function DUF761, plant (InterPro:IPR008480); BEST Arabidopsis thaliana protein match is: unknown protein (TAIR:AT5G56980.1); Has 30201 Blast hits to 17322 proteins in 780 species: Archae - 12; Bacteria - 1396; Metazoa - 17338; Fungi - 3422; Plants - 5037; Viruses - 0; Other Eukaryotes - 2996 (s…
TRINITY_DN8066_c0_g1_i8	-1.35255	35.2	no hits & (original description: len=3056 path=[0:0-404 1:405-481 3:482-483 5:484-1412 6:1413-1414 7:1415-1634 8:1635-1668 10:1669-2374 11:2375-2511 12:2512-3055])
TRINITY_DN8070_c1_g1_i2	2.16228	35.2	no hits & (original description: len=2133 path=[1:0-1615 15:1616-1715 16:1716-1875 19:1876-1876 20:1877-2132])
TRINITY_DN8099_c0_g1_i10	-2.23784	34.19.2	(q7xa61|tip21_orysa : 265.0) Probable aquaporin TIP2.1 (Tonoplast intrinsic protein 2.1) (OsTIP2.1) - Oryza sativa (Rice) & (at4g17340 : 256.0) tonoplast intrinsic protein 2;2 (TIP2;2); FUNCTIONS IN: water channel activity; INVOLVED IN: response to salt stress, transport; LOCATED IN: in 6 components; EXPRESSED IN: 25 plant structures; EXPRESSED DURING: 10 growth stages; CONTAINS InterPro DOMAIN/s…
TRINITY_DN8132_c0_g1_i2	-1.87308	31.1.1.2	(p28752|tba1_orysa : 820.0) Tubulin alpha-1 chain - Oryza sativa (Rice) & (at5g19780 : 818.0) Encodes an isoform of alpha tubulin. Closely related to adjacent gene TUA3 suggesting recent duplication.; tubulin alpha-5 (TUA5); FUNCTIONS IN: structural constituent of cytoskeleton; INVOLVED IN: response to cadmium ion, microtubule-based process; LOCATED IN: tubulin complex, cytosol, cell wall, membra…
TRINITY_DN8134_c0_g1_i7	5.19854	35.2	no hits & (original description: len=1972 path=[0:0-579 2:580-654 3:655-1792 5:1793-1803 6:1804-1805 8:1806-1887 9:1888-1900 10:1901-1971])
TRINITY_DN8151_c0_g2_i1	-1.51178	10.8.1	(q43062|pme_prupe : 469.0) Pectinesterase PPE8B precursor (EC 3.1.1.11) (Pectin methylesterase) (PE) - Prunus persica (Peach) & (at3g43270 : 460.0) Plant invertase/pectin methylesterase inhibitor superfamily; FUNCTIONS IN: enzyme inhibitor activity, pectinesterase activity; INVOLVED IN: cell wall modification; LOCATED IN: plant-type cell wall; EXPRESSED IN: 21 plant structures; EXPRESSED DURING: …
TRINITY_DN81697_c0_g1_i1	-2.87595	35.2	no hits & (original description: len=356 path=[0:0-173 2:174-219 3:220-355])
TRINITY_DN8196_c0_g2_i2	-1.38977	35.2	no hits & (original description: len=2542 path=[0:0-179 1:180-962 2:963-1141 3:1142-1367 4:1368-2541])
[truncated: 100 more rows]

## Sheet: T3-T2_comparison_uninfected
IDENTIFIER	VALUE	BINCODE	DESCRIPTION
[truncated: 1,859 more rows]

## Sheet: T3-T1_comparison_uninfected
IDENTIFIER	VALUE	BINCODE	DESCRIPTION
[truncated: 2,278 more rows]

## Sheet: T2-T1_comparison_OYDV_infected
IDENTIFIER	VALUE	BINCODE	DESCRIPTION
[truncated: 304 more rows]

## Sheet: T3-T2_comparison_OYDV_infected
IDENTIFIER	VALUE	BINCODE	DESCRIPTION
[truncated: 617 more rows]

[truncated: 1 more sheets: T3-T1_comparison_OYDV_infected]
