# Supplementary material for: WRKY Gene Family Drives Dormancy Release in Onion Bulbs
Source: Cells. 2022 Mar 24;11(7):1100. doi: 10.3390/cells11071100 (PMC8997782; doi:10.3390/cells11071100)
Supplement: Supplementary file 1 [file cells-11-01100-s001.zip › Puccio_et_al_CELLS_Table_S6-S7-S10.xlsx]

## Sheet: Table S6
Table S6 List of annotated DEGs, and their fold change (log2 Fold-Change), isolated at T2/T1, T3/T1, and T3/T1, comparisons, in uninfected and OYDV-infected bulbs using MapMan software. Fold change and annotation is reported for each gene. The present list has been used to develop Figure 2.
Gene	Annotation	Arabidopsis ortholog	OYDV Infected			Uninfected			Mercator Annotation
			T2/T1	T3/T2	T3/T1	T2/T1	T3/T2	T3/T1
TRINITY_DN6283_C1_G1_I4	WRKY	at5g07100	0	0	0	0	1.97444	1.0082	Member of the plant WRKY transcription factor family
TRINITY_DN10137_C1_G1_I11	WRKY	at1g80840	0	0	0	-2.2879	3.047	0	Pathogen-induced transcription factor
TRINITY_DN15141_C0_G1_I3	WRKY	at1g62300	0	0	0	0	0	2.49122	member of WRKY Transcription Factor
TRINITY_DN6283_C0_G1_I4	WRKY	at2g38470	0	0	0	0	3.31461	2.44165	Member of the plant WRKY transcription factor family
TRINITY_DN32880_C0_G1_I2	WRKY	at4g01250	0	0	0	0	0	3.77378	member of WRKY Transcription Factor
TRINITY_DN1383_C0_G1_I2	WRKY	at5g13080	0	0	0	0	1.40799	1.52266	WRKY75 is one of several transcription factors induced during Pi deprivation
TRINITY_DN15477_C0_G1_I1	WRKY	at1g29280	0	0	0	0	1.02586	0	member of WRKY Transcription Factor
TRINITY_DN22804_C0_G1_I3	WRKY	at1g29860	0	0	0	0	1.16329	0	Encodes WRKY71 a member of the WRKY Transcription Factor
TRINITY_DN8846_C0_G1_I1	MYB	at5g49620	0	0	0	0	0	2.70522	Member of the R2R3 factor gene family
TRINITY_DN20741_C0_G1_I4	MYB	at2g13600	0	0	0	0	0	1.19906	Pentatricopeptide repeat (PPR) superfamily protein
TRINITY_DN19467_C0_G1_I5	MYB	at2g47460	0	0	0	0	1.35524	0	Myb-related protein
TRINITY_DN24076_C0_G1_I5	MYB	at1g01060	0	0.837826	0	0	0	0	LHY encodes a myb-related putative transcription factor involved in circadian rhythm along with another myb transcription factor CCA1
TRINITY_DN67199_C0_G1_I6	MYB	at5g49620	0	0	0	0	1.6067	0	Member of the R2R3 factor gene family
TRINITY_DN24516_C0_G1_I6	MYB	at2g36960	0	0	0	0	-2.04938	0	Arabidopsis thaliana myb/SANT domain protein
TRINITY_DN21676_C0_G1_I4	MYB	at5g04760	0	0	0	0	1.26081	0	Duplicated homeodomain-like superfamily protein
TRINITY_DN39489_C0_G1_I1	MYB	at5g47390	0	0	0	0	1.1015	0.80892	myb-like transcription factor family protein
TRINITY_DN3452_C0_G2_I1	MYB	at5g17800	0	0	0	0	0	-4.17632	Member of the R2R3 factor gene family
TRINITY_DN37786_C0_G1_I3	MYB	at1g06180	0	0	0	0	2.13899	1.65402	member of MYB3R- and R2R3- type MYB- encoding genes
TRINITY_DN36214_C0_G1_I4	MYB	at1g69560	0	0	0	0	-0.875971	0	Encodes LOF2 (LATERAL ORGAN FUSION2) a MYB-domain transcription factor expressed in organ boundaries
TRINITY_DN11728_C0_G1_I4	MYB	at1g70000	0	0	1.17698	0	0	1.80049	myb-like transcription factor family protein
TRINITY_DN1027_C0_G1_I5	MYB	at1g07540	0	0	0	0	0	1.73676	Arabidopsis thaliana telomere-binding protein
TRINITY_DN20188_C0_G1_I7	MYB	at3g23250	0	0	0	-1.65538	1.51206	0	Myb-related protein Myb4
TRINITY_DN18780_C0_G1_I6	MYB	at5g12870	0	0	-3.55111	0	0	0	Member of the R2R3 factor gene family
TRINITY_DN44429_C0_G1_I2	MYB	at3g04030	0	1.9068	0	0	0	0	Homeodomain-like superfamily protein
TRINITY_DN29828_C0_G1_I1	MYB	at4g38620	0	0	0	0	3.00758	1.64514	Encodes a R2R3 MYB protein which is involved in the response to UV-B
TRINITY_DN89973_C1_G1_I6	MYB	at1g71060	0	0	0	0	-1.64977	0	Tetratricopeptide repeat (TPR)-like superfamily protein
TRINITY_DN2058_C0_G2_I9	MYB	at1g51540	0	0	0	0	-0.667577	0	Galactose oxidase/kelch repeat superfamily protein
TRINITY_DN20361_C0_G1_I12	MYB	at3g46590	0	0	0	0	1.78141	0	Encodes a protein that specifically binds plant telomeric DNA (TTTAGGG)n repeats
TRINITY_DN29694_C0_G1_I7	MAPK	at3g18040	-1.18885	0	0	0	0	0	Encodes a protein with similarity to MAP kinases (MAPK9)
TRINITY_DN3682_C0_G1_I3	MAPK	at5g67130	0	-0.860755	0	0	0	0	PLC-like phosphodiesterases superfamily protein
TRINITY_DN42237_C0_G1_I4	MAPK	at3g21220	0	0	0	-1.50028	1.76058	0	Encodes a mitogen-activated kinase kinase
TRINITY_DN8241_C1_G1_I4	MAPK	at3g51630	0	-1.3884	0	0	0	0	Encodes a member of the WNK family
TRINITY_DN15208_C0_G1_I4	MAPK	at4g01370	0	0	0	0	2.28028	2.64482	Mitogen-activated protein kinase homolog MMK2
TRINITY_DN1780_C0_G2_I7	MAPK	at2g42880	0	0	0	0	-1.1627	-1.88858	member of MAP Kinase
TRINITY_DN1780_C0_G3_I2	MAPK	at2g42880	0	0	0	0	0	-1.40339	Mitogen-activated protein kinase 10
TRINITY_DN7436_C0_G1_I11	MAPK	at4g01370	0	0	0	0	1.43623	1.05089	Encodes a nuclear and cytoplasmically localized MAP kinase involved in mediating responses to pathogens
TRINITY_DN34750_C2_G1_I7	MAPK	at3g45640	0	0	0	0	1.32949	0.926294	Mitogen-activated protein kinase 5
TRINITY_DN7637_C0_G1_I9	MAPK	at1g49160	0	0	0	0	0	-0.834453	Encodes a member of the WNK family
TRINITY_DN7637_C1_G2_I6	MAPK	at3g18750	0	0	0	0	0	2.18456	Encodes a member of the WNK family
TRINITY_DN1787_C0_G1_I2	MAPK	at5g67130	0	0	0	0	0	2.77379	PLC-like phosphodiesterases superfamily protein
TRINITY_DN1504_C0_G1_I1	MAPK	at5g56580	-1.94158	0	-1.27322	-1.13862	0	-1.15784	Mitogen-activated protein kinase kinase 1
TRINITY_DN49727_C0_G1_I4	jasmonate	at1g76690	0	0	0	-1.10302	0	0	Encodes one of the closely related 12-oxophytodienoic acid reductases
TRINITY_DN1945_C0_G1_I16	jasmonate	at1g55020	0	0	0	0	0	1.58148	Probable lipoxygenase 4
TRINITY_DN99846_C1_G1_I3	jasmonate	at1g76680	0	0	0	-2.32881	0	0	Encodes a member of an alpha/beta barrel fold family of FMN-containing oxidoreductases
TRINITY_DN40464_C1_G1_I1	jasmonate	at1g76680	0	0	0	-1.39014	0	0	Encodes a member of an alpha/beta barrel fold family of FMN-containing oxidoreductases
TRINITY_DN4450_C1_G1_I1	jasmonate	at1g76680	0	0	0	-1.88705	1.30928	0	Encodes a member of an alpha/beta barrel fold family of FMN-containing oxidoreductases
TRINITY_DN17494_C0_G1_I5	jasmonate	at1g55020	0	0	0	0	2.72369	3.24654	Lipoxygenase 1
TRINITY_DN1714_C0_G1_I13	jasmonate	at1g17420	0	0	0	0	2.26024	0	Putative lipoxygenase 5
TRINITY_DN1998_C0_G1_I4	jasmonate	at3g22400	0	0	0	1.36853	0	0	LOX5
TRINITY_DN337_C0_G1_I6	jasmonate	at2g06050	0	0	0	-1.46531	1.04124	0	Encodes a 12-oxophytodienoate reductase that is required for jasmonate biosynthesis
TRINITY_DN1181_C0_G1_I8	jasmonate	at1g76680	0	0	0	-1.80392	0	-1.72361	Encodes a member of an alpha/beta barrel fold family of FMN-containing oxidoreductases
TRINITY_DN84405_C0_G1_I4	jasmonate	at1g76690	0	0	0	-2.99473	0	-2.06717	Encodes one of the closely related 12-oxophytodienoic acid reductases
TRINITY_DN11231_C0_G1_I4	jasmonate	at1g76690	0	0	0	0	0	2.50499	Encodes one of the closely related 12-oxophytodienoic acid reductases
TRINITY_DN8143_C0_G1_I1	jasmonate	at1g72520	0	0	0	0	2.46068	0	Probable lipoxygenase 6
TRINITY_DN74597_C0_G1_I3	jasmonate	at1g76680	0	0	0	-1.64906	0	0	Encodes a member of an alpha/beta barrel fold family of FMN-containing oxidoreductases
TRINITY_DN7696_C0_G1_I7	jasmonate	at1g76680	0	0	0	-1.63845	0	0	Encodes a member of an alpha/beta barrel fold family of FMN-containing oxidoreductases
TRINITY_DN101339_C0_G1_I1	jasmonate	at1g76680	0	0	0	0	0	-3.76145	Encodes a member of an alpha/beta barrel fold family of FMN-containing oxidoreductases
TRINITY_DN14623_C0_G1_I4	jasmonate	at1g55020	4.50641	0	0	0	0	0	Probable lipoxygenase 4
TRINITY_DN15913_C0_G1_I1	jasmonate	at1g72520	0	0	0	0	2.57007	0	PLAT/LH2 domain-containing lipoxygenase family protein
TRINITY_DN28773_C0_G1_I2	jasmonate	at5g42650	0	0	0	-1.26838	1.07172	0	Cytochrome P450 74A1 chloroplast precursor
TRINITY_DN31771_C0_G2_I2	ethylene	at1g77330	0	0	0	3.60502	0	3.1916	similar to 1-aminocyclopropane-1-carboxylate oxidase
TRINITY_DN15569_C1_G1_I3	ethylene	at1g77330	0	0	0	-1.76772	0	0	similar to 1-aminocyclopropane-1-carboxylate oxidase
TRINITY_DN41507_C0_G1_I1	ethylene	at5g44210	0	2.29903	0	-2.51037	0	0	encodes a member of the ERF (ethylene response factor) subfamily B-1 of ERF/AP2 transcription factor family (ATERF-9)
TRINITY_DN31936_C0_G1_I1	ethylene	at1g15360	0	0	0	0	0	-3.46556	Encodes a member of the ERF (ethylene response factor) subfamily B-6 of ERF/AP2 transcription factor family
TRINITY_DN4369_C2_G1_I3	ethylene	at5g61600	0	0	0	0	1.56247	0	encodes a member of the ERF (ethylene response factor) subfamily B-3 of ERF/AP2 transcription factor family
TRINITY_DN30946_C0_G1_I1	ethylene	at3g23240	0	0	0	0	1.88092	2.24035	encodes a member of the ERF (ethylene response factor) subfamily B-3 of ERF/AP2 transcription factor family (ERF1)
TRINITY_DN5775_C0_G1_I5	ethylene	at1g05010	0	0	0	-2.08618	3.646	0	1-aminocyclopropane-1-carboxylate oxidase 1
TRINITY_DN27271_C0_G1_I1	ethylene	at2g23340	0	0	0	0	1.50283	0	encodes a member of the DREB subfamily A-5 of ERF/AP2 transcription factor family
TRINITY_DN64000_C1_G1_I1	ethylene	at4g17500	0	0	0	0	2.3198	2.50588	Encodes a member of the ERF (ethylene response factor) subfamily B-3 of ERF/AP2 transcription factor family (ATERF-1)
TRINITY_DN2927_C0_G2_I1	ethylene	at3g24500	0	0	0	-1.9765	0	0	Multiprotein bridging factor 1
TRINITY_DN9625_C0_G1_I2	ethylene	at1g48420	-1.4771	0	0	-1.43192	0	-0.949525	Encodes an enzyme that decomposes D-cysteine into pyruvate H2S and NH3
TRINITY_DN616_C0_G1_I1	ethylene	at3g50120	0	0	0	0	0	1.77684	Plant protein of unknown function (DUF247)
TRINITY_DN17230_C0_G1_I1	ethylene	at5g61600	0	1.72405	0	0	0	0	encodes a member of the ERF (ethylene response factor) subfamily B-3 of ERF/AP2 transcription factor family
TRINITY_DN49728_C0_G1_I3	ethylene	at5g20400	0	0	0	0	0	1.2982	encodes a protein whose sequence is similar to flavanone 3 hydroxylase from Malus
TRINITY_DN1461_C1_G1_I8	ethylene	at5g63120	0	0	0	0	0	-0.536149	P-loop containing nucleoside triphosphate hydrolases superfamily protein
TRINITY_DN15569_C0_G2_I1	ethylene	at1g77330	0	0	0	-1.70242	1.49443	0	similar to 1-aminocyclopropane-1-carboxylate oxidase
TRINITY_DN6368_C0_G1_I2	ethylene	at5g43410	0	0	0	0	2.59179	0	encodes a member of the ERF (ethylene response factor) subfamily B-3 of ERF/AP2 transcription factor family
TRINITY_DN12629_C0_G1_I3	ethylene	at5g59530	0	0	0	0	3.18108	3.29062	2-oxoglutarate (2OG) and Fe(II)-dependent oxygenase superfamily protein
TRINITY_DN7281_C0_G1_I2	ethylene	at2g31240	0	0	2.41811	0	1.7724	2.2671	Tetratricopeptide repeat (TPR)-like superfamily protein
TRINITY_DN2075_C0_G2_I2	ethylene	at1g49390	0	0	0	0	1.36866	0	2-oxoglutarate (2OG) and Fe(II)-dependent oxygenase superfamily protein
TRINITY_DN15068_C0_G1_I12	ERF	at2g47520	0	0	0	-2.24969	1.40016	0	Ethylene-responsive transcription factor 1
TRINITY_DN6614_C0_G1_I2	ERF	at1g43160	0	0	0	0	0	-2.42928	encodes a member of the ERF (ethylene response factor) subfamily B-4 of ERF/AP2 transcription factor family (RAP2)
TRINITY_DN7022_C0_G1_I12	ERF	at3g20300	0	2.12323	0	0	2.42157	0	Protein of unknown function (DUF3537)
TRINITY_DN15865_C0_G1_I6	ERF	at3g54320	0	0	0	0	2.82522	0	WRINKLED1 encodes transcription factor of the AP2/ERWEBP class
TRINITY_DN5391_C0_G1_I1	ERF	at1g25560	0	3.80653	0	0	0	0	Encodes a member of the RAV transcription factor family that contains AP2 and B3 binding domains
TRINITY_DN4640_C0_G1_I4	ERF	at1g68840	0	2.38261	0	0	1.88954	1.57443	Rav2 is part of a complex that has been named `regulator of the (H+)-ATPase of the vacuolar and endosomal membranes' (RAVE)
TRINITY_DN194936_C2_G1_I1	ERF	at2g20880	0	0	3.24927	0	4.70377	3.69917	Integrase-type DNA-binding superfamily protein
TRINITY_DN30050_C0_G1_I4	ERF	at5g05410	0	0	0	-1.93671	2.06591	0	Encodes a transcription factor that specifically binds to DRE/CRT cis elements (responsive to drought and low-temperature stress)
TRINITY_DN48491_C0_G1_I1	ERF	at2g44940	0	0	0	0	0	-1.75544	encodes a member of the DREB subfamily A-4 of ERF/AP2 transcription factor family
TRINITY_DN18407_C0_G1_I1	ERF	at1g22810	0	0	0	0	2.38687	0	encodes a member of the DREB subfamily A-5 of ERF/AP2 transcription factor family
TRINITY_DN2614_C0_G1_I18	ERF	at2g28550	0	0	0	0	0	-1.54789	RAP2.7 related to AP2.7
TRINITY_DN16738_C0_G1_I4	ERF	at5g51990	-2.11866	0	0	-3.04009	0	-1.98612	encodes a member of the DREB subfamily A-1 of ERF/AP2 transcription factor family (CBF4)
TRINITY_DN15161_C0_G1_I3	ERF	at1g78080	0	0	0	0	0.91648	0	Encodes a member of the DREB subfamily A-6 of ERF/AP2 transcription factor family (RAP2
TRINITY_DN51360_C1_G1_I1	ERF	at1g64380	0	0	0	0	1.41127	0	encodes a member of the DREB subfamily A-6 of ERF/AP2 transcription factor family
TRINITY_DN18407_C0_G2_I1	ERF	at1g71520	0	0	0	0	2.24205	0	encodes a member of the DREB subfamily A-5 of ERF/AP2 transcription factor family
TRINITY_DN50453_C0_G1_I1	ERF	at1g01250	-2.38382	0	0	-2.36279	0	0	encodes a member of the DREB subfamily A-4 of ERF/AP2 transcription factor family
TRINITY_DN13440_C0_G2_I2	DOF	at1g64620	0	0	0	0	0	-1.30049	Dof-type zinc finger DNA-binding family protein
TRINITY_DN56335_C0_G2_I2	DOF	at1g28310	0	0	0	0	-4.13172	0	Dof-type zinc finger DNA-binding family protein
TRINITY_DN3874_C0_G1_I5	DOF	at5g62430	0	0	0	0	0	-3.47505	Dof-type zinc finger domain-containing protein similar to H-protein promoter binding factor-2a
TRINITY_DN1839_C0_G1_I3	DOF	at4g24060	0	0	0	0	0	-1.53711	Dof-type zinc finger DNA-binding family protein
TRINITY_DN36474_C0_G1_I3	bZIP	at4g38900	0	0	0	-0.797568	0	0	Basic-leucine zipper (bZIP) transcription factor family protein
TRINITY_DN8227_C0_G1_I3	bZIP	at1g08320	0	1.89873	0	0	2.45991	3.56286	bZIP transcription factor family protein
TRINITY_DN62586_C0_G1_I1	bZIP	at3g14880	0	0	0	0	0	2.38654	Transcription factor-related
TRINITY_DN22935_C0_G1_I4	bZIP	at4g30130	0	0	0	0	-2.02815	0	Protein of unknown function (DUF630 and DUF632)
TRINITY_DN20595_C0_G1_I1	bZIP	at3g62420	0	0	0	-1.99071	0	0	Encodes a group-S bZIP transcription factor
TRINITY_DN12647_C0_G1_I12	bZIP	at1g68710	0	0	0	0	1.86802	1.30181	ATPase E1-E2 type family protein / haloacid dehalogenase-like hydrolase family protein
TRINITY_DN98044_C1_G1_I2	bZIP	at1g27000	0	0.903006	0	0	0	0	Protein of unknown function (DUF1664)
TRINITY_DN13923_C0_G1_I3	bZIP	at2g36270	0	0	0	0	0	-3.05331	Encodes a member of the bZIP transcription factor family involved in ABA signalling during seed maturation and germination
TRINITY_DN2664_C0_G1_I1	bZIP	at2g41070	0	0	1.24274	0	0	0	Transcription factor homologous to ABI5
TRINITY_DN74748_C0_G3_I1	bZIP	at1g22070	0	1.22807	0	0	0	0	Encodes a bZIP transcription factor (TGA3)
TRINITY_DN2110_C0_G1_I5	bZIP	at1g58110	0	0	0	0	0	-1.29734	Basic-leucine zipper (bZIP) transcription factor family protein
TRINITY_DN32513_C0_G1_I6	bZIP	at2g40950	0	0	6.26791	0	0	0	bZIP17 appears to regulate transcription as part of a salt and osmotic stress response
TRINITY_DN3036_C0_G1_I6	bZIP	at1g77920	0	0	1.93618	0	0	2.03885	bZIP transcription factor family protein
TRINITY_DN28310_C0_G1_I6	bZIP	at5g11260	0	0	0	0	0	1.29539	Basic leucine zipper (bZIP) transcription factor
TRINITY_DN5782_C0_G1_I7	bZIP	at4g06598	0	0	0	-0.789615	0	0	Basic-leucine zipper (bZIP) transcription factor
TRINITY_DN18705_C0_G1_I4	bZIP	at5g04840	0	0	0	0	-2.1754	0	bZIP protein
TRINITY_DN3870_C0_G1_I1	bZIP	at3g62420	0	0	0	-2.54241	1.46612	0	Encodes a group-S bZIP transcription factor
TRINITY_DN29252_C0_G1_I5	bZIP	at5g28770	0	0	0	-0.967052	0	0	Light-inducible protein CPRF-2
TRINITY_DN6136_C0_G1_I5	brassinosteroid	at3g14680	0	0	0	-1.0013	0	-0.786621	Putative cytochrome P450
TRINITY_DN6632_C0_G1_I2	brassinosteroid	at3g19820	0	0	0	0	0	-3.45725	Encodes the DWF1 protein a Ca2+-dependent calmodulin-binding protein
TRINITY_DN38355_C2_G1_I2	brassinosteroid	at1g50430	0	1.02453	0	0	0	0	Mutants are defective in Brassinosteroid biosynthesis (delta7-sterol-C7 reduction step) and have a dwarf phenotype
TRINITY_DN236130_C0_G1_I1	brassinosteroid	at2g38050	0	0	0	-1.44644	0	-1.00888	Similar to mammalian steroid-5-alpha-reductase
TRINITY_DN5409_C1_G1_I1	brassinosteroid	at1g11680	0	0	0	0	0	-1.86465	Cytochrome P450 51
TRINITY_DN36398_C1_G1_I2	brassinosteroid	at2g26710	0	5.45436	0	0	5.3712	0	Encodes a member of the cytochrome p450 family that serves as a control point between multiple photoreceptor systems and brassinosteroid signal transduction
TRINITY_DN9628_C0_G1_I12	brassinosteroid	at5g13710	0	0	-1.25582	-1.29497	0	-1.13214	SMT1 controls the level of cholesterol in plants
TRINITY_DN31406_C0_G1_I1	brassinosteroid	at5g05690	0	0	0	0	-2.05953	-2.65433	Encodes a member of the CP90A family oxidation pathway of brassinolide biosynthesis
TRINITY_DN25378_C0_G1_I2	brassinosteroid	at3g50660	0	0	0	0	-4.54188	0	Encodes a 22Î± hydroxylase
TRINITY_DN32279_C0_G1_I7	brassinosteroid	at2g07050	0	0	0	0	0	-1.43187	Involved in the biosynthesis of brassinosteroids
TRINITY_DN35324_C0_G2_I1	brassinosteroid	at1g71830	0	0	0	0	4.19385	5.5337	Plasma membrane LRR receptor-like serine threonine kinase expressed during embryogenesis in locules until stage 6 anthers with higher expression in the tapetal layer
TRINITY_DN8937_C0_G1_I4	brassinosteroid	at3g19820	0	0	0	0	0	-1.73285	Cell elongation protein diminuto
TRINITY_DN19366_C1_G1_I3	brassinosteroid	at1g58440	0	0	0	0	0	-0.895363	Squalene monooxygenase
TRINITY_DN22963_C0_G1_I12	brassinosteroid	at5g08130	0	0	1.51192	0	0	0	Arabidopsis thaliana basic helix-loop-helix (bHLH) family protein involved in brassinosteroid signaling
TRINITY_DN33040_C0_G1_I5	brassinosteroid	at3g02580	0	0	0	0	0	-2.65379	Brassinosteroid biosynthetic enzyme catalyzes delta7 sterol C-5 desaturation step
TRINITY_DN29483_C0_G1_I6	brassinosteroid	at2g26710	4.54094	-2.87566	0	0	0	0	Encodes a member of the cytochrome p450 family that serves as a control point between multiple photoreceptor systems and brassinosteroid signal transduction
TRINITY_DN59783_C0_G2_I2	auxin	at1g19850	0	0	0	0	0	1.22077	Encodes a transcription factor (IAA2mediating embryo axis formation and vascular development
TRINITY_DN7191_C0_G1_I1	auxin	at2g46690	0	0	0	3.22881	0	0	SAUR-like auxin-responsive protein family
TRINITY_DN4752_C0_G1_I10	auxin	at2g46370	0	0	0	0	0	-1.71723	Probable indole-3-acetic acid-amido synthetase GH3
TRINITY_DN221353_C1_G1_I1	auxin	at5g16530	-4.89873	0	0	-4.9354	0	-5.89188	Encodes PIN5 an atypical member of the PIN family
TRINITY_DN5398_C0_G1_I16	auxin	at5g65470	0	0	0	-1.16738	0	-0.648076	O-fucosyltransferase family protein
TRINITY_DN161_C0_G1_I1	auxin	at5g15740	0	0	0	-1.11409	0	0	O-fucosyltransferase family protein
TRINITY_DN17703_C0_G1_I2	auxin	at3g61750	-3.92356	0	-3.05623	0	0	-2.52953	Cytochrome b561/ferric reductase transmembrane with DOMON related domain
TRINITY_DN67_C0_G1_I1	auxin	at1g43040	0	0	0	0	3.20024	2.95325	SAUR-like auxin-responsive protein family
TRINITY_DN23519_C0_G1_I4	auxin	at4g12980	0	-1.61198	0	0	0	-2.88343	Auxin-responsive family protein
TRINITY_DN161_C1_G1_I6	auxin	at5g15740	0	0	0	0	0	-1.09894	O-fucosyltransferase family protein
TRINITY_DN250289_C0_G1_I1	auxin	at4g34760	0	0	0	-2.09061	2.54514	0	SAUR-like auxin-responsive protein family
TRINITY_DN11912_C1_G1_I8	auxin	at1g29510	0	0	0	0	0	2.7524	SMALL AUXIN UPREGULATED 68 (SAUR68)
TRINITY_DN8469_C1_G1_I2	auxin	at2g38120	0	2.70985	0	0	2.34936	0	Auxin transporter-like protein 2
TRINITY_DN7816_C0_G1_I2	auxin	at1g14020	0	0	0	0	0	-1.3732	O-fucosyltransferase family protein
TRINITY_DN17179_C0_G1_I1	auxin	at1g60690	0	0	0	0	1.38813	0	NAD(P)-linked oxidoreductase superfamily protein
TRINITY_DN1286_C0_G1_I2	auxin	at5g53590	0	0	0	0	0	1.53432	SAUR-like auxin-responsive protein family
TRINITY_DN7463_C0_G1_I3	auxin	at1g44350	-1.54966	1.20725	0	-1.51274	1.79386	0	encodes a protein similar to IAA amino acid conjugate hydrolase
TRINITY_DN22992_C0_G1_I1	auxin	at5g50760	0	0	0	0	5.85514	5.25593	SAUR-like auxin-responsive protein family
TRINITY_DN199179_C0_G1_I1	auxin	at4g00880	0	0	0	0	2.44501	0	SAUR-like auxin-responsive protein family
TRINITY_DN905_C0_G1_I15	auxin	at1g35510	0	0	-1.54928	0	0	-1.11035	O-fucosyltransferase family protein
TRINITY_DN47097_C0_G1_I9	auxin	at5g15740	0	0	0	-1.2826	1.17984	0	O-fucosyltransferase family protein
TRINITY_DN99_C0_G1_I5	auxin	at1g77690	-2.14499	0	0	0	-2.51229	0	Auxin transporter-like protein 3
TRINITY_DN33262_C0_G1_I1	auxin	at4g34760	0	0	0	0	3.53784	3.32459	SAUR-like auxin-responsive protein family
TRINITY_DN7235_C0_G1_I5	auxin	at2g01480	0	0	0	0	1.57378	0	O-fucosyltransferase family protein
TRINITY_DN15652_C0_G1_I4	ABA	at3g11410	0	0	1.47527	0	0	0	Encodes protein phosphatase 2C
TRINITY_DN33686_C0_G1_I1	ABA	at5g42560	0	0	0	0	0	3.41169	Abscisic acid-responsive (TB2/DP1 HVA2family protein)
TRINITY_DN3556_C0_G1_I22	ABA	at1g52340	0	0	0	-2.40631	3.88512	0	Encodes a cytosolic short-chain dehydrogenase/reductase involved in the conversion of xanthoxin to ABA-aldehyde during ABA biosynthesis
TRINITY_DN8103_C0_G2_I5	ABA	at5g23370	0	0	0	0	6.03515	0	GRAM domain-containing protein / ABA-responsive protein-related
TRINITY_DN10252_C0_G1_I4	ABA	at4g19230	0	-4.45963	0	0	0	0	Encodes a protein with ABA 8'-hydroxylase activity involved in ABA catabolism
TRINITY_DN2442_C0_G3_I4	ABA	at5g67030	0	0	-0.968908	0	0	0	Encodes a single copy zeaxanthin epoxidase gene that functions in first step of the biosynthesis of the abiotic stress hormone abscisic acid (ABA)
TRINITY_DN24320_C0_G2_I2	ABA	at2g22475	0	0	0	0	0.77346	0	Encodes GL2-expression modulator (GEM)
TRINITY_DN21003_C0_G1_I1	ABA	at3g14440	-3.24073	0	-4.1601	0	0	0	Encodes 9-<i>cis</i>-epoxycarotenoid dioxygenase a key enzyme in the biosynthesis of abscisic acid
TRINITY_DN15310_C0_G1_I1	ABA	at1g28200	0	0	0	0	1.20629	0	VirF-interacting protein FIP1
TRINITY_DN48887_C0_G1_I1	GA	at1g15550	0	0	0	0	3.8215	0	GA3OX1; Involved in later steps of the gibberellic acid biosynthetic pathway
TRINITY_DN9001_C0_G1_I2	GA	at2g32440	0	0	0	0	0.989236	1.26961	Ent-kaurenoic acid hydroxylase (KAO2)
TRINITY_DN1723_C0_G1_I2	GA	at4g02780	0	0	0	0	1.55222	2.24106	GA1; Catalyzes the conversion of geranylgeranyl pyrophosphate (GGPP) to copalyl pyrophosphate (CPP)

## Sheet: Table 7
Table S7 List of onion AcWRKYs isolated.
Position in the genome	Genome ID No.	RNA-Seq	Name	Group	cDNA length (bp)	Protein length (aa)	Intron number	% identity	Full protein sequence
Scaffold_37167:HRSCAF_394997:347462..360568	g92126	TRINITY_DN15477_c0_g1_i5:783-1550	AcWRKY1	IIe	1134	378	6	0.99	MVPSTALGAGLTSSVGWTGTFENRRKPIRYNRGARFCFRIAMLQGWSKRHCRLNKFLHEEATTRIAFQNSNEEGIGTDPFSLGIVSSDPTSGPI*AVNKVHRNCSQSVTTNFLFLIPSFISPFYSSSSDTDNNNAVSPTADVALHAPPSPSPKRNRRSIEKRVVSIPIHEVEGSRTKAVNECTPPSDSWAWRKYGQKPIKGSPYPRGYYRCSSAKGCPARKQVERSRVDPTMLVVTYTAEHSHSYPAPKSNHNGSSGKIVSVDVKEEATVPDLEPVPRNSPESVPEQGESKFSDLIGEDSKLMADEYFWDVGSASSTSPENDTMLYGPIFFGSTELAIDDEILSEFNDEDDALFAGLGELPEFSTVFRRIQTTVVHQ*
Scaffold_91728:HRSCAF_474814:119630..121322	g530204	TRINITY_DN24552_c0_g2_i5:438-1304	AcWRKY2	III	867	289	2	1	MEMEKKTMVQKLIQGKELAKQLQAEFLNPQSSLELRKSLLEEILATFEKTISMANVNNSTSPLSILDSPQSQYSQQPFLRAGNESVSKKRKPQQKCGNIVKLGTGPEAQGPLEDGHSWRKYGQKEILGAKHQRSYYRCTYSNSQNCPAKKQVQKTDANPFVCEVTYRGTHTCNQSSNLPITPRPTYPNFTFTDNTDFLHNFKANLKVKTEDLDMKVQEPDFSLFTSTLNENFQFFSETTPDSHYFSGYPSSSEQFFEGFSSTSTSPSPMLDMDFSFDDLCFDDSCFVD*
Scaffold_70179:HRSCAF_453265:288946..288948	g346145	TRINITY_DN22804_c0_g1_i2:970-1434	AcWRKY3	IIc	1446	482	4	1	MIFLKFVYHLLGPGPILECYYLLQANETFRGIRILYSTIEAISPSFIQLELEMKEKIEKARHKESIRRAKEKRERQNPPFVRYRRVPNRVNCSVEKGLGQERSLTKPVCRSKPETRNKNQLKYESINSPPYTRQKAAFIARLHFRTFPPPITGHFSHPPSSFISLLKIPTFFISIHFQSLFSYPPQFPLESPNSSTSTRMIRSMKTENSEFDGGDQITSSGPFDHGFMSEMLGFQDFSSQYSTFFDFPPPSTPVSLPSEAVNLPLTPNDSSISSSSNEVPSESDLGKAAVTTPEADAEDDPEKDKNELTKGGKKKGQKRKREQRYAFLTKSEVDHLEDGYRWRKYGQKAVKNSPFPRSYYRCTTAMCGVKKRVERSSKDSTVVITTYEGKHTHQSPVVP…
Scaffold_41269:HRSCAF_424355:409657..411026	g125872	TRINITY_DN5822_c0_g1_i2:124-930	AcWRKY4	III	804	268	2	0.86	MSFPNTYDIIHEELTKGHDSVIRLSHLLQEASTTEVNSSTINLMSEVTSSFTRALLSLKHEGLGKKMEMPRNLSGKRCYQRSSQRYSWRMNNAKTLNDSHSWRKYGQKPIQDAKFPRSYFRCRDKADQKCNATRQVQQSEEDPSVFLITYFGEHTCTKDTSKPLSTALKQEEDRGKLIIEFSSRTSMTSSKYETDENHEFVVSSTPSKENTDNPFSSFGELEMQGAEDVKSGYMESFGWMTDWEMMIDSFQYDVGLFGFEHMQDEWLI*
Scaffold_48485:HRSCAF_431571:280666..282487	g182015	TRINITY_DN15430_c0_g1_i10:13-309	AcWRKY5	IIb	591	197	6	0.97	MQEAFESSVPITQPAGDGFNWRKYEQKQVKGTLNIHEAITNVPILISRLMGISLTPLEENYELKLFKFGSNEGHGYEGGIWMQALFLTIHTSGERSKCVGGLANRRTDYLRRRLCLSTEIRNSNHDCYNNRIRWRCTLEMALNSYSKESGHEGEARCLVGYIVTGQRLNKVSKGPRARCSKEGCMPIRENSMKSYC
Scaffold_45235:HRSCAF_428321:114753..114755	g157092	TRINITY_DN28163_c2_g1_i15:1027-2091	AcWRKY6	I	1683	561	5	0.99	MIRTNDETDKKRHNFSILFFTFISMASSIASSEIPTIPKQDAFSFSFSELLNGAKEEENNSDRNKDSNSNYNNNNRVGMPKFKSLNPPSLPISPSSISPSSYFAIPAGLSPAELLDSPVMLMSSYNILPSPTTGTIPAQSYYANQNSNNYQQINKEEQRAYPDFSFQTDPRTQSYNQSSQPWSYQDATTNSYELTSQTNNNIKNEQMGVIRTSSYELTSQTNNNIKNEQMGVIRTNSTELQATNSHQILKGNNKSDDGYNWRKYGQKQVKGSENPRSYYKCTFPNCPTKKKVERSVDGPITEIVYKGAHNHPKPTSTRKNSGGSYLAQPETSETSFGAQNDSVATPDNSSVSFGENDSNLGADECDQDVHDAKRLKSEESEGISVSGSRTVREPRVVVQ…
Scaffold_64310:HRSCAF_447396:210379..210835	g300457	TRINITY_DN17049_c0_g1_i2:382-1221	AcWRKY7	III	750	250	2	0.93	MTINLVICLVKYWNPCQLLLTFLIQKNQPALMLWPLLIKTLLVILVRREKNQSADGPSHRRRKVGDSKMMYMTSAPHCDGYQWRKYGQKLISNSSHPRTYYRCTYKDDQGCPATKKIQQQCNEMYKDSPMFQVIYQHEHSCNSTVTDSENGFYHDQSSFIMSDANGSSSLRPININKIIDAYDHYEHRFPEVDTENLFNELSCGLKVENNNIVNCESVQEMNNFPMSPNWKPYYEYELDYNLDMEISQS*
Scaffold_30637:HRSCAF_282647:180092..182201	g56143	TRINITY_DN222825_c0_g1_i1:55-426	AcWRKY8	IIe	1044	348	2	0.99	MYVSDHQGGDLSDIIRSAGHTNQPETDTWKIPESIEQLPTDIKFDTVIDDSLLSSCFESVPEKSNVESEMMINKPTGNIFSRVLQVSPVKPLPLVVGVDGDRTVRTDRVVQMSSPRAPPGVIKRRKSLAKKVVCIPAPAAASSSGSSNKPTSGEVVPSDLWAWRKYGQKPIKGSPFPRGYYRCSSSKGCSARKQVERSRTDPNMLVITYTSEHNHPWPTQRNVLAGSTRSTYPSKTQRPNSNSNLNVIGDSKSTNTLPGIKEEVSNMNLENNDKLKFYSANTAKYTTELSDDHLFADLAELESDPMSLIFEKTEHEDIDKSSFCNIFDWGESSLASLTEDCSKKNLQ*
Scaffold_48665:HRSCAF_431751:167236..168544	g183389	TRINITY_DN33211_c0_g1_i2:504-1277	AcWRKY9	III	774	258	2	1	MESSLVKDLITGRDLASHLQSLMPDSPTALDLIDQIMSSFTKALDALNSSEAKTDDSGKKRKSCVSRRGCNRKRRYEQVDTIVANTLSDKFSWRKYGQKAIHNSKFARAYYRCTHKYDQGCLAIRQVQQKEDDPSRFIITYIGKHSCAVSVNLPDPVFSVYNDPSLISFGSAASTSTPEISVPSYPLFVQNQEFDDEVLSNLNVENSTSALFDELPDFYEENSRLPSYTSDMDMSSMVNLGDFESELLAALEYERRV*
Scaffold_29227:HRSCAF_263935:50824..58009	g51452	TRINITY_DN61020_c0_g1_i2:124-765	AcWRKY10	IIc	642	214	2	1	MLESLELFFVNSNMSFFSHGPSFPLLYTETALETLTSSRVHDLGINGSSPSPQDNPVINYPWSWGEEGIPKATHEDQDIDTTTTNIMNMNKNIRMNNSSNSLSINGAKKMKKVMKARRKMREPRFCFKTMSEVDVLDDGYKWRKYGQKVVKDTQHPRSYYRCTYESCRVKKRVERLAEDGRMVITTYEGRHVHPPPQDEDDNDHSSSHFNFFC*
Scaffold_80688:HRSCAF_463774_g434073	g434073	TRINITY_DN170973_c0_g1_i1:3-935	AcWRKY11	IIb	1476	492	4	0.99	MEKASAVGLSLETVSSKSSVPFHDSNTNKRKHDQTTQFDFVNYRDQNPKEVKEMDFFSKEKRTQASDDPNLHLQIPTNLGIKKEDLTLNTGLHLLTANAGSDASTIDDGSSPTEDDQKAKEIETLKAQLTRTMEENQRLRGVMIQTMNNYNALNMHYTTLLQQSSQQSGTINVVDGLKLEGIKKQENSLIVPRQFMDLVPAPINEVSEEPSQSSTEVATQENELAHERSIANGSQDHGRSLPSPKIASDAQAQEATMRKARVSVRARSDATMITDGCQWRKYGQKMAKGNPCPRAYYRCTMATGCPVRKQVQRCSEDRSVLITTYEGNHNHPLPPAAMAMAATTSAAASMLLSGSMSSSDSLLNNNSSSFLTRTILPFSSSLATISASAPFPTVTLDLT…
Scaffold_46481:HRSCAF_429567:493331..494885	g166733	TRINITY_DN1383_c0_g1_i1:284-826	AcWRKY12	IIc	696	232	2	1	MWPSTLDPSENIDRRLAAISFPLYPNIPLLLSPSSSSSISFIYHFLLFLQIMENHNYPLFFHPQQFINSINNNNNNSTIFENMYGNGTSSTPNHQEYMKNEEDVTSYKESIVTEPENSNNSNEKDDNKKVKGDKKVRRQRFAFQTRSQVDILDDGYRWRKYGQKAVKNNNFPRSYYRCTHQGCNVKKQVQRLSKDEGVVVTTYEGVHTHPIQKSNDNFEHILNQMQIYSAF*
Scaffold_83208:HRSCAF_466294:60425..60692	g458925	TRINITY_DN45888_c1_g1_i5:84-1355	AcWRKY13	IIb	1269	423	5	0.98	METLLKVLSQSCSEGNEDKGRETNTEKREKDDQLQSNLSEMKEENERLKMMISRIMNDSQLLQTRISKIASSEQSKMDTKNFASHINHQEPHEFVTLSLGSTYVESRKEKLKSLKSKEDVSTVDESLTLGLDEFVNAKMQYVSSSSHEETKSHENKETWPPSKVATLRNEDDESNALLSDSAKRARVSVRARCDAPTMNDGCQWRKYGQKVSKGNPRPRAYYRCTVAPNCPVRKQVQRCKDDVSVLITTYEGTHNHVLPVSATAMASTTAAAASMLSSGSGVSRQNAAFSFASEVASTSSSFQNMDQNRFYLQNQLMSTSSLHPTVTLDLTTPRQSTYKNSTYPWNLSYWQRHANTPLNSSSLNISNDIIAKAITSDPNFQSVLHTAISSYVTTGSNNG…
Scaffold_86358:HRSCAF_469444:111997..112122	g486074	TRINITY_DN14003_c0_g2_i1:35-448	AcWRKY14	I	723	241	6	0.66	MSMWTHFPRLASYAIGSHIVKCHVNSISDSRRGIASCPTELPLFVISSSVLPQELHTSWNLTNVIILEDNQIYRMNEDGRRLRFCRTSSLLQKNRERYSSCFMLKIEAYAAIEMNAGCRTVREPRIVVQTTSELDTIDDGYRWHKYGEKVVKENPNPRQDLKLVITTYEGKHNHEVPTAKNSHHASSTQSSTKVILPAHHPNGPIGFNRPAFGLSPAFNIRAGPPANSMETRGQQPANRP*
Scaffold_89056:HRSCAF_472142:78758..79032	g507271	TRINITY_DN1573_c8_g1_i1:168-323	AcWRKY15	III	843	281	2	0.86	MLSQSAKSYLIEEIRRGKELMNHLNTLLNPDADTPCDLSSKILESLSTALDLLDPKDTTSLDVVATVNQSIASNFSLKRKNQSADGTSLRRRKDVGDSKMMYMTSAPHCDGYQWRKYGQKPISNSSYPRCTYKNDQGCPATKKIQQQCNEMYNDSPMFQVIYEHEHSCNSTITDSENGFYHDQSCFIIFEANGSSSLSTINSINKIIDAHDQDKHRFPELDTENLFNELSCGIRAENNNIMNYESVKEMNNFPMSPNWNPYYEYGLEYNPDMEILQSSFI*
Scaffold_33537:HRSCAF_322045:1490477..1490676	g66386	TRINITY_DN53363_c0_g1_i2:36-500	AcWRKY16	nc	879	293	2	0.99	MEEIHEPNWLLELEDELSKEGTNASHENVMNKLISTVYSGPTIGDIENALASSYQNNKVESRKVHAVEPVLEKGRGKIDNKYILKIRCCENGGISDDGYKWRKYGQKSIKNSPNPRSYYRCTNPRCNAKKQVERSKEDPETLIVTYEGLHLHYTYSHFIFPRSENINLHLPKKQKIQNTEENNERIEKVNTTEDSTQEDIRKGNTQNPLIIDSNPDIVKDNNQYNLILEEEQSQQGLLEDIVPWLVRKPCGSNASSNEPMAPSVVSSPSYSSSISWSPVDFYFDAAVLSSIF*
Scaffold_82466:HRSCAF_465552:539517..539880	g451471	TRINITY_DN6283_c1_g1_i10:199-1566	AcWRKY17	I	1368	456	3	1	MDTSFLSFLNGSEEDYNMSSNYDTRNGIPKFKTITPPSLPISISLSSYFATLSGLSPAELLQSPILLTSFNNGLPSPTTGAIPYGSNDPKPNPTNYTNPQQSIKEEEHIAFNDFSFQITHRNNTYEQSNDLNYEAETTNIPQILKEQKGANDGYNWRKYGQKAVKGSENPRSYYKCTFPNCPVRKKVERNADGQITEIIYRGTHTHPKPQPSRRNSGTSHLIMNNQAQLEASGTSFSALSGTPENSSVSFVDDDGDVDASSKRSNLGVDSIDEGEHNAKRIKQEGDNERININGTRTVREPKVVVQTTSDIDILDDGYRWRKYGQKVVKGNPNPRSYYKCTSGGCAVRKHVERASHDIRAVITTYEGKHNHDVPQGRGSGAVNGSSTINNGAIIRPSVI…
Scaffold_58221:HRSCAF_441307:287761..287843	g256447	TRINITY_DN9124_c1_g1_i7:546-956	AcWRKY18	III	1104	368	4	0.76	MNSEYRRTHAAAHVHLLLPLTINPMYNTTSTKPQLRASRTQNITKNMEQNKLMLSESGNKHAIEEIKRGEELMKCLHTHLDPCSDEYCDLSAKILQSLSTARRLLLMSQEADPSSAIPSTNNGSSSLKREKQTKEKVPNKRRKHEDSSKSICMTMAPHYDGYKWRKYGEKRIQNSAYPRTYYRCTHKDEGCLATKKIQQQEGDKYSNDPPMFRVIYENKHSCTSSSINNDEYVFYHHDDQSSHYKKKAEYRQPRPTASDGHFPTAFDGPSAAVGSPSEGKKSSPFCNVSIDSIIHSEEQVEHNSPQSDIDQKLLNELSSSLKIEKDNVNCGFAMEANNFHMNPTWIPYHQYEPDYNYDLESLLSSFI*
Scaffold_35755:HRSCAF_362959:1158271..1171577	g81932	TRINITY_DN1537_c0_g3_i7:603-2357	AcWRKY19	I	1863	621	5	0.91	MDDKMTLFGDWGIPNPSPRTLMSNLLNEELGSESFSSIFDDSEREKVMNVKEEAAGADEFDFSNDIYVEPKLFDVKNTSSRSGLAQRIAKAGFNFPKINTSCVKPANLDSSKLEIRSPYLTIPPGLSPTTLLDSPVFLSNSMAQPSPTTGKLSFISNGSSSLLNSIAGSIGTNKSQNNHNEDNGTGGFTFKPQLNAPSTFFSSQENKSVQGVEISAKKDFKFQAKFSESSAGMDTITIDDDTKSFITLTDDFVGNKQSPLVPVEDQLDEGVEMQEEFESYVPVTQPAEDGFNWRKYGQKQVKGTEYPRSYYKCTHPNCQVKKKVERSLEGDIREITYSGSHNHEKPPHSRRSGVPTSETANINGPQFFGDSFASVHTQEVSRFESSEAIDVSSSVSNNE…
Scaffold_89468:HRSCAF_472554:118098..130458	g510915	TRINITY_DN1730_c0_g1_i2:1101-2264	AcWRKY20	I	1548	516	5	1	MHYADPNSQARPDTSAAGATNGARYKMMSPAKLPISRSPCLTVPPGLSPGALLESPVFLTNIKAEPSPTTGTFSLYSAINNTVASNLSHSPRGTYENKVHEVGGANEFEFKPHAQGNTAQQEHLYCGQMRTQPTLKPPQSLQSENIAASSHDLTLSVTTAVPTESSQFDSNNGLNDISHNDINNSNTSSPVISAEKSSEDGYNWRKYGQKHVKGCEFPRSYYKCTHPNCQMKKQLERNHDGQITEIIYKGRHDHPKPELRKLAVGTNFTSQGETAFAGFEDKLLSANHLETNGNTELSANSISDDDAEVGGTNNNGEEVAEDGDPESKRRKQETAIYDSSQIGKNNREPRVVVQTISEVDILDDGYRWRKYGQKVVKGNPNPRSYYKCTNAGCSVRKHV…
Scaffold_87681:HRSCAF_470767:1094000..1095084	g496090	TRINITY_DN10137_c1_g1_i4:2465-3250	AcWRKY21	IIa	777	259	3	0.99	MDNSTWFNSINLDLSIGHTSRNEKISALEEEIKQQREENKTLNEKISAMQANYNMMQSQYVKIMSSTTSSNSAMNSSSTRKRNSTSSDEERLLNDEGGQARISKLSVETDPLDTSLVVKDGYQWRKYGQKVTRDNPYPRAYYKCSFAPLCPVKKKVQRSAEDHSILVATYEGEHIHVRAASVGTSESNISCSMSANVTRDITRPKAIRTDERTSGLNAESEEFKRQLAEQMALSLSNDPGFKEALASAVSEKFIKFAP*
No strong hits for this sequence. Short sequence(discarded)			AcWRKY22	-
Scaffold_75406:HRSCAF_458492:445049..453639	g389066	TRINITY_DN44968_c0_g1_i2:244-1218	AcWRKY23	I	1398	466	3	1	MSTNGSSEAPEVTIPPQSSSRPTISLPPRSTFESLFRGCADASPGPMTLVSSFFASDQESESQSFSQLLAGAMQSPLAVMPATEEERKEAQEKKGLVCENKPSGLVLSQQQQPFFFVPPGLSPGGLLDSPSFFANNLTPFAMSHQQALAQVTAQAVQSHTSVEQMPAQTSSATNNSQESGHVTNVIQRYQSLPLNVDKPADDGYNWRKYGQKQVKGSEFPRSYYKCTHPQCPVKKKVERSPEGQVTEIIYKGQHNHEKPTHNRRAKENNSDYTDNGEAVNMAKRDRESSHATSEQLSGSSDGDEAGNADLRQSEIGDNELDSKRRIVDARATEVTTTGRTVTEPKIVVQTTSEVDLLDDGYRWRKYGQKVVKGNPHPRSYYKCTFAGCTVRKHVERASN…
Sequence too short(already discarded)			AcWRKY24	-
No strong hits for this sequence. Short sequence(discarded)			AcWRKY25	-
Scaffold_74190:HRSCAF_457276:688562..688776	g379013	TRINITY_DN8131_c0_g1_i8:73-330	AcWRKY26	IIc	537	179	2	0.95	MAAVDNYNGISMDDFFYDNYNSPLDLSNYNFFDNSHVESPLFSAASTSQLPNQLLFSPAPGYATDHSNSNISEQQSKERDTRVAFRTKSDVEVMDDGFKWRKYGKKSVKNSPNPRNYYRCSSEGCKVKKRVERDPKEPCYVITTYDGIHNHSSPDIVYYATHDSQSGRFIVTGLRHST*
Scaffold_14780:HRSCAF_158212:202268..202270	g23471	TRINITY_DN28479_c0_g1_i3:334-1365	AcWRKY27	IId	1032	344	2	1	MEEVEEANRIALQSCHRLLSHLTKSQDQAQNRNLTVETNEAVSKLKRVVTLLNNGVGHARFRKSKKNHSFNHKIFLDNPLSSSNPTPTIIGTPIPRNFLTISTPELDSSTSKTQIPLLEQLASSSSHNFQYYHHQQQQQQQQQNTHQRIHQIQHQMKLQSEMFKRSSSSSGMNLKFDNSSCTPTMSSTRSFLSSLSMDGSVASLEGKPFQLIGGSQLSEPVNLNTANKRRCTGRGEDGSGKCATSGRCHCSKRRKMRVKTTIKVPAISNKLADIPPDEYSWRKYGQKPIKGSPHPRGYYKCSSMRGCPARKHVERCLEDPSMLIVTYEGDHNHTRLLTQSATT*
Scaffold_69811:HRSCAF_452897:72154..72251	g342868	TRINITY_DN42557_c0_g1_i1:485-1057	AcWRKY28	IIe	840	280	2	1	MDAVDWDLSAVVRSCSSKVKCPKVNDTLTFQFKEVEERELREAMLFSGFPNGFGESCSRFVGLEELCNPFMLSVNKQCQSNLQLCSRANKPQQVARNKRRKKQVKKVVCQVPVDGVAPDPWSWRKYGQKPIKGSPFPRGYYRCSSIRGCPARKQVERNKIDPAQLIITYTSEHNHPMPPKHRISNSTVTTSGTKCKDDANLMSSPTTSTSMDEEDKEVEEDVLMVEDMEMIGEDELVFTGSGESNSSCFFEDVGLLDDRIFDSHWLEKGSNGNATAAAC*
Scaffold_39060:HRSCAF_422146:60393..60691	g108047	TRINITY_DN42557_c0_g1_i1:485-1057	AcWRKY28	IIe	840	280	2	1	MDAVDWDLSAVVRSCSSKVKCPKVNDTLTFQFKEVEERELREAMLFSGFPNGFGESCSRFVGLEELCNPFMLSVNKQCQSNLQLCSRANKPQQVARNKRRKKQVKKVVCQVPVDGVAPDPWSWRKYGQKPIKGSPFPRGYYRCSSIRGCPARKQVERNKIDPAQLIITYTSEHNHPMPPKHRISNSTVTTSGTKCKDDANLMSSPTTSTSMDEEDKEVEEDVLMVEDMEMIGEDELVFTGSGESNSSCFFEDVGLLDDRIFDSHWLEKGSNGNATAAAC*
Scaffold_28652:HRSCAF_255818:364806..364899	g49271	TRINITY_DN6105_c0_g1_i2:436-1092	AcWRKY29	I	780	260	3	0.83	MRNNEKIIVAKPVPLRPFTSQRSFPNLTANQHSSTAVPVPNPTFIIKPKSVRLKTLVKDSQLDYAIVQDETMHQSNSAHAQPELVHQDVEQELDKTSYDGYNWRKYGQKLVKGSNNPRSYYKCTHPACLVKKIVEATFDGKTTEIVYKGEHNHLKTKTSKDHSDKLFEGNSNHHLTKNCDMDDDLPKSRKKRCNSDGLVESLIEPQLSKDGFRWRKYGQKIVKGSSYPRSYFKCSDKKCKVRKHVERALDDPKIFHYHI*
Scaffold_40742:HRSCAF_423828:122935..123196	g121782	TRINITY_DN32880_c0_g1_i4:377-1102	AcWRKY30	IIe	1035	345	4	0.98	MTHTDILEVYIQIHYVKQLDDSQMAASPPYLYDTNIVNSLQCKYNERFAKMIESQGRKLSHDESILLLKQLIGEKEMSTSSRTHMLAWCKKYTKTLALHFLQSMAIWWSSSLSTMDDEYQNNWDLNAVVRGCSNTDYTGYCTSDLFRNDVDVEFSMNSEDNSEDILFLNDLEAMKINEIYDELDELCKPFFSKPEQEQQITKPCNRLDSQSTPRSRKRKNQQKKEVCQVPVVEGGVASDKWAWRKYGQKPIKGSPYPRGYYRCSSSKACLARKQVERSYTDPAMLTITYTGEHNHPEPAHRNSLAGTTRTKFKTNLDRSSVSDNSNSSNSASTDQDIMACFDCR*
Scaffold_24341:HRSCAF_223688:193507..203821	g40624	TRINITY_DN1023_c2_g1_i3:791-1546	AcWRKY31	III	828	276	3	1	MFSRFKIPLQRITSHKKRNHLHTLMAKAPSIDLEAATREISKGYEISTQLHSLLRQVIPRGDGRLESAYRLSKNVKETLSSALSILKHNKQQSKVSDPLALEISLPCVENVEADYCVVEEREEDLNRQCARKRSLQSVSTITHEVDSEGQIIKTKGESKNSRSKLQKTHLNSWTVTTRTPFNDGNQWRKYGEKKISNCKMTRCYYRCTHKDDQGCPATKHVQQKDLDDPPNFVVTYIKQHTCKSLNQVLYSDQFVIDDDKFVLQPPITDPCQLSL*
Scaffold_79521:HRSCAF_462607:436172..439405	g423636	TRINITY_DN15141_c0_g1_i1:580-1662	AcWRKY32	IIb	1671	557	5	1	MERAKNIYFLLNKDTTEAGIRPVKENASNPPLGNSHVLQNLFFLVSSSSSLLKTIKKKKTMEKASGGGMSLNTMSSSPIPFLDHESSPMKRKQSSTAPLFQQQFELLIPQHDHAKSKHVYEMDFFSNEEKKALCDTNVDLKASESIIKKEDLTINTGLHLVTSNIGSDRSIVDDGPSPANDEDKEAKNELERIQTQMARMIEENQKLRGVLSQVTHSYNALQIQFIALMQGQQNTTNNVDEVKAVSVKNQEKASAMVPRQFMDLGPAYANESNIGKPSQSLTEFHSTESASSPTISKENSLDQAQTLPSSKGSQEPQEATMRKARVSVRARSEAPMITDGCQWRKYGQKMAKGNPCPRAYYRCTMATGCPVRKQVQRCAEDRTILITTYEGNHNHPLPP…
Scaffold_21801:HRSCAF_208245:62917..65166	g36580	TRINITY_DN28418_c0_g1_i11:632-1036	AcWRKY33	III	627	209	5	1	MGNVCPFFFRSIPSLFHLQKNGRRGRNRESPSSIEARLQSTGKAKLQAPIDGKGKTPGSKQLGQSTTISCCWKAIKETEREVELMNISNSSVNLETYSIDLAKWAVEALSEEVLALPNSEQKEIHLHNEMACSQPPSKYNRKSKRKNRGDKVQKRRKHGSSKAIITPAPHNDGHQWRKYGQKDISNSKHPSDTDKDNDQSSFFLFDTT*
Scaffold_41923:HRSCAF_425009:298745..299719	g130999	TRINITY_DN40008_c0_g1_i1:174-830	AcWRKY34	IIc	657	219	3	1	MEELISVSTGIGSNLRSCNNVLHIPSYSNIDHVLLQTSHQIGQHGSENSLDHHHHGLAGFMFGGFSSGDCSLNVKDQVVLRTSDPKAASINQNIAETTTDSADNPSWLKSRGLDKGKKKMRRRLMREPRFSFQTRSDVDVLDDGYKWRKYGQKIVKNSLHPRSYFRCSHEKCRVKKRVERVSEDCRMVITTYEGRHTHFPSDDGTTSSHEELDCFPSF*
Scaffold_41923:HRSCAF_425009:306055..307029	g131000	TRINITY_DN40008_c0_g1_i1:174-830	AcWRKY34	IIc	657	219	3	1	MEELISVSTGIGSNLRSCNNVLHIPSYSNIDHVLLQTSHQIGQHGSENSLDHHHHGLAGFMFGGFSSGDCSLNVKDQVVLRTSDPKAASINQNIAETTTDSADNPSWLKSRGLDKGKKKMRRRLMREPRFSFQTRSDVDVLDDGYKWRKYGQKIVKNSLHPRSYFRCSHEKCRVKKRVERVSEDCRMVITTYEGRHTHFPSDDGTTSSHEELDCFPSF*
Sequence too short(already discarded)			AcWRKY35	-
Scaffold_41299:HRSCAF_424385:42973..49081	g126035	TRINITY_DN92506_c0_g1_i2:98-1816	AcWRKY36	I	1506	502	5	1	MRVDPNSCRVNKQGDPIALEDSTHGRTGLRCRITPLVPSHAYESDLGSSQTVSLSQESHAPLATHTAYHSSLSLPGHFSFQNCQVLNHDPCKSMPYDDTSLQYTRDTKSNDVKPFNVVTAATKAKHISPLLNNSQEDEKNESAQALCAPADDGYNWRKYGQKHVKGSEYPRSYYKCTYANCPVKKIVERNHDGQITEIIYKGVHPHEKPPPNRRSAASLYHPFSDYHLDSREFASPSFGQMEVDNQENGEVSSTLSNEEEEDRATHGSASNGGDGEGEENESKRRLVEASMEMSAAARSVREPRVVVQTTSEVDVLDDGYRWRKYGQKVVKGNPNPRSYYKCTSPGCTVRKHVERASHDLKSVITTYEGKHNHEVPAARSNTSNIVPGGSNNPPSLLTN…
Scaffold_26107:HRSCAF_233154:322787..323611	g43166	TRINITY_DN24099_c0_g1_i5:1597-2187	AcWRKY37	III	591	197	2	1	MAAINELTKALDAVTELWCLLDQQSSPLKELCDQIIAVIENGISLLNTPDRSQIYLPTTKKRPPSSIENEIAMRKKKNVNKVTITDSPFSDGYRWRKYGQKTIGNSKYQRCYYRCNSDKCNGKIQVRQVNCKEFPEYEVITTSEHTCIVDSSRFERPLGNEVFSSPELMGDQPLKGADVDFSWDEQALMEFMSFID*
Scaffold_13309:HRSCAF_146356:267754..281373	g21147	TRINITY_DN14175_c0_g2_i3:697-2001	AcWRKY38	I	1527	509	3	0.99	MSKKESNTKQITEESSSSSAAKSVSSPPVAATFSQLLAGAMASPTASPRGAPMVAVPVVAVPCFLTPVTNLQTPNFTGQFAMTHQAVLASVTAQAHAQMHLQTSNSSPQAFTTPLSSICPTPIRQMPPPLILHESKMSTTESVQSTPSTPTIVKTSSNDGYNWRKYGQKQVKSKDRSRSYYKCTDINCAAKKNVEHDSDGREIEIVYRGQHNHDQPQKTRGLKEKGGGSAADGPALVTSEPPQNTQNGVPLSEKENNDVSSNVINGTDAQISKKEHNLSIETSGQHLFCSSDCEGDAATITEEVHGDKPSPKRRLAECIMPSSVPVLKTVREPKIVVLNAGDPAHVTDGYKWRKYGQKMVKGNPNPRSYYRCTHNGCSVRKHVEKASDNDKTVLITYEG…
Scaffold_51966:HRSCAF_435052:186492..187282	g208555	TRINITY_DN71397_c0_g1_i2:305-991	AcWRKY39	IIe	630	210	2	0.97	MDVSSSSQEATSDTSSIIRRKKGQKMMVMVKIESAVDKKKNEGPPSDFWSWRKYGQKPIKGSPYPRGYYRCTTSKGCSARKQVERCRTDASILVITYTCDHNHGTNSILRKFQNREEGCTQEKAKEARNDGTMTSERKLETLVEEEEVKGLKDENEKGNVDDLLVTNKTEEGDNDFFNELGELPMSSMFTSFVSGSIFDDRIPLLFSLN*
Scaffold_37607:HRSCAF_405875:217621..218567	g95685	TRINITY_DN20923_c0_g1_i1:105-395	AcWRKY40	III	588	196	2	1	MEAIDELTKGLDGVTELWCLLDAHSSPLCNLCDEVIATLQNGISLLKTLDNETPPILRNKQNLSKVTITDSPLGDRYKWRKYGQKTIGNSTPQRGYYRCNSDNCNGKIQVGQVNCKEYPEYEVISTNEHTCNIVQHNPLFPPRNVEVLGGSRFERALRNEVVSIPKQMTDQPAQIADFDFSLDEQALNELMSIID*
Scaffold_35112:HRSCAF_354022:206536..209880	g78425	TRINITY_DN15245_c0_g1_i4:389-1486	AcWRKY41	IIe	1212	404	3	0.99	MCDFFWQRMENNTDQLGGDLSDIIRSSLNQSDTQSPTDTWHFPTVDSDLMSFDRQTSTNNDYIDQGDLFGMSDQLVVASNDVKNQGSNNIFSRVLQISPIKHPPISPRATRPTLHHDHMVKIDHTAQISSSPRPPPVGTKRRKGQGKKVVCVPAPAAASSRSSGEVVPSDLWAWRKYGQKPIKGSPYPRGYYRCSSSKGCSARKQVERSRTDPNMLVITYTSDHNHPWPTQRNALAGSTRFQPSKSKINTSASSSSSKKASYSTKDNQSEKSSTDTKTINVKEELIINEQIPMDNDYTFNQDLYNDPLISSCSHTDDFFADLAELESDPMSLIFTTPDDEEDQKVSDKGLAVDPFVNINRLHITVLLLFKLSVLKAQMINDNRGKAVDKLELHFISQYS…
Scaffold_68427:HRSCAF_451513:233333..234437	g331464	TRINITY_DN2402_c0_g1_i4:502-1068	AcWRKY42	III	840	280	2	0.98	MSTDQKEMVYGNNTLAGVLAQGEEQARQLRAQLHEKPAQFNYDLFNSLANNIHQSFETAISMVKLSDLQHSGSDSPQSDYNSNLVPKDYQFDMCKKRKSMEKWSKKVRVVGCLLGGGMEQGGTFVDDGFSWRKYGQKDILGAKYPRSYYRCTHRMSQGCLATKHVQRSDSDPSFFDVSYRGVHTCFVSDTPRKPTEPQQTVNLTQNAKSEQVHNDCIFASFSGQNGDFSTQDLPSTFVTENVPQSTAELGFGEDMETAGSTMFDLGFDQSFHFDASSYF*
Scaffold_43634:HRSCAF_426720:528381..529541	g145340	TRINITY_DN72539_c0_g1_i1:283-363	AcWRKY43	I	909	303	2	0.92	MPQIPKEQKGANDGYNWRKYGQKVVKGSENPRSYYKCTFPNCQVKKKAERSVDGQITKIIYRRTHTHPKPQPCRRNSYTSHLVMNNQAQLEAPESSFSAPFSTPENTSVSFVDDDGDLDKSTKGRNLSVDGIEHNAKGIKQEGDYEGININGTRTVREPKVVVQTTSDIDILDDGHRWRKYGQKEYYKCTSSGYTVRKQVQRASHDIRAVVTTYEGKYNHDVPQCHGSGAVNRSSTINNSAFTTVISEHKDNQVPFTLEMLQAPDSYSHGSINSGYGNSDYNMYSRTGNERMEESFVNSVLH*
Scaffold_74621:HRSCAF_457707:166124..166855	g382709	TRINITY_DN231786_c0_g1_i1:35-388	AcWRKY44	IIc	615	205	1	0.99	MYQSSAMDTFNNLDHATPNSTNAIIYTQAFSSGLIPEDDQIMQQDSSPLTHDDWATALFQSFPNLTKKNINNGEGSGSNTVVDNGGAMCNYNREKGVKVNSTSTRGKKVDRPRFAFQTRSPSDILDDGYRWRKYGQKSVKNSTFPRSYYRCTHHTCNVKKQVQRLSKDTSIVVTTYEGVHNHPCEKLMEALSPLLKQIQFLSRF*
Scaffold_74621:HRSCAF_457707:174221..174952	g382711	TRINITY_DN231786_c0_g1_i1:35-388	AcWRKY44	IIc	615	205	1	0.99	MYQSSAMDTFNNLDHATPNSTNAIIYTQAFSSGLIPEDDQIMQQDSSPLTHDDWATALFQSFPNLTKKNINNGEGSGSNTVVDNGGAMCNYNREKGVKVNSTSTRGKKVDRPRFAFQTRSPSDILDDGYRWRKYGQKSVKNSTFPRSYYRCTHHTCNVKKQVQRLSKDTSIVVTTYEGVHNHPCEKLMEALSPLLKQIQFLSRF*
Scaffold_43335:HRSCAF_426421:151669..162583	g143060	TRINITY_DN6098_c0_g1_i6:116-1000	AcWRKY45	IIb	2052	684	9	0.98	MVQQISRMVGIKGSMKLKCFDDVEVASMDKEGRIKDMDRWSILEMESGHELWIVVRRMVGTKWSQIHTNLAKYGPCEISSDGSMDVDRWGWICGHGSVQDGGREATGKEGDDHEQQWNGEEQSSKTKIRKISTRKLFNSHYTKGFIVRIIIPNSMEFVKDDEKVREKKTGEEGSLNSSSPTRKDPDTSNIQVSPVPDSKRSSMDSSPLTIKPTNQILESTKIEMGEVREENERLKTLLAKVVKDYKSLQTHFFDIVQHEQPSNSEEDTSKSMQIVDQDPDHLISLSLGTNSYIEQKKNKDSSSDQNKNCDQEGLTLGLDFKFEGSSTSNTNVSASNSVEEAKEEEAGEQWPPSKIQKSIVSGPDVDEASQQAHVKKTRVSVRARCETPTMHDGCQWRKY…
Scaffold_72079:HRSCAF_455165:112196..113041	g362141	TRINITY_DN13617_c0_g1_i3:512-1123	AcWRKY46	III	612	204	2	1	MAIINELTKGLDMVTELWCLLDEESSPLSELCDEVIATIENGISLLKTSATALPMGLKRPSCSKDEQMQLRKKQNTKKALITDSPFSDRHEWRKYGEKTIGNSKFQRCYYRCKFNGCKGKMKVQQINCNEFPEYEITTTVEHTCTTTSRNQTLPPTNIEVPKSSGFQRRTFDNGVFSSRETMSSSIDFSCNDQDLNNLMAFID*
Scaffold_89456:HRSCAF_472542:30838..34848	g510867	TRINITY_DN62468_c0_g1_i1:11-256	AcWRKY47	IIb	465	155	2	0.89	MCFNSRHVETKSHENKETWSPSKVAILRSEDDESNALFNDYAKRAWVSVRERCDAPTMNDGCQWRKYGQKVAKGNPCPRAYYGCTVAPNCPARKQDPPRTGRHRRSPPLQNFDFPCSLPFHLLLEPHISHCSIRTIPSSARVPGEPPPSMPSPP*
Scaffold_68186:HRSCAF_451272:124669..125490	g329409	TRINITY_DN49432_c0_g1_i2:542-1381	AcWRKY48	IIa	822	274	0	0.99	MEYAFFNTCPPLNLDLNIGFSPDNSVKGNELKLQVNALQAKLNKEKEENRALTEKLSELEANYTLLQRKIFEYTDANEVQPSRKRKSPEAIDPMDPITSSISSDEECYKRVKEEEVRPKISKQCVRTDPADSTLIVKDGYQWRKYGQKVTRDNPCPRAYFRCSFAPGCPVKKKVQRSAEDRSILVATYEGEHTHPSSVPVEPINKNCSVSVQASGPVITLDLTRTEKKRKVEDEQSRFAEQMATSLTRDPSFTAALASALSGRFLRLSSDQSM*
No strong hits for this sequence. Partial sequence of AcWRKY27			AcWRKY49	-
Scaffold_61427:HRSCAF_444513:374931..389438	g279566	TRINITY_DN2971_c5_g2_i2:407-2044	AcWRKY50	I	1830	610	4	0.84	MDGNFDPSNPSHRPCLMNYLNEFEMHFPASENQQYFLTNSSVQSILVEHEMHLPASINQHHTSIGADRGFNISSREPSLSTEGNSSLRGSLCQKIARAGLTINTDQINSANVASTTDIQSSYLTISPGHAPSAFFDSPRLVFNASTQLSPTTGIISLPYHGRSSLPISTLDATIEKCKEERIEEIMPDGISFQPPPDATPSCHSSMENKASSPTDTKEESIQNDINESSCIKYHVNDISQNSSHLETEFDGENDGFKWRKYGQKPVKGSEYPRSYYKCTHPSCPVNKKVERSHEGYITKIIYKGTHNHETPVKKCRSGIPPYQRCYNRIDASTMHGESSLVEFGEDSNYVQNQDAVNMSSSNSDDELEDGETHASMGNEGDGEGDDNESNIRSLDACAV…
No strong hits for this sequence. Short sequence(discarded)			AcWRKY51
Scaffold_78929:HRSCAF_462015:578274..580930	g418406	TRINITY_DN22804_C0_G1_I3	AcWRKY52	I	1554	518	5	1	MTSSSGSLETSVNSLDFMSSNQMDASYSNFTSIAPSSLLFSPPPVSPSSFFANVPNGFNSSELLDSPSLLSPSNILQSPTTENMSSQALEWLNNSYQQGIKKEERSFTDFSFQQPQTNAMVGNNMQPSHFQPSTTSIYSDNASMKEQQWNSQFNSNTGVQNKPDQYDVPLQTIPFQPNPIHRESRKSDDGYNWRKYGQKQVKGTEHPRSYYKCTFVNCTTKKIVERSLDGQITEIVYKGTHHHPKPQSTRRNSSSSSYSSQFDHALPVEQNALSTDNSSASFGDYNGEYEDNDEKRSKEKEHGEGTSGSGSRTVREPRVVIQTTSDIDILDDGYRWRKYGQKVVKGNPNPRSYFKCTTAGCPVRKHIERAPHDSRAVITTYEGKHIHDFPTARRYNAQS…
Scaffold_84035:HRSCAF_467121:173239..175942	g467164	Not found in RNA-seq	AcWRKY53	IIe	957	319	2		MHDDMSLFYQDMEFVQGDLTDVVRAMVPSGSFKPLNDNIINASSANFVGSNKFQDLGARDISMSPRQLNPVLAAPRMSAPRSHSVKRRKGQAKKVVCIPAPTPADQERNNSSSSSSVVVPSDHWAWRKYGQKPIKGSPYPRGYYRCSSSKGCLARKQVERSRSDPNMLVVTYTSEHNHPWPTHRNSLAGSTRSSSITKTSINNSSNNNYNNNPASKTSNINTTPKEEEEPVIPNEGVKEENATTDFDRVFEQKYEPIMMLETNDMEFFSDLGGLDPNPMSFFMSSRDHVMGDINVEEELESKGNLDALSFFDNWDMHD*
Scaffold_65835:HRSCAF_448921:85983..88028	g312197	Not found in RNA-seq	AcWRKY54	IIb	960	320	3		MKERRKMQVIDLSLNLHETNEDENRGDEDRELMKKEEESCTEKFMQAEINRMKEENMHLRKEIERATNDHNDLQMKIVAIQEQKQTKDYTLSLHEKHRHEEDDQIQNTSFELGLSLGMNIQQDKNEDKEQDEEKGVMDRWVTNETDINMKTKYEFSGVSSTQSINPNNRKPRVSIRTRCQDSTMNDGCQWRKYGQKVSKANPCPRAYYRCTVSPGCPVRKQVQRCMEDMSILITTYEGNHNHPLPVGATALASTATSASHENYPQMMNSTSNNYLSQYLSNPDSRSLSHNDIINAPSSSMLFRYPWQTDNNSHSENSSR*
Scaffold_46181:HRSCAF_429267:210060..210803	g164848	Not found in RNA-seq	AcWRKY55	IIc	540	180	1		MDPFDAKHLQTIPSINATPSNQQQFQQQDSSQGFDWASLLLNNLNNGDESTSNITPNNVGHDDGSNREKGLMNKVKDARRKKKMEKPRFEFHTRSENDILDDGYRWRKYGQKSVKNSQHPRSYFRCTHHTCNVKKQVQRLAKDTSIVVTTYEGVHNHPCEKLMEALTPLLKQIQFLSRF*
Scaffold_42791:HRSCAF_425877:111205..112196	g138771	Not found in RNA-seq	AcWRKY56	III	504	168	2		MSFPNTYDIIHEELTKGYDIAIRLSHLLQEASTTEVHSSTVNLVSEVTSSLTRALMSLKHEGLQKKMEMPRKLSRKRCYQRSSQPYSWRMNKAKTLNDGHSWRKYGQKPIQDAKFPRSYFRCRHKADQNCSATRQVQQSEEDPSVFLITYFGEHTCTKDTSNCYQLS*
Scaffold_14946:HRSCAF_159399:18017..19506	g23971	Not found in RNA-seq	AcWRKY57	I	1251	417	2		MLPFSLVDLDKDILCTGLSYIIVLIQISSPTDNNEENIQNNINEPSCIKGPVKHNSVNSSILETEFDGENDGFKWGKYGQKPVKGSEYSRSYYKCTHPSCPVKKKVERSHEGYITKVIYKGIHRHETPAKKSQSGIPPYRRCYIRIGASLVEFEEQSNSAQNQNAVNISSSNSAEELEDGETHPSIGNEGDGEVDDNESNRRSLSASAVEMNIGAGRTREPRIVFQTESEVDILDDGYRWRKYGQKVVKGNPNPRSYYKCMSAGCTVRKHIERASNDLTTVITTYRGKHNHEVPPARSSINSSTAAYHSHTLKRRYPKLPQNPLMNINPPPILDNLDLPNLDYWVRPTQTFDMDNIGIGIWGGMGQMGHQIRYPVLDSNIGADGLMLPKEDDTAMMAYD…
Scaffold_14946:HRSCAF_159399:30872..49639	g23973	Not found in RNA-seq	AcWRKY58	I	1746	582	4		MYFPTFENHQHFLTSTSVQSVFVENEHEIHLPISANQQATSISANRDFNISNREPSLSTEGNPSLRGDISQRIARAGFSAPTTNTYQINTANMASAMDIQSSYLTISPDHTPSAFFDSPVLISNASDQFSPTTGIISLPHNGRSSLPISTLDSTIVEKREVENFEEIMPSGDSFQPRPDATPSYRSSMENKISSPTDNNEENIQNNINEPSCIKGPVKHNSVNSSILETEFDGENDGFKWGKYGQKPVKGSEYSRSYYKCTHPSCPVKKKVERSHEGYITKVIYKGIHRHETPAKKSQSGIPPYRRCYIRIGASLVEFEEQSNSAQNQNAVNISSSNSAEELEDGETHPSIGNEGDGEVDDNESNRRSLSASAVEMNIGAGRTREPRIVFQTESEVDIL…
Scaffold_89997:HRSCAF_473083:574110..574870	g515706	Not found in RNA-seq	AcWRKY59	IIc	567	189	2		MAAVNNYTPLNMDDIFFNTHNSPLDISDYNICDEVPLIECPPIFPTSTSHASQVLFSPPPRSYSNHSNSGVTNNTRSSREPVQQREDNRVAFRTKSEIEVMDDGFKWRKYGKKSVKNSPNPRNYYRCSTEGCRVKKRVERDSKEPSYVITTYDGIHNHSSPDVVYYATQDSESGRFVVSGCHHACTNS*
Scaffold_66001:HRSCAF_449087:87867..93632	g313397	Not found in RNA-seq	AcWRKY60	IIb	936	312	6		MLWRRRWILKKNKTRELVPFPQGRRAIGYMWTYKVKHDGRYKVRPVAKFEHCSNLIHLLKTVTLPKFTDKVQWVMVMSKLNGKYLFCLVRELLGARRCRHVETKSHENKETWSPSKVAILRSEDDESNALFNDYAKRAWVSVRARCDAPTMNDGCQWRKYGQKVSKGNPCPRAYYGYTLAPNCPARKQVRRCKNDMFVLITTYEGTHNHVLLVSATAMASTTTVVASMLSSGSIASRKNATFSFASELASTSGEPGQEAVTETAGGIASEEPVLDVSYLLTPSLFPVPQQIDGYELVDPVDILTPLEKSGF*
Scaffold_37779:HRSCAF_410107:131502..138947	g97243	Not found in RNA-seq	AcWRKY61	III	717	239	3		MSFPNTYDIISEELTKGHDSAIRLSHLLQEASTTEANSSTINLVSEVTSLFTRALLALKHEGLRKKMEIPRNLSRKRCYQRSSKPYSWRMNKSKTLNDGHSWRKYGQKPIQDAKFPRSYFRCRHKADQKCYATRQVQQSEEDPSVFLITYFGEHTCTKDTSKPLMKNSEFVVSSTTSKENADDPFSSFGELEMQGAEDVNSGYMESFGWISDLEMMNDSFQYDVGLFGFEHMQDGWPI*
Scaffold_48011:HRSCAF_431097:1074523..1078984	g178924	Not found in RNA-seq	AcWRKY62	I	690	230	5		MEDSQVLQNIKKIETYAAIEMNAGSRTAREPRIVVQTTSKLDIIDDGYRWHKYGEKVIKGNPNPRNYYKCTSARCTMRKHIKRASQDLKSVITTYEGKHHHEVPAAKNNHHVSSTQSSTPAFNIGVSPPGITNFEMGHMGPPSTIFMHLITWKQGDNNLLIDPEEFCCPKMLSNLIEDAHSVLELYDNSEVKCRSNSYWKSAVICPSRSMVLEDLKVAVKSIEGQQLHS*
Scaffold_35171:HRSCAF_355184:143138..144252	g78756	Not found in RNA-seq	AcWRKY63	III	813	271	3		MTAIKETEKEVELMNISNSSVNLETHSIDLARWVVEALSEAVLALPNSEQKEIHLHSEMASSQRPSKYDRKSKRKNRGHKVQKRRKLGSSKAIITPAPHNDGHQWRKYGQKDIFNSKHPRTYYRCTHKEDQGCLARKQVQLQNKMPSYDDSPMFQVIYENEHSCTSTRNDDQYIFPFTSDTDKNNDQSNFFLFDTTERSTCSNNDHALNHIKVELLDELTFKVKIEKDIVDSGYLPLLLIYDIGSDCYHGHRQMSADLGVVISFEFIRVP*
Scaffold_58221:HRSCAF_441307:149115..150410	g256440	Not found in RNA-seq	AcWRKY64	III	834	278	2		MSESAKSSAIEEIKRGEELMKSLYAHINPHGNEYCDLPRRVLQSLSTALDLLVQQETKLQSCSLIQNINNSSLSLKRKKQNREKAPNKKRKTEDSKSIYITMAPHYDGYKWRKYGEKTIQNSAYPRTYYRCTHKNEGCLATKKIQQQDDDKYNYESPMFQVIYENKHSCSSSRTSNDEYVFCHHDQSSSTVSEAKKSSPFQSVIVDNIIDGEHDHNSPRLDIDQNLFNELSSALKIEEEAVNCDSAVETNNFHTNPNWIPYQPEYCHDLESLLSSFS*
Scaffold_43633:HRSCAF_426719:44470..49837	g145325	Not found in RNA-seq	AcWRKY65	IId	1593	531	7		METSFFGLLNGSEDDCNMSSNYDTSIGIPKFKTITPPSLPISNSLSSYFATLSGLSPTELLESPILLTSFNNVLPSPTTGAIPYRSYDPKPNPTNYTNYQQNIKEEEHMAFNDFSFQLAHRNNTDMQSNDLNNQAETIHIPQILKEQKGANDGYNWRKYGQKIVKGSENPRSYYKCTFPNCQHEDEMNQHVETSSAPEMVAKAELDRMTIEVNKKMTWRINFHHGRDEEVIITTLATKWDPKASMLGHRRSKVQKLVESFLHPPLSTDRPIQIFEEDLQDVGDWDLDKHLALRPMRVGDLDLIVQTMSFQLHKQNSNAHDYSHLRGNVSNGELLVEATKRLLQDNRHQHDDEWISTAGRILSTIEIREALYPKKFLTPTMILYNGLTYAASNELRVAHG…
Scaffold_41986:HRSCAF_425072:722072..751459	g131634	Not found in RNA-seq	AcWRKY66	IIe	1575	525	8		MYASDHQEGDLSDIIRSANLTIQSETDNDRWKFPEDSRASFQQLPTNDFDTSCSIKDSLLDGGDQMLVDQNMLSVGDESMRTPNDNIISRVFHLSSPVKQSELVLGQGDSISSPYIPGVKRRKSLPRKVVCIPAPGNANASSGRATSGEVVPCDLWAWRKYGQKPIKGCAARKQVERSRTDPNMLVVTYTSEHNHPWPTQRNALAGSTRSSYPSKHPKPSPSTNSNPKDTNKTSTTASDSGSTSIIEEVSETMDRANEALYDTCMENDDLFANLAELESDPMSLLFEKSDVKNNGKNCKEVDDAFDDIFDWGQSSFNSFLSIANRDLFLLMGQAFRKLFDSFFGNKDMRVVMLGLDAAGKTTILYKLHIGEVLSTVPTIGFNVEKVQYKNVVFTVWDVG…
Scaffold_72079:HRSCAF_455165:284324..288258	g362147	Not found in RNA-seq	AcWRKY67	III	987	329	6		MAAVSISGDDLQQRAAMPRCGDDTLCRGVEVVGYGRAKRHFVKTVGYEGYNTIWGRVNSREDRGDDLPMSCRRRNNGVGCFWKYVKDKDDEIGRWKWLGNAKDDGTSNAKGDYKREEELKNIFDSVNLETQSRDLPKRAVEVFSEEVLALLNSEEIKLEPKMACSRFPNEFKRKSKRKNGRNKVHKRSKLVDSKVIITGAPHYDGHQWRKYGQKAISYSNHPRCTHKEDQGCLARKQVQQRNKMSTCGDSPTFQVIYENEHYLVKKDGFKSNGDLNFSAPIKLGDKKIVVVKEEFSRRTENKWNNSIVAYVFGTRPYFHYFRDFVSKT*
Scaffold_68371:HRSCAF_451457:475700..476710	g331023	Not found in RNA-seq	AcWRKY68	III	642	214	3		MEAIDELTKGLDGATELRRLLDSISSPLCNLCDEVIATLQNGISLLKTLDNEIPLLSSKQNINKVTITTSPFSDGYKWRKYGKKTIGNSIYQRSYYRCNLDKCNGKIQVRQVNCKEFPEYEVISTNEHTCDIVQDNPLLPPGNVEVLDRSRLERALGNEAASSPEPTTGGALTQRLGYPYGDLDVQARVWARLGFIFLIETKHMLAPLLDGGK*
Scaffold_82691:HRSCAF_465777:123228..124980	g453630	Not found in RNA-seq	AcWRKY69	IIe	684	228	1		MENDWDLMSVVRSCSKINGMSSAMNSPKLEPKISRNHEIVPTASFQKFPVNSITISGSEASFSASAKVLHLEAPVQRLQEQGLAPPTPTPTPTGYHTNEKEMKRHYYRCSTTKECQAKKYVEKSMLDPAMQKITYKGEHNHPIPTTNNSRAGMPRDSVLPTPMQNNTTVKEGCNENSSTLLNLDDLDFSWDPEMLSLLDDDYNDPKDDLKNTSTGAGSSAAHFSTNV*
Scaffold_48877:HRSCAF_431963:390132..390913	g184938	Not found in RNA-seq	AcWRKY70	III	594	198	2		MAAINELTKGLDAVTKLRCLLDQQSSPLKELCDQINATIENGLSLLRTPDPSQIYLPATKKRPSPCSKNNETPLRKKDIKKVTITDSPFSDGYQWRKYGQKMIGNSKYQRCYYRCNAGKCNGKIQVRQVNSEEFPDYEVISTSEHTCNVGRSRFERIMGKEVILSPKSMYDIQPRKSADIDFSWDEQALNELMSFID*
Scaffold_10175:HRSCAF_120255:12094..12552	g15140	Not found in RNA-seq	AcWRKY71	I	459	153	0		MSWITVSCTFRSYYRCTHNGCSVRKHVEKASDNDKTVLITYEGTHNHDRPSLKKEQSTSSKSLIADKTLIEKESLAHNIALESTQNPLNTGLNSSSGEEASVTKSEETNLPPVSVTKSEETNRPTVSVTKSEDTSIPIVSEKSAAAIPVQNS*
Scaffold_39172:HRSCAF_422258:35426..36314	g108855	Not found in RNA-seq	AcWRKY72	III	717	239	2		MSNHATVNSADQKRIAIKELTKGLDMVTELWCLLDQQSSPLTKLCDEIIANVDRGITLLTTSPNTAQHLKENQGILPKHLKMKRISRSENDIRIRMNKNTEKVVVTDSPFSGLYQWKKYGEKPISNRKYPRCYYQCKSDKCNGKIRVQQIDCSEFPKFEVITASEHTCDMISEHSPMLSHRNDDPVLESSRFEQTFDGGILCSGTGHAWPTNNEPLQLHSVDFSLDDQAIFELTSFPS*
Scaffold_81090:HRSCAF_464176:377812..381079	g437966	Not found in RNA-seq	AcWRKY73	IIc	696	232	3		MSITFHGPKSTVDSSFFPDVGTRLAFGFRPSVLTSGSDAWRSNLQAKGERRPKSTVDSSFFPDVGTRLAFGFRPSVLTSGSDAWRSNLQAKGERRKIETYAAIEMNSRSLTVHEPRIVVQTTSEVDILDDGYRWRKYGQKVVKGNPNPMQLIAWKVGDNNLLIDPEEFPCPKTLSNLNEDAHSVLELYDNSEVKCGSYSYWKSVVIYPSRRVVQEDLNVAVKSIEGQQRHS*
Scaffold_37607:HRSCAF_405875:507174..508043	g95693	Not found in RNA-seq	AcWRKY74	III	624	208	2		MAAINELTKGLDAVTDLWCLLDQQSSPLKDLCDQIIATIENGLSLLKTPDPSQIHVPTTKKRPSCSKDNERKKKNVNKATITDSPFGNGYRWRKYGQKTIGNSKYQRCYYRCNAGKCDGKIQVRQVNCKEFPEYEVISTNEHKCDIVQHNPLLPPRNVEVLDSSRFERASENEVVSSPKTMSQPLQTSDIDFSWDEQALVELMSFID*
Scaffold_51266:HRSCAF_434352:38086..39724	g202934	Not found in RNA-seq	AcWRKY75	IIe	594	198	1		MENDWDLMSVVRSCSKINEMSSVMDSPKLVPKISGNHEIVPTASFQKLPVNSITISGSEASFSASAIVLHLEAPVQRLQEQGLAPPTPTPTGYNTNAKEMKRCSTTKECQAKKYVEKSMLDPAMQKITYKGEHNHPIPTTNNSRAGMPRDSVLPTPMQNNTAVKEGCNENSSTLLNVDDLDFSWDPEMLSLLDDD*
Scaffold_87112:HRSCAF_470198:68793..69553	g491418	Not found in RNA-seq	AcWRKY76	III	606	202	2		MNSPDQTKAAITELTKGLNLATELWRLIDQQSSPLTELCDPIISSISKGISLLKTTPDTAQYLSIPKQLKRKSTSHNDSHIRKKQNSKKVFITDSPLDWRYEWKKYGEKPISNRKYRRCYYQCKSDKCNGKIQVQQIGSGEFPDYEVIAANEHTCDMITQHENNDQIMESSSFGATADDGKLSGNPGSDEYQQLSYLRFLT*
Scaffold_78896:HRSCAF_461982:960390..966483	g418189	Not found in RNA-seq	AcWRKY77	III	687	229	3		MVQSPSPTTADDPLGELMEYQHQNNQLDLATRSGPRTTIR SVPFECARAHVHAFRQKTWSRGISLLKTTAGHAAQYLSIP KQLKRKSTSQNNSHIRKKQNSKKVFITDSPLDARYEWKKY GKKPISNRKYQRYYYQCKSDKCKGKIHVQKISSGEFPEYK VIVANEHTCDIITQHGNNDQIMETSCFEVKVHDKILSSNT ESYGHLQLPTYDFSLDDQALDDLMSFID*
Scaffold_79516:HRSCAF_462602:550799..551348	g423548	Not found in RNA-seq	AcWRKY78	III	1008	336	2		MTAIKETEREVELMNILNSSVNLEKYSIDLAKWVVEALPEEVLALPNSEQKEIHLHNEMACSQTPSKYDRKSKRKNRGDKVQKRRKLGSSKAIITPAPHNDGQQWRKYGQKDISNSEHPSGACSCQYCNKAEVRQCCGNYVMTGKYGVSWMACRVDAGWLAVGDEDVMGAVWKMMLLKIYEAWVVLENGSEGRTGSIGLLLVVEVAASTLYVSKKLVVFGRSFATVLYCEVVGFGREVVSRNSGQGVNSLQLLVVEAEMNDSRDDVGCTVGEGERSVNASKGTVNGGGDYMTVLWVERSIVGQGVDVGCAVVCTVRRKSCIIEGGETSTVYDGCG*
Scaffold_80547:HRSCAF_463633:291536..296107	g432669	Not found in RNA-seq	AcWRKY79	III	600	200	2		MTAIKETEREVELMNISNSSVNLETYFIDLAKWVVEALSEEVLALPNSEQKEIHLHNEMACSQPPSKYDRKSKRKNRGDKVQKRRKLGSSKAIITPTPHNEGHQWRKYGQKDISNSKHPSSAKELRDGLGGELRLHDRVGCMEMHGGEGRASARGSGDGIAMEVMMEASGDHVEVGNGRRCGPVVERACASGGWVGGSG*
Scaffold_51966:HRSCAF_435052:216654..217240	g208556	Not found in RNA-seq	AcWRKY80	IIe	471	157	1		MKDLLLISGHGENMDRNLSKDLHIQARKQVERCRTDASILVITYTCDHNHGTNSILRKFQNREEGCTQEKAKEARNDGTMTSERKLETLVEEEEVKGLKDENEKGNVDDLLVTNKTEEGDNDFFNELGELPMSSMFTSFVSGSIFDDRIPLLFSLN*

## Sheet: Table S10
Table S10 List of genes extracted in Co-expression network analyses by using as baits 3 AcWRKYs up-regulated at T3 in the uninfected/OYDV infected bulbs comparison (AcWRKY2, 30, 32).
ACWRKY2 (POS)	ACWRKY2 (NEG)	ACWRKY32 (POS)	ACWRKY32 (NEG)	ACWRKY30 (POS)	ACWRKY30+32 (POS)	ACWRKY2+32 (NEG)
TRINITY_DN10438_C0_G1	TRINITY_DN1041_C0_G1	TRINITY_DN10199_C0_G1	TRINITY_DN2101_C0_G1	TRINITY_DN1286_C0_G1	TRINITY_DN15595_C0_G1	TRINITY_DN209_C1_G3
TRINITY_DN11663_C0_G2	TRINITY_DN12796_C0_G1	TRINITY_DN10542_C1_G1	TRINITY_DN25685_C0_G2	TRINITY_DN1517_C0_G1	TRINITY_DN184_C1_G1
TRINITY_DN11697_C0_G2	TRINITY_DN13550_C0_G1	TRINITY_DN11011_C0_G1	TRINITY_DN33314_C0_G1	TRINITY_DN31251_C0_G1
TRINITY_DN1196_C1_G1	TRINITY_DN14928_C0_G1	TRINITY_DN11181_C0_G1	TRINITY_DN58869_C0_G1	TRINITY_DN32113_C0_G1
TRINITY_DN12342_C0_G1	TRINITY_DN16602_C0_G2	TRINITY_DN11568_C0_G1	TRINITY_DN6348_C1_G1	TRINITY_DN3725_C0_G3
TRINITY_DN1250_C0_G1	TRINITY_DN17215_C0_G1	TRINITY_DN117_C0_G1	TRINITY_DN7088_C0_G1	TRINITY_DN44031_C0_G1
TRINITY_DN12647_C0_G1	TRINITY_DN1819_C0_G2	TRINITY_DN11898_C0_G2	TRINITY_DN7388_C0_G1	TRINITY_DN6016_C0_G1
TRINITY_DN12662_C0_G2	TRINITY_DN19421_C0_G2	TRINITY_DN11944_C0_G1	TRINITY_DN9398_C0_G1	TRINITY_DN66495_C0_G1
TRINITY_DN13183_C0_G1	TRINITY_DN19635_C0_G1	TRINITY_DN11950_C0_G1	TRINITY_DN9929_C0_G1	TRINITY_DN70904_C0_G1
TRINITY_DN13187_C0_G1	TRINITY_DN19799_C1_G1	TRINITY_DN11963_C0_G1		TRINITY_DN8846_C0_G1
TRINITY_DN13617_C0_G1	TRINITY_DN22110_C0_G3	TRINITY_DN12028_C0_G1		TRINITY_DN898_C0_G1
TRINITY_DN13787_C0_G1	TRINITY_DN22953_C0_G1	TRINITY_DN1205_C0_G1
TRINITY_DN140559_C0_G1	TRINITY_DN23235_C0_G2	TRINITY_DN128274_C0_G1
TRINITY_DN14112_C0_G1	TRINITY_DN2430_C0_G1	TRINITY_DN12885_C0_G1
TRINITY_DN14533_C0_G3	TRINITY_DN2438_C0_G1	TRINITY_DN13184_C0_G1
TRINITY_DN15528_C0_G1	TRINITY_DN2702_C0_G1	TRINITY_DN13363_C0_G2
TRINITY_DN15823_C0_G1	TRINITY_DN2878_C0_G1	TRINITY_DN13363_C1_G1
TRINITY_DN16079_C0_G1	TRINITY_DN2965_C1_G3	TRINITY_DN1337_C0_G1
TRINITY_DN16312_C1_G2	TRINITY_DN3267_C0_G1	TRINITY_DN13660_C0_G1
TRINITY_DN167804_C1_G1	TRINITY_DN33450_C0_G2	TRINITY_DN139_C0_G1
TRINITY_DN16940_C0_G1	TRINITY_DN33808_C0_G1	TRINITY_DN14013_C0_G2
TRINITY_DN17231_C0_G1	TRINITY_DN3573_C0_G1	TRINITY_DN140173_C0_G1
TRINITY_DN17454_C2_G1	TRINITY_DN40088_C0_G1	TRINITY_DN14140_C0_G1
TRINITY_DN17515_C0_G1	TRINITY_DN4069_C1_G1	TRINITY_DN14174_C1_G1
TRINITY_DN17545_C0_G1	TRINITY_DN42616_C0_G2	TRINITY_DN14216_C0_G1
TRINITY_DN17681_C0_G1	TRINITY_DN493_C0_G1	TRINITY_DN142274_C0_G1
TRINITY_DN17822_C0_G1	TRINITY_DN5315_C0_G1	TRINITY_DN14312_C0_G2
TRINITY_DN18278_C0_G1	TRINITY_DN54464_C1_G1	TRINITY_DN1455_C0_G1
TRINITY_DN18371_C0_G2	TRINITY_DN6250_C0_G1	TRINITY_DN1465_C0_G1
TRINITY_DN18407_C0_G1	TRINITY_DN636_C0_G1	TRINITY_DN1505_C1_G1
TRINITY_DN1882_C0_G1	TRINITY_DN6540_C0_G2	TRINITY_DN15208_C0_G1
TRINITY_DN19172_C0_G1	TRINITY_DN6557_C0_G2	TRINITY_DN16128_C0_G1
TRINITY_DN19282_C0_G1	TRINITY_DN7207_C0_G1	TRINITY_DN16217_C0_G1
TRINITY_DN19374_C0_G1	TRINITY_DN80321_C1_G1	TRINITY_DN16443_C0_G1
TRINITY_DN196326_C1_G1	TRINITY_DN8044_C0_G1	TRINITY_DN16746_C0_G1
TRINITY_DN1966_C0_G3	TRINITY_DN86099_C0_G1	TRINITY_DN16781_C0_G5
TRINITY_DN1972_C0_G1	TRINITY_DN8624_C0_G1	TRINITY_DN1680_C0_G1
TRINITY_DN20207_C0_G1	TRINITY_DN9451_C0_G1	TRINITY_DN16828_C0_G1
TRINITY_DN20544_C0_G1		TRINITY_DN1700_C0_G1
TRINITY_DN20680_C0_G1		TRINITY_DN17305_C0_G1
TRINITY_DN21691_C0_G1		TRINITY_DN17317_C0_G1
TRINITY_DN21700_C0_G1		TRINITY_DN17494_C0_G1
TRINITY_DN22207_C0_G1		TRINITY_DN17713_C0_G1
TRINITY_DN22451_C0_G1		TRINITY_DN17902_C1_G1
TRINITY_DN23374_C0_G1		TRINITY_DN17987_C0_G1
TRINITY_DN2352_C0_G1		TRINITY_DN1805_C0_G1
TRINITY_DN23678_C0_G1		TRINITY_DN18206_C0_G1
TRINITY_DN24320_C0_G2		TRINITY_DN1881_C0_G1
TRINITY_DN24454_C0_G2		TRINITY_DN20097_C0_G1
TRINITY_DN24611_C0_G1		TRINITY_DN20406_C0_G1
TRINITY_DN24921_C1_G1		TRINITY_DN204_C0_G1
TRINITY_DN251618_C0_G1		TRINITY_DN20640_C0_G1
TRINITY_DN25238_C0_G1		TRINITY_DN21255_C0_G1
TRINITY_DN25295_C0_G2		TRINITY_DN21464_C0_G1
TRINITY_DN2533_C0_G1		TRINITY_DN21674_C0_G1
TRINITY_DN2629_C0_G2		TRINITY_DN21780_C0_G1
TRINITY_DN27680_C1_G2		TRINITY_DN22049_C0_G2
TRINITY_DN28131_C0_G1		TRINITY_DN22399_C0_G1
TRINITY_DN29157_C0_G1		TRINITY_DN234487_C0_G1
TRINITY_DN29195_C0_G1		TRINITY_DN23702_C0_G1
TRINITY_DN29262_C0_G2		TRINITY_DN2379_C0_G1
TRINITY_DN29456_C0_G1		TRINITY_DN23819_C0_G1
TRINITY_DN29495_C2_G1		TRINITY_DN2407_C1_G2
TRINITY_DN29869_C1_G1		TRINITY_DN246_C0_G1
TRINITY_DN3047_C11_G1		TRINITY_DN25244_C0_G1
TRINITY_DN30576_C0_G1		TRINITY_DN25894_C0_G2
TRINITY_DN30726_C0_G1		TRINITY_DN2607_C0_G1
TRINITY_DN31066_C2_G1		TRINITY_DN2629_C0_G1
TRINITY_DN3119_C0_G1		TRINITY_DN26631_C1_G1
TRINITY_DN3155_C0_G2		TRINITY_DN26953_C0_G1
TRINITY_DN31830_C0_G1		TRINITY_DN27969_C0_G2
TRINITY_DN32036_C0_G1		TRINITY_DN28154_C0_G1
TRINITY_DN32082_C0_G1		TRINITY_DN28372_C0_G1
TRINITY_DN3241_C0_G2		TRINITY_DN2941_C0_G1
TRINITY_DN3303_C1_G1		TRINITY_DN2941_C0_G2
TRINITY_DN33262_C0_G1		TRINITY_DN30152_C1_G1
TRINITY_DN3459_C0_G1		TRINITY_DN3094_C0_G2
TRINITY_DN3526_C0_G1		TRINITY_DN3145_C0_G1
TRINITY_DN35335_C0_G1		TRINITY_DN3145_C0_G2
TRINITY_DN35957_C0_G1		TRINITY_DN31761_C2_G1
TRINITY_DN3744_C3_G1		TRINITY_DN3179_C1_G1
TRINITY_DN37455_C0_G1		TRINITY_DN31967_C0_G1
TRINITY_DN37786_C0_G1		TRINITY_DN322_C3_G1
TRINITY_DN38945_C0_G1		TRINITY_DN33002_C1_G1
TRINITY_DN39105_C0_G3		TRINITY_DN33686_C0_G1
TRINITY_DN3942_C0_G1		TRINITY_DN3401_C0_G1
TRINITY_DN39449_C0_G1		TRINITY_DN3407_C0_G1
TRINITY_DN39449_C0_G2		TRINITY_DN3476_C2_G1
TRINITY_DN39622_C0_G1		TRINITY_DN348_C0_G1
TRINITY_DN3994_C0_G1		TRINITY_DN34953_C1_G1
TRINITY_DN3998_C0_G1		TRINITY_DN3499_C0_G1
TRINITY_DN40814_C0_G2		TRINITY_DN35025_C2_G2
TRINITY_DN41634_C0_G2		TRINITY_DN35324_C0_G2
TRINITY_DN41745_C1_G1		TRINITY_DN3710_C0_G2
TRINITY_DN4192_C1_G1		TRINITY_DN372_C0_G1
TRINITY_DN42821_C0_G1		TRINITY_DN3816_C0_G1
TRINITY_DN43589_C0_G4		TRINITY_DN386_C0_G1
TRINITY_DN4439_C0_G1		TRINITY_DN38794_C0_G1
TRINITY_DN4691_C0_G1		TRINITY_DN39462_C0_G1
TRINITY_DN4854_C0_G2		TRINITY_DN395_C0_G1
TRINITY_DN4893_C0_G1		TRINITY_DN4170_C0_G2
TRINITY_DN501_C3_G1		TRINITY_DN4234_C0_G2
TRINITY_DN51572_C0_G1		TRINITY_DN4241_C1_G3
TRINITY_DN5477_C0_G2		TRINITY_DN4272_C0_G1
TRINITY_DN5588_C0_G1		TRINITY_DN4337_C0_G1
TRINITY_DN57805_C0_G1		TRINITY_DN4462_C0_G1
TRINITY_DN5985_C0_G1		TRINITY_DN4486_C0_G1
TRINITY_DN6032_C1_G3		TRINITY_DN4489_C0_G1
TRINITY_DN6032_C1_G5		TRINITY_DN449_C0_G2
TRINITY_DN6150_C0_G1		TRINITY_DN4534_C0_G1
TRINITY_DN62304_C1_G2		TRINITY_DN45785_C0_G1
TRINITY_DN6283_C0_G1		TRINITY_DN46325_C1_G1
TRINITY_DN6283_C1_G1		TRINITY_DN48470_C0_G1
TRINITY_DN6287_C0_G1		TRINITY_DN4879_C0_G1
TRINITY_DN6848_C0_G1		TRINITY_DN4953_C0_G1
TRINITY_DN6914_C0_G2		TRINITY_DN4964_C0_G1
TRINITY_DN702_C0_G1		TRINITY_DN4964_C2_G1
TRINITY_DN72248_C0_G1		TRINITY_DN517_C0_G1
TRINITY_DN7437_C0_G1		TRINITY_DN51952_C0_G1
TRINITY_DN7688_C0_G1		TRINITY_DN5251_C0_G2
TRINITY_DN7863_C0_G1		TRINITY_DN5395_C0_G1
TRINITY_DN7955_C0_G1		TRINITY_DN54374_C0_G1
TRINITY_DN7967_C0_G1		TRINITY_DN56056_C0_G1
TRINITY_DN821_C0_G1		TRINITY_DN56375_C0_G1
TRINITY_DN84462_C0_G2		TRINITY_DN5657_C1_G1
TRINITY_DN8516_C0_G1		TRINITY_DN5697_C1_G1
TRINITY_DN9062_C0_G1		TRINITY_DN5753_C0_G1
TRINITY_DN9551_C0_G1		TRINITY_DN57937_C1_G1
TRINITY_DN9656_C0_G1		TRINITY_DN5830_C0_G1
TRINITY_DN990_C1_G1		TRINITY_DN61086_C0_G1
		TRINITY_DN61168_C0_G1
		TRINITY_DN6210_C0_G1
		TRINITY_DN6323_C0_G1
		TRINITY_DN63467_C0_G1
		TRINITY_DN6355_C0_G1
		TRINITY_DN64367_C2_G1
		TRINITY_DN646_C0_G1
		TRINITY_DN6561_C0_G1
		TRINITY_DN66450_C0_G1
		TRINITY_DN67027_C0_G1
		TRINITY_DN670_C0_G1
		TRINITY_DN70765_C0_G1
		TRINITY_DN7173_C0_G2
		TRINITY_DN7235_C0_G1
		TRINITY_DN7236_C0_G1
		TRINITY_DN7253_C0_G1
		TRINITY_DN7298_C1_G5
		TRINITY_DN7326_C0_G1
		TRINITY_DN7610_C0_G1
		TRINITY_DN7704_C0_G1
		TRINITY_DN8153_C0_G1
		TRINITY_DN84_C0_G1
		TRINITY_DN8522_C0_G1
		TRINITY_DN8728_C0_G2
		TRINITY_DN87620_C0_G2
		TRINITY_DN88304_C0_G1
		TRINITY_DN8858_C2_G1
		TRINITY_DN8858_C3_G1
		TRINITY_DN8895_C0_G2
		TRINITY_DN890_C0_G3
		TRINITY_DN90912_C0_G1
		TRINITY_DN92177_C2_G1
		TRINITY_DN9218_C0_G1
		TRINITY_DN9363_C0_G1
		TRINITY_DN9421_C0_G1
		TRINITY_DN94351_C0_G1
		TRINITY_DN9643_C0_G1
		TRINITY_DN984_C0_G1
